# Supplementary material for: Comparative Proteomic Analysis Provides New Insights Into Low Nitrogen-Promoted Primary Root Growth in Hexaploid Wheat
Source: Front Plant Sci. 2019 Feb 20;10:151. doi: 10.3389/fpls.2019.00151 (PMC6391680; doi:10.3389/fpls.2019.00151)
Supplement: Supplementary file 1 [file Table_1.XLSX]

## Sheet: Sheet1
Table S1 Primers used for real-time PCR
Name	Primer type	Sequence
P04464	Forward primer	CGGTTGCATCACCACCAAG
	Reverse primer	GTTCAGGAACTCCGGGAAGTC
A0A1D6BLC9	Forward primer	AGTTGGGAGGGTTTACTTCACG
	Reverse primer	AGTTGATGAGGATGTCAGCAGAGT
M8CAB8	Forward primer	TCTTCACGGGCTTCTCGCT
	Reverse primer	GGCATGATGAACTGCACGG
A0A1D6ACP8	Forward primer	GGATAACCTCCGGCTCCATC
	Reverse primer	ACACCACAGGGTAGACGAAGC
M7ZFS7	Forward primer	ACGACTGCTTTGTCCGTGGT
	Reverse primer	GCTGGGGTTGTTTGGCTTC
A0A1D6CEF7	Forward primer	CATCCCACTCGCCAAAGCT
	Reverse primer	TCTGCATGAAGAGGTTGTCTGACT
β-TaTublin	Forward primer	ACCGCCAGCTCTTCCACCCT
	Reverse primer	TCACTGGGGCATAGGAGGAA
