# Supplementary material for: Comparative Proteomic Analysis Provides New Insights Into Low Nitrogen-Promoted Primary Root Growth in Hexaploid Wheat
Source: Front Plant Sci. 2019 Feb 20;10:151. doi: 10.3389/fpls.2019.00151 (PMC6391680; doi:10.3389/fpls.2019.00151)
Supplement: Supplementary file 2 [file Table_2.XLSX]

## Sheet: Sheet1
Table S2 List of reliable detected proteins present in sufficient amounts to be quantified
Accessiona	Description	Coverageb	Unique Peptidesc	Peptidesd	PSMse	Aasf	MW [kDa]g	calc. pIh	Protein score-1I	Protein score-2	Protein score-3	XY54_CK-1	XY54_CK-2	XY54_CK-3	J411_CK-1	J411_CK-2	J411_CK-3	LRG_CK-1	LRG_CK-2	LRG_CK-3	SRG_CK-1	SRG_CK-2	SRG_CK-3	XY54_LN-1	XY54_LN-2	XY54_LN-3	J411_LN-1	J411_LN-2	J411_LN-3	LRG_LN-1	LRG_LN-2	LRG_LN-3	SRG_LN-1	SRG_LN-2	SRG_LN-3
A0A0N7KSP9	Os11g0247300 protein (Fragment) OS=Oryza sativa subsp. japonica GN=Os11g0247300 PE=4 SV=1 - [A0A0N7KSP9_ORYSJ]	100	2	3	31	43	4.74688	3.56104	78.1051	73.1884	126.278	0.6392	0.73527	0.506525	0.569419	0.661262	0.501397	1.2075	1.02167	1.97313	1.92476	1.70169	1.03131	0.833036	0.76285	0.440335	1.23472	1.13405	1.45148	0.855952	1.09419	1.17532	0.97088	1.08728	1.05982
A0A1D6IHN8	Uncharacterized protein OS=Zea mays PE=4 SV=1 - [A0A1D6IHN8_MAIZE]	89.07	3	13	180	183	20.2556	4.79248	322.14	377.461	512.692	0.85673	0.948647	0.680897	0.861818	0.748365	0.779769	1.00158	0.888122	1.24713	1.32624	1.09824	1.12841	0.929326	1.05122	0.92315	1.01349	0.906342	1.15302	1.13303	1.15898	1.0192	1.00854	1.18499	1.01678
M8CUF2	Uncharacterized protein OS=Aegilops tauschii GN=F775_29537 PE=4 SV=1 - [M8CUF2_AEGTA]	84.72	13	18	235	301	32.7084	6.43018	641.142	700.052	851.108	0.997517	1.02918	0.926017	0.982247	0.972467	1.01056	1.02542	1.00307	0.936215	0.954139	0.901885	1.06289	0.958474	0.942739	0.948141	0.997899	1.01556	1.03767	1.06177	1.06147	1.02101	0.985722	0.99747	1.02008
R7W2F4	Peroxiredoxin-2C OS=Aegilops tauschii GN=F775_31232 PE=4 SV=1 - [R7W2F4_AEGTA]	84.57	2	9	246	162	17.317	5.31299	849.104	1156.21	1267.27	0.894673	0.842427	0.830967	0.971071	0.990083	0.993899	0.925928	0.973491	0.886305	1.06423	1.08007	1.05518	1.01672	1.12474	1.08611	1.09405	1.12917	1.03238	1.14974	1.03239	1.05345	1.02846	0.954722	1.02772
A0A0M3LQU0	Auxin-repressed protein OS=Triticum aestivum GN=ARP1 PE=2 SV=1 - [A0A0M3LQU0_WHEAT]	83.48	5	5	23	115	12.4613	9.68604	75.03	46.24	115.82	1.08451	1.3958	1.18356	1.16057	0.982987	1.07554	1.13249	1.30011	1.18074	1.20546	0.965634	1.13645	0.777744	0.830508	0.776248	0.814225	0.787628	0.777546	0.741573	0.799668	0.77866	0.953715	0.875972	0.980009
C6ETA6	Peroxidase OS=Aegilops ventricosa GN=Prx112-B PE=3 SV=1 - [C6ETA6_AEGVE]	81.21	3	18	779	314	32.5421	8.06006	1833.71	3948.35	3065.24	1.1963	1.16725	1.51966	0.978858	0.898023	0.972045	0.883109	0.96404	1.00826	0.865351	0.957448	0.840205	0.906446	0.832082	0.75198	1.04292	1.06603	1.06361	0.910461	0.880378	0.956205	0.972325	0.942371	1.00418
W5D5R6	Cold induced protein OS=Triticum aestivum GN=TRAES_3BF087500010CFD_c1 PE=2 SV=1 - [W5D5R6_WHEAT]	80.38	2	13	121	158	16.1889	4.98291	214.612	386.639	379.981	0.872041	1.01097	0.815582	0.813771	0.855986	0.857474	0.794031	0.82608	0.939373	1.20258	0.973895	0.82633	1.0931	1.06631	1.01714	1.43606	1.25739	1.64361	0.807434	0.850495	0.890283	1.19388	1.06482	1.01105
S6AWC2	Cold induced 16 OS=Triticum aestivum GN=WCI16 PE=2 SV=1 - [S6AWC2_WHEAT]	80.38	2	13	129	158	16.2509	4.91943	223.571	357.846	325.894	0.862462	0.939304	0.872008	0.982171	0.898019	1.04708	0.87469	0.87113	0.886729	1.12824	1.14556	0.89919	1.04746	1.09835	1.0062	1.30508	1.14441	1.49502	0.8545	0.980004	0.820914	0.964	1.02609	0.951667
A0A077RZ13	Uncharacterized protein OS=Triticum aestivum GN=TRAES_3BF077600090CFD_c1 PE=3 SV=1 - [A0A077RZ13_WHEAT]	79.79	9	14	99	193	21.9273	6.354	100.18	210.366	203.553	1.00205	0.982867	0.920083	1.00351	0.983113	0.959366	0.956898	0.952396	0.973234	0.906077	0.919549	0.978204	1.01599	1.19225	1.10555	1.07209	1.0844	0.997068	1.07742	1.01625	1.07161	1.04046	1.00303	1.07882
A0A1D5Y4J9	Uncharacterized protein OS=Triticum aestivum PE=4 SV=1 - [A0A1D5Y4J9_WHEAT]	79.11	19	20	367	316	35.5493	6.7417	713.547	1099.07	917.189	0.906385	0.868869	0.880583	0.922708	0.980347	0.89579	0.96532	0.915815	0.875169	0.859942	0.86435	0.896426	1.07962	1.0611	1.09226	1.13916	1.10427	1.09279	1.18842	1.11101	1.14761	0.927192	1.04003	1.04742
F2CR08	Predicted protein OS=Hordeum vulgare subsp. vulgare PE=2 SV=1 - [F2CR08_HORVV]	78.7	2	28	713	446	48.0283	5.5542	2108.1	2881.93	3138.16	0.831502	0.712364	0.723871	1.01572	0.939262	1.05064	0.998998	0.997447	0.844377	0.963687	1.13739	1.18923	0.954581	0.964171	0.959275	1.0088	1.08574	1.14892	1.02154	1.19563	1.0747	1.28599	0.962854	0.970393
A0A077RSI3	Uncharacterized protein OS=Triticum aestivum GN=TRAES_3BF079100070CFD_c1 PE=3 SV=1 - [A0A077RSI3_WHEAT]	78.66	2	16	260	253	26.8019	5.69385	493.059	902.97	730.193	1.04682	1.20374	1.02669	0.97798	0.936397	1.04022	0.939859	0.884003	0.986778	1.13506	0.914671	0.92552	1.06177	0.961423	0.905777	1.054	0.979262	1.1279	0.973406	0.983761	1.0441	0.976978	1.09921	1.03612
W5DIU6	Uncharacterized protein OS=Triticum aestivum PE=3 SV=1 - [W5DIU6_WHEAT]	78.66	2	16	297	253	26.8159	5.46533	550.376	1019.75	1027.58	1.0872	1.11072	1.16554	1.23402	1.10991	1.17108	1.04407	1.06918	1.04401	0.818209	0.826435	0.828317	0.837585	0.850167	0.906498	1.02293	0.944222	0.919229	0.958449	0.963772	0.923657	0.798266	0.993599	1.03781
A0A1D5YMM0	Glucose-6-phosphate isomerase OS=Triticum aestivum PE=3 SV=1 - [A0A1D5YMM0_WHEAT]	78.5	5	40	360	614	66.9924	5.96045	789.903	1054.95	935.692	1.12399	1.185	1.0193	1.20637	1.08926	1.01944	1.09769	1.10861	1.14704	1.0681	0.945813	1.07076	0.933106	0.911972	0.912444	0.870708	0.965901	0.97591	0.866792	0.961047	0.905269	0.778146	0.900401	0.894531
A0A1D5WVZ5	Uncharacterized protein OS=Triticum aestivum PE=3 SV=1 - [A0A1D5WVZ5_WHEAT]	77.72	7	14	127	193	22.1145	7.53271	252.45	238.651	227.757	0.883475	0.864666	0.947843	1.07614	1.0312	0.963069	1.06114	0.982106	0.932754	0.92834	0.943298	0.962524	1.00043	1.05511	1.04778	1.28217	1.0828	1.03368	1.05855	1.02237	1.10871	0.589093	1.00734	1.05116
W5FY62	Glucose-6-phosphate isomerase OS=Triticum aestivum PE=3 SV=1 - [W5FY62_WHEAT]	76.31	5	40	350	612	67.0203	5.94775	770.505	1045.56	995.748	0.950973	1.24236	0.951879	1.16093	1.12227	1.11817	1.12843	1.11365	1.11031	1.1948	1.12272	1.28507	0.925466	1.00357	0.864431	0.834183	0.876392	0.851278	0.884635	0.910352	0.868337	0.708165	0.851663	0.793952
M0V3H0	Uncharacterized protein OS=Hordeum vulgare subsp. vulgare PE=4 SV=1 - [M0V3H0_HORVV]	75.26	3	17	335	287	31.217	6.62451	619.85	1101.34	1038.98	0.851852	0.797305	0.983459	1.17349	1.03036	1.05863	0.777677	0.953568	0.826652	0.84028	0.856798	1.09419	1.21311	1.17934	1.26541	1.12802	1.07088	1.02739	0.801404	0.886918	0.841913	1.91207	0.969864	0.902852
M8CXL2	Protein disulfide-isomerase OS=Aegilops tauschii GN=F775_08570 PE=3 SV=1 - [M8CXL2_AEGTA]	74.89	4	38	501	466	51.4473	5.2749	1204.85	1814.67	1509.63	1.18701	1.1506	0.836092	1.55006	0.926286	0.99373	0.75754	0.938247	0.949673	0.695254	0.975648	1.05469	1.42514	0.876364	0.808054	0.856037	1.01875	1.05032	0.896594	0.97398	1.11418	0.780596	1.08608	1.13093
A0A1D5WR59	Uncharacterized protein OS=Triticum aestivum PE=4 SV=1 - [A0A1D5WR59_WHEAT]	74.88	5	15	119	203	21.6844	4.83057	260.84	356.38	272.63	1.06135	0.942993	1.16902	0.92319	0.872184	0.953273	0.740686	0.865327	0.879107	0.821115	0.836699	0.655127	1.37281	1.26459	1.15746	1.32246	1.31829	1.02079	0.955098	0.929517	1.25098	0.903419	0.976842	1.15511
N1QRK8	Glucan endo-1,3-beta-glucosidase GIII OS=Aegilops tauschii GN=F775_28660 PE=3 SV=1 - [N1QRK8_AEGTA]	74.52	4	7	52	157	17.0855	5.22412	136.798	321.256	210.733	0.987559	1.05381	0.897608	0.94998	1.07545	1.01504	1.10357	1.00721	1.05652	1.15394	1.00357	1.19021	0.925129	0.89796	1.06179	0.994019	1.03791	1.01132	1.10606	0.986169	0.995381	0.826172	0.931381	0.848848
A0A1D5UUP9	Uncharacterized protein OS=Triticum aestivum PE=3 SV=1 - [A0A1D5UUP9_WHEAT]	74	10	10	49	100	10.921	8.39697	84.75	128.252	68.22	0.934337	0.851436	1.02872	0.925471	1.09372	1.09691	0.915615	0.907284	0.881436	0.95354	0.868091	0.897068	1.08614	1.09049	0.995713	1.14374	1.21992	0.874292	1.0905	1.06168	1.06184	1.16748	0.946762	0.992233
A0A1D5TTF6	Uncharacterized protein OS=Triticum aestivum PE=3 SV=1 - [A0A1D5TTF6_WHEAT]	73.91	3	9	132	161	17.0045	5.14795	271.44	446.761	412.541	0.966721	0.774779	0.994942	1.17502	1.09123	1.01675	1.01432	1.00621	0.922733	1.02027	1.09241	1.07859	1.08765	1.09892	1.10903	1.01005	1.11862	0.99928	0.929508	0.881766	0.956706	0.849852	1.00273	0.934515
N1QRS8	Methylenetetrahydrofolate reductase OS=Aegilops tauschii GN=F775_28470 PE=3 SV=1 - [N1QRS8_AEGTA]	73.57	2	35	218	594	66.2654	5.64307	375.053	472.814	504.627	0.72602	1.12215	1.13252	0.873166	1.09373	0.99804	0.870671	0.810336	0.657355	1.00514	0.853705	0.95091	1.19309	1.34081	1.36639	1.22136	0.872537	1.05641	1.02357	0.959608	1.0624	1.6283	0.995382	0.911225
A0A1D6S260	Uncharacterized protein OS=Triticum aestivum PE=3 SV=1 - [A0A1D6S260_WHEAT]	73.54	3	28	706	446	47.9893	5.68115	1938.78	2945.61	3172.2	0.897864	0.821516	0.780224	0.854358	0.855281	0.879221	0.959016	1.03032	0.974228	0.999641	1.05363	1.03975	1.05985	0.934834	0.887587	1.0523	1.10832	1.16819	1.18131	1.19828	1.19935	1.17399	1.04269	1.08312
M7YNW9	Uncharacterized protein OS=Triticum urartu GN=TRIUR3_29182 PE=4 SV=1 - [M7YNW9_TRIUA]	73.53	3	8	70	136	14.7056	5.0083	344.793	251.6	319.062	0.8861	0.995528	0.917307	0.965803	0.981234	0.871567	1.04955	1.01234	1.03265	1.19101	1.1274	1.15446	0.917778	0.925931	0.993079	1.02348	1.10907	0.997085	0.993039	1.02804	1.00779	1.07186	1.00788	0.918457
A5HB56	O-methytransferase 4 OS=Triticum aestivum GN=OMT4 PE=2 SV=1 - [A5HB56_WHEAT]	73.37	6	18	172	353	38.4303	5.93506	160.164	396.666	335.776	1.01138	0.996413	0.956034	1.17297	1.02575	0.976418	0.974732	0.96371	0.969961	0.941944	1.02021	1.08339	1.03951	1.19692	1.13274	0.871761	0.982116	0.953244	1.01131	0.989035	0.947633	1.14523	0.972895	0.974409
A0A1D6ALD0	S-adenosylmethionine synthase OS=Triticum aestivum PE=3 SV=1 - [A0A1D6ALD0_WHEAT]	73.35	2	21	554	394	42.7726	5.92236	805.882	1689.15	1549.88	0.950829	1.06477	1.34608	0.950197	0.995358	0.972471	0.968943	1.09528	1.13751	0.808045	0.947597	0.859473	1.24762	1.04057	0.97575	1.15042	0.978578	0.853572	1.06227	0.883005	0.932141	0.806787	0.976176	0.974469
A0A1D5YLF6	Uncharacterized protein OS=Triticum aestivum PE=4 SV=1 - [A0A1D5YLF6_WHEAT]	73.33	10	29	174	480	51.3188	4.4751	467.045	500.177	333.938	1.02705	0.881383	1.02542	1.13643	1.01528	1.08218	0.878896	0.943038	1.16667	1.17729	1.25353	1.10621	1.23218	1.0306	0.896715	0.918613	1.00081	0.990118	0.840136	0.905703	1.0022	0.843702	1.02698	0.907175
A0A1D5ZTQ9	Uncharacterized protein OS=Triticum aestivum PE=4 SV=1 - [A0A1D5ZTQ9_WHEAT]	73.02	2	11	92	252	26.4321	6.11279	205.71	278.143	330.431	0.929868	1.13801	1.08266	0.944505	1.05656	1.08734	0.888086	1.03842	1.07825	0.985557	1.06517	1.24671	0.863336	0.963186	0.892576	0.863918	1.05321	0.892134	0.854709	0.965467	0.846164	2.04602	0.80794	0.859163
A0A1D5WIS4	Fructose-bisphosphate aldolase OS=Triticum aestivum PE=3 SV=1 - [A0A1D5WIS4_WHEAT]	72.91	3	23	667	358	38.758	7.21045	1305.72	2949.13	2777.53	1.2365	1.23877	1.04848	1.20122	0.938531	0.952829	0.985832	0.968604	1.00357	0.967208	0.917683	0.899568	1.25096	1.05109	1.23511	0.843767	0.968462	0.903073	1.00514	1.00344	1.05349	1.0037	1.03157	1.0412
A0A1D5X7C5	Protein disulfide-isomerase OS=Triticum aestivum PE=3 SV=1 - [A0A1D5X7C5_WHEAT]	72.56	5	37	481	481	53.2182	5.23682	1260.51	1616.6	1408.49	0.803825	0.866198	1.05789	0.7735	0.988633	0.990539	0.983265	0.974977	1.01815	1.16931	1.12794	1.00639	1.04168	0.864717	0.958374	1.13501	1.18244	0.997815	1.09924	1.13082	1.05563	1.10423	0.950079	0.982251
A0A1B1V4Q3	Glyceraldehyde-3-phosphate dehydrogenase OS=Triticum aestivum GN=GAPC1 PE=2 SV=1 - [A0A1B1V4Q3_WHEAT]	72.4	4	21	572	337	36.5279	7.59131	1727.49	1904.35	2025.31	0.949667	0.829998	0.805609	0.8773	1.34633	1.07484	1.08185	1.03238	1.04219	1.08376	0.997209	1.22855	0.817285	0.955126	1.11096	0.994158	0.825083	0.992693	0.97153	0.892585	0.9159	0.922279	0.868361	0.779584
A0A0C4BIW4	Uncharacterized protein OS=Triticum aestivum PE=3 SV=1 - [A0A0C4BIW4_WHEAT]	72.19	5	14	189	151	16.3087	10.5649	228.756	686.957	330.127	1.07025	1.04639	1.22592	1.02321	0.890564	1.04632	1.07414	1.07618	1.0449	0.875592	0.932998	0.809603	0.880334	0.86749	0.930453	1.01763	1.09092	0.938131	1.01284	1.0576	1.04439	1.01407	0.945955	1.04277
W5D322	Uncharacterized protein OS=Triticum aestivum GN=TRAES_3BF013300030CFD_c1 PE=4 SV=1 - [W5D322_WHEAT]	72.17	4	35	471	557	60.5969	5.60498	813.385	1737.93	1550.63	1.12735	0.979205	0.973907	0.994091	1.31154	1.10346	1.0887	0.880734	0.890993	0.934643	0.844646	1.10899	0.937762	1.01605	1.18796	0.953599	1.02052	1.01826	1.03352	1.03951	1.06326	0.975217	0.932133	0.79652
Q308L4	Eukaryotic translation initiation factor 5A OS=Secale sylvestre PE=2 SV=1 - [Q308L4_9POAL]	72.05	5	11	118	161	17.3797	6.13818	164.41	338.521	376.816	0.79632	0.85526	0.78729	0.820041	0.959846	0.870369	1.03453	1.05523	1.09341	0.975809	1.18994	1.12711	0.929993	0.90847	0.979187	1.19509	1.11794	1.07838	1.28882	1.08929	1.01188	0.992692	1.06463	0.955085
M8A140	Tricetin 3',4',5'-O-trimethyltransferase OS=Triticum urartu GN=TRIUR3_31086 PE=3 SV=1 - [M8A140_TRIUA]	72.01	2	16	233	318	34.3224	5.94775	647.803	754.435	877.735	0.720865	0.841931	0.957523	1.40529	0.992869	1.1576	0.915441	0.712765	0.868321	0.419209	0.754709	0.709035	0.52992	1.24897	0.75246	1.38114	1.20187	1.06739	1.34941	1.13622	1.12259	1.76785	1.16615	1.30188
A0A1D5ZZ49	Uncharacterized protein OS=Triticum aestivum PE=4 SV=1 - [A0A1D5ZZ49_WHEAT]	71.98	11	26	173	464	49.6481	4.55127	521.25	546.406	427.585	0.897878	0.910388	0.936408	1.10526	0.908911	1.03641	0.976145	0.885255	1.03323	1.05466	1.41342	0.890823	1.10919	1.01927	0.845787	0.986383	1.035	1.12498	0.875918	0.954975	0.955197	0.961138	1.1136	1.04239
G3DQF1	Actin (Fragment) OS=Lolium perenne GN=act1 PE=2 SV=1 - [G3DQF1_LOLPR]	71.84	2	13	293	174	19.1126	6.41748	368.358	581.85	589.981	0.890691	1.16181	1.12769	0.925984	0.950034	1.39745	0.961163	0.999342	1.50267	1.10413	1.01192	0.827279	1.14531	0.878864	0.718304	1.07987	1.03286	0.900237	0.950772	0.967614	0.863801	1.17306	1.09167	0.982056
W5EI90	Uncharacterized protein OS=Triticum aestivum PE=4 SV=1 - [W5EI90_WHEAT]	71.76	2	22	224	347	38.6498	6.771	268.006	737.87	682.083	0.955059	0.983345	0.976943	0.72631	1.32027	1.18127	1.10124	1.00802	0.672089	1.27203	0.889398	1.25939	1.1203	1.03553	1.01036	1.0152	0.959655	1.05052	0.943507	0.894907	0.896843	0.929495	0.89791	0.823584
A0A1D5XF08	Uncharacterized protein OS=Triticum aestivum PE=4 SV=1 - [A0A1D5XF08_WHEAT]	71.76	2	22	227	347	38.6108	6.72705	273.785	721.237	663.57	0.970057	0.977015	0.935836	1.21866	1.00867	1.0327	0.963585	0.926838	0.673996	0.843491	0.889393	1.05757	1.48675	1.15332	1.20397	0.968147	1.07962	1.02435	0.977298	1.03388	0.998479	0.717985	1.03212	0.887081
A0A1D5XI63	Uncharacterized protein OS=Triticum aestivum PE=4 SV=1 - [A0A1D5XI63_WHEAT]	71.76	2	22	229	347	38.6338	6.771	277.95	723.617	647.375	1.17524	1.37775	1.29375	0.816685	0.951203	1.1245	1.26504	1.00417	0.73402	1.09303	0.85476	1.02189	0.935752	1.07575	1.30044	0.963564	0.904831	0.848469	0.916545	0.916066	0.888312	1.01675	0.935157	0.931011
M7Z7D0	S-adenosylmethionine synthase OS=Triticum urartu GN=TRIUR3_32466 PE=3 SV=1 - [M7Z7D0_TRIUA]	71.57	5	21	634	394	42.7607	5.96045	942.312	1641.35	1735.41	1.00166	1.0938	1.09612	0.999553	0.919246	0.957871	0.912052	0.988695	0.910241	0.905277	0.915638	0.925072	0.972624	1.05624	1.06297	1.1799	1.08079	1.0082	0.960078	0.973893	0.938841	1.25879	1.01052	0.989492
Q84N28	Flavone O-methyltransferase 1 OS=Triticum aestivum GN=OMT1 PE=1 SV=1 - [FOMT1_WHEAT]	71.39	5	18	264	360	38.8346	6.12549	786.917	985.967	1061.56	1.01578	0.883048	0.820084	0.850988	0.869931	0.743197	0.914377	0.884341	0.848514	0.916819	0.891503	0.910056	1.1852	1.29918	1.4379	0.99301	1.18082	1.22832	1.07467	1.02997	0.968927	1.39327	1.09037	1.02677
W5A152	Uncharacterized protein OS=Triticum aestivum PE=3 SV=1 - [W5A152_WHEAT]	71.21	3	34	343	528	56.1013	5.13525	637.358	1082.03	959.127	0.96659	1.05707	1.17934	1.06975	1.02954	1.12091	1.00932	0.95897	1.18939	0.945251	1.00483	0.88503	0.921802	1.02622	0.918149	0.975652	0.967967	1.00272	1.01332	1.01634	1.02389	0.996213	1.05015	0.937206
M8BPC8	Putative V-type proton ATPase catalytic subunit A OS=Aegilops tauschii GN=F775_29259 PE=3 SV=1 - [M8BPC8_AEGTA]	71.18	2	41	618	621	68.4115	5.37646	1462.17	2476.27	2257.56	0.817029	0.963043	1.02851	0.845188	0.852348	0.967709	1.10458	0.975349	1.07531	1.18716	1.03365	0.853632	1.13093	0.976224	0.896534	1.00287	0.874273	1.13757	1.00352	1.00745	1.09559	1.03437	1.1737	1.05456
Q43655	Actin depolymerizing factor OS=Triticum aestivum GN=Wcor719 PE=2 SV=1 - [Q43655_WHEAT]	71.13	2	7	76	142	15.7547	4.64014	224.138	157.092	243.117	1.08101	0.893944	0.925336	1.08701	0.918016	1.03739	0.988451	0.955961	1.01075	0.785956	0.850131	0.761613	1.12449	1.07434	1.03852	1.3208	1.42541	1.24337	0.988878	1.03056	1.16325	0.654583	0.944265	1.0538
W5FGR3	Uncharacterized protein OS=Triticum aestivum PE=3 SV=1 - [W5FGR3_WHEAT]	71.13	2	7	82	142	15.7416	4.58936	234.651	196.108	434.425	0.950031	1.01065	0.882085	0.904464	0.742464	1.07453	0.955523	1.18004	1.01638	0.925728	0.858167	0.894551	1.2154	0.857123	1.02723	1.08977	1.10124	1.08549	1.11337	0.941884	1.02526	1.06233	0.925926	0.95708
A0A1D5W1T3	Uncharacterized protein OS=Triticum aestivum PE=4 SV=1 - [A0A1D5W1T3_WHEAT]	71.08	4	15	130	204	21.8725	4.84326	209.088	316.744	302.016	0.954695	0.780231	1.01549	0.846129	0.850299	0.979052	0.72786	0.858751	0.86839	0.791926	0.873977	0.668741	1.45331	1.51111	1.27812	1.24797	1.33029	1.05511	1.01032	0.950046	1.2048	0.974017	0.951089	1.09946
M7Z6I6	40S ribosomal protein S14 OS=Triticum urartu GN=TRIUR3_30873 PE=3 SV=1 - [M7Z6I6_TRIUA]	70.86	2	13	180	151	16.3567	10.5649	227.467	591.777	188.308	1.17191	1.12301	1.35342	0.991543	1.11945	1.17374	1.00494	1.0483	1.13035	0.878934	0.792234	0.834496	0.936982	0.824048	0.826831	1.04467	0.968472	0.871205	1.03759	1.03579	0.944929	1.03306	1.11329	1.08866
B5A8A6	Glutaredoxin OS=Triticum aestivum PE=2 SV=1 - [B5A8A6_WHEAT]	70.8	3	7	78	113	11.7641	7.85498	291.873	287.648	280.246	0.885963	1.02988	0.804347	0.995227	1.06555	0.998158	0.936469	1.07368	1.09545	1.06573	1.01543	1.00996	0.923727	1.01403	0.997188	1.18515	1.01011	0.979792	1.15681	0.876148	1.02149	0.729712	0.917901	1.06008
R7W7Y6	Triosephosphate isomerase, chloroplastic OS=Aegilops tauschii GN=F775_28795 PE=3 SV=1 - [R7W7Y6_AEGTA]	70.7	3	14	121	256	27.4219	5.35107	233.237	488.262	372.202	0.833592	0.940976	0.869127	0.965608	0.951705	0.997827	1.04112	1.0324	0.976029	1.18881	1.14391	1.20735	1.06401	1.00874	1.0059	0.99648	0.999685	1.04162	1.04425	1.05598	1.0221	0.936306	0.980661	0.915413
A0A1D5ZP95	Nascent polypeptide-associated complex subunit beta OS=Triticum aestivum PE=3 SV=1 - [A0A1D5ZP95_WHEAT]	70.7	2	9	65	157	17.3011	8.33838	298.48	310.735	343.209	1.11114	1.10474	0.92973	0.934527	1.11023	1.1426	1.05328	1.09599	1.39767	0.995741	1.09888	1.0431	0.889439	0.9516	0.973826	0.998639	0.955055	0.90912	1.02926	0.969802	0.859037	0.857833	0.836124	0.793175
A0A0E0QRH9	Uncharacterized protein OS=Oryza rufipogon PE=4 SV=1 - [A0A0E0QRH9_ORYRU]	70.59	5	11	552	153	17.1052	6.06201	820.48	1914.03	1106.87	1.4035	0.997041	1.02976	0.779685	1.16415	0.94033	1.05522	1.06171	1.07076	0.801549	0.950015	0.986978	1.08815	1.03333	1.02757	0.833593	1.0149	0.952695	0.751278	0.915983	0.92923	1.13741	0.89212	0.941905
A0A1D5SB94	Uncharacterized protein OS=Triticum aestivum PE=4 SV=1 - [A0A1D5SB94_WHEAT]	70.39	4	12	77	206	22.9123	5.30029	145.39	255.676	252.175	0.912933	0.865937	0.651037	0.853292	0.783493	0.573877	0.998165	1.13402	1.31359	0.931954	1.17509	0.877611	1.1057	0.980891	1.68658	1.17095	0.854195	0.921346	1.04608	0.95306	0.953654	0.816193	1.16658	1.03812
W5AZH8	Uncharacterized protein OS=Triticum aestivum PE=4 SV=1 - [W5AZH8_WHEAT]	70.18	5	30	206	560	61.7375	8.71924	766.006	776.379	467.379	0.854755	1.12306	0.998099	0.706927	0.90427	1.01642	0.939119	0.962313	0.972862	1.29891	1.04377	1.15933	1.38945	0.991361	0.866499	0.730065	0.848831	1.03398	0.857296	1.05801	0.935363	1.03294	1.0755	1.02727
A0A0C4BJE9	Nascent polypeptide-associated complex subunit beta OS=Triticum aestivum PE=3 SV=1 - [A0A0C4BJE9_WHEAT]	70.06	2	9	65	157	17.3012	8.85107	221.98	293.616	313.31	0.925108	0.902804	0.756438	0.861359	1.21142	0.933326	1.04944	1.04079	1.21098	1.14633	1.14542	1.08886	0.846764	0.787983	1.07755	1.06842	0.984826	0.971992	1.14489	1.08951	1.05443	0.897642	0.869153	0.966667
B4F6E5	Peroxidase OS=Triticum aestivum GN=pra1 PE=2 SV=1 - [B4F6E5_WHEAT]	70.06	3	17	668	314	32.4591	8.23584	1509.97	3146.51	2598.77	1.19935	1.00744	1.01189	0.965603	0.962411	1.00036	0.939687	0.938241	0.983908	0.909097	1.05623	1.03289	0.950313	0.975581	0.879262	1.12088	1.08547	1.04879	1.0012	0.977776	1.02426	0.887423	0.946242	0.998902
C6ETA3	Peroxidase OS=Triticum aestivum GN=Prx112-M PE=3 SV=1 - [C6ETA3_WHEAT]	70.06	2	17	792	314	32.5992	8.30908	1838.31	4185.29	3094.17	1.14005	1.21714	1.64897	0.889321	0.952855	1.04552	1.0035	1.021	1.09524	0.937594	0.993632	0.801907	1.02231	0.975857	0.817661	1.04693	1.00225	0.884675	0.973384	0.941956	1.00482	1.00028	0.953063	0.939761
M7YMD7	40S ribosomal protein S3-3 OS=Triticum urartu GN=TRIUR3_22767 PE=3 SV=1 - [M7YMD7_TRIUA]	70.04	4	17	329	227	25.3436	9.5249	617.444	966.22	861.388	0.847815	0.786863	0.941369	0.981099	0.795814	0.932264	1.06342	0.957864	1.12597	1.0185	1.21167	1.09227	1.02398	0.830888	0.918512	1.08905	1.15368	1.00031	1.10392	1.09656	1.10506	0.939399	0.989043	1.0824
A0A1D6B9G2	Phenylalanine ammonia-lyase OS=Triticum aestivum PE=3 SV=1 - [A0A1D6B9G2_WHEAT]	70.01	5	41	749	747	80.4015	6.49365	1455.06	2631.38	2384.38	0.859448	0.931724	0.974391	0.830819	0.820641	0.805825	0.83684	0.777663	0.839313	0.783139	0.753113	0.665294	1.43747	1.13714	1.24807	1.17941	1.11962	1.22251	1.1931	1.17456	1.21836	1.32738	1.37574	1.3355
A0A1D5XX39	Uncharacterized protein OS=Triticum aestivum PE=3 SV=1 - [A0A1D5XX39_WHEAT]	69.92	2	17	181	266	29.4756	4.83057	598.108	487.273	504.617	0.918123	0.888966	0.986825	1.24918	1.08688	1.44078	0.886471	0.933908	0.973689	0.764649	0.706774	0.660213	1.00963	1.05251	0.995388	1.09689	1.12806	0.908136	1.16281	0.942102	1.05928	1.13181	1.01425	1.19193
A0A1D5Y5R8	Uncharacterized protein OS=Triticum aestivum PE=4 SV=1 - [A0A1D5Y5R8_WHEAT]	69.88	4	9	222	166	16.1023	5.60498	638.129	1292.03	1386.95	0.881235	0.959512	0.942663	1.32317	1.13187	1.20913	0.907805	0.934985	0.89578	1.02121	1.07398	1.01553	0.715121	0.801136	0.739494	1.11163	1.0382	1.07346	1.07709	1.03288	1.10002	1.0486	0.978772	1.08432
Q84UH6	Dehydroascorbate reductase OS=Triticum aestivum GN=DHAR PE=2 SV=1 - [Q84UH6_WHEAT]	69.81	9	12	214	212	23.3431	6.29053	611.953	652.233	902.798	0.90661	0.800619	0.848764	1.15274	1.10025	1.15178	0.917624	0.958437	0.877098	1.03434	1.15344	1.09927	0.936095	0.980635	0.974025	1.10492	1.1382	1.03727	1.00688	0.978132	0.945694	0.963672	0.902307	0.893754
A0A1D6D5I2	Uncharacterized protein OS=Triticum aestivum PE=4 SV=1 - [A0A1D6D5I2_WHEAT]	69.57	4	6	39	92	10.016	5.50342	70.0867	26.37	99.94	0.866875	1.0433	0.870354	0.799927	0.991486	0.909811	0.906108	0.907463	0.963896	0.921425	0.88952	0.991999	1.28922	1.32765	1.29724	1.20139	1.05292	0.87507	1.11343	1.02711	1.04158	0.938125	0.983799	0.990192
A0A1D5SQY8	Tubulin alpha chain OS=Triticum aestivum PE=3 SV=1 - [A0A1D5SQY8_WHEAT]	69.47	2	22	565	416	45.8336	5.03369	1254.04	1921.35	1822.71	0.840237	0.822357	0.811245	0.923966	0.860952	0.837031	0.78741	0.851328	0.90137	0.716668	0.983932	0.941793	1.13085	1.14389	1.06983	1.42381	1.06975	1.20188	1.28553	1.24631	1.12437	0.966086	1.19118	1.14366
A0A1D5VJZ1	Uncharacterized protein OS=Triticum aestivum PE=4 SV=1 - [A0A1D5VJZ1_WHEAT]	69.38	4	17	141	209	22.378	5.04639	312.753	358.348	292.813	0.938716	1.27939	1.22774	0.919295	0.842402	1.02434	0.847594	0.96924	1.00083	0.854817	0.889098	0.728532	1.45287	1.22397	1.07227	1.07558	1.05386	0.982731	1.03504	0.883443	1.1148	0.981481	1.09017	1.01417
Q2V9X7	Eukaryotic translation initiation factor 5A (Fragment) OS=Secale cereale PE=3 SV=1 - [Q2V9X7_SECCE]	69.3	2	8	93	114	12.4472	5.2876	90.9622	128.323	149.018	0.946078	0.818353	1.01958	0.872804	0.961557	0.965071	1.11755	1.01776	0.815333	1.09053	1.16134	0.985037	0.829719	0.989332	1.22001	0.99944	1.12586	0.923267	1.03551	1.01564	0.888782	1.23418	1.01501	1.04925
K3ZXQ2	Uncharacterized protein OS=Setaria italica GN=SETIT_031236mg PE=3 SV=1 - [K3ZXQ2_SETIT]	69.28	2	10	284	153	17.6073	8.41162	475.951	889.924	885.471	0.954247	0.677066	0.979663	1.02284	0.902702	0.888033	0.884691	0.819955	0.712157	0.819733	0.933592	0.732419	1.07509	1.07028	1.25752	1.12749	1.35089	1.13889	1.18561	1.20408	1.08635	0.988088	1.03241	1.24979
Q41534	ATP synthase subunit beta OS=Triticum aestivum GN=atp2 PE=2 SV=1 - [Q41534_WHEAT]	69.26	6	28	1267	553	59.2119	5.85889	3886.38	5348.82	4786.31	1.07073	0.934069	0.991655	1.04037	0.99116	1.02127	0.955624	0.963689	0.864127	0.913605	0.865106	0.97721	0.993796	1.15269	1.11982	1.10068	1.11551	1.0237	1.09938	1.03728	1.02473	0.925257	0.972367	0.999685
M4VSR0	Low temperature-responsive RNA-binding protein OS=Triticum aestivum GN=LTR PE=2 SV=1 - [M4VSR0_WHEAT]	69.14	4	9	200	162	15.8742	5.60498	512.446	632.157	1360.79	1.16772	1.07833	1.02596	0.99102	1.02565	0.951599	0.891535	0.909851	0.868804	1.00226	1.00609	0.994298	1.12027	0.939656	1.01464	0.934384	0.969937	1.00239	1.06984	1.00624	1.13534	1.00003	1.10012	1.05675
N1R1U7	Caffeic acid 3-O-methyltransferase OS=Aegilops tauschii GN=F775_32449 PE=3 SV=1 - [N1R1U7_AEGTA]	69.1	2	17	185	356	38.6555	6.23975	354.043	408.712	525.393	0.916926	0.729301	1.0331	0.709303	0.867236	1.76731	0.948186	0.943588	1.59232	0.951077	1.07311	0.739751	1.09619	1.06931	1.03426	1.11971	1.193	0.76728	1.0723	1.1527	0.706777	1.8933	1.02005	0.667051
Q7XY25	Glutaredoxin OS=Triticum aestivum PE=2 SV=1 - [Q7XY25_WHEAT]	69.03	4	6	69	113	11.7021	7.85498	219.149	359.619	352.843	1.08802	0.934264	0.884213	0.98494	1.05943	1.15309	0.94385	0.988803	1.06767	0.944643	1.10728	1.22935	1.17775	0.983877	0.964759	0.931275	1.01464	0.957248	1.00607	1.02006	0.920438	0.735113	0.906737	0.787149
M7YS78	40S ribosomal protein S4 OS=Triticum urartu GN=TRIUR3_16446 PE=3 SV=1 - [M7YS78_TRIUA]	68.68	14	20	286	265	29.9312	10.1548	380.215	616.548	568.678	0.93444	0.926573	0.905351	1.23033	1.06446	1.0799	0.979683	0.966359	0.945735	0.939298	0.977168	1.05897	0.987977	0.944955	0.94819	0.867972	1.0233	0.960505	1.02174	1.11038	1.05	0.917761	0.974358	0.993054
M8AAC0	Subtilisin-chymotrypsin inhibitor-2B OS=Triticum urartu GN=TRIUR3_07546 PE=4 SV=1 - [M8AAC0_TRIUA]	68.57	3	5	15	70	7.73215	5.45264	69.27	106.5	141.84	1.02422	1.38394	1.42069	1.03237	0.913418	1.06907	0.934541	1.05941	0.868196	1.27356	1.07603	1.07294	1.34039	1.25543	1.18078	0.81053	0.770849	0.832744	0.845279	0.745211	0.854388	0.77718	0.787746	0.825447
M7YWK9	Peroxidase OS=Triticum urartu GN=TRIUR3_03935 PE=3 SV=1 - [M7YWK9_TRIUA]	68.5	3	16	256	346	37.7481	6.56592	1114.84	973.148	720.117	1.09003	1.05267	0.990019	1.13445	1.05657	1.05403	1.14641	0.992955	1.05114	0.954221	1.11826	1.09714	0.807621	0.924469	0.891385	0.979481	0.924974	0.946159	0.992849	1.01306	1.02405	0.948714	0.972513	1.04075
W5B985	Proliferating cell nuclear antigen OS=Triticum aestivum PE=3 SV=1 - [W5B985_WHEAT]	68.44	2	13	124	263	29.1534	4.75439	455.044	670.771	417.557	0.730489	0.857879	0.955066	1.03503	0.882802	1.05005	1.0031	0.913465	0.774876	0.872814	1.1171	1.16873	1.29013	0.759586	0.745445	1.01836	1.05688	0.994564	1.32238	1.21128	1.25639	0.928577	1.17508	1.11212
A0A1D5SSX4	Uncharacterized protein OS=Triticum aestivum PE=4 SV=1 - [A0A1D5SSX4_WHEAT]	68.42	2	7	19	114	12.7946	7.26904	63.85	83.37	103.7	1.15266	0.69051	1.04118	0.791653	0.981513	1.07185	0.965638	1.12553	0.937442	0.890338	0.868182	0.869968	0.574154	1.50837	1.4722	1.89363	1.32346	0.868975	0.798846	0.858393	0.822429	0.977814	0.624444	0.916665
M8A1Z1	Proteasome subunit alpha type OS=Triticum urartu GN=TRIUR3_13637 PE=3 SV=1 - [M8A1Z1_TRIUA]	68.35	3	13	111	237	25.973	4.75439	459.94	498.828	400.644	0.957606	0.993978	1.17758	1.02853	0.977672	0.971359	1.00249	0.861942	1.0285	1.10611	1.00323	1.12736	0.993625	1.09809	0.887597	0.934087	1.04255	0.986581	0.992004	1.06729	0.940635	1.12501	1.08245	0.946297
A0A1D5WHC2	Uncharacterized protein OS=Triticum aestivum PE=3 SV=1 - [A0A1D5WHC2_WHEAT]	68.35	4	16	135	316	34.3683	7.48877	398.381	419.435	427.753	0.972178	0.85346	1.00699	1.10399	1.07159	1.0555	1.07675	1.03917	1.02281	1.04753	1.01183	1.1234	0.940207	1.06142	0.923218	1.06963	1.15458	1.01548	0.964043	0.942479	0.924265	0.73975	0.820922	0.87075
A0A1D5ZI51	Uncharacterized protein OS=Triticum aestivum PE=3 SV=1 - [A0A1D5ZI51_WHEAT]	68.33	4	11	87	180	19.7334	6.94678	461.527	345.579	263.061	1.21033	1.02371	1.01342	1.09019	1.06673	1.05707	0.963646	0.959769	0.873966	0.795026	0.903117	0.902628	1.01838	1.13225	1.18921	0.960765	1.06643	0.91204	0.967295	0.892901	1.05333	1.07693	0.974232	1.01929
A0A1D6RRU7	Uncharacterized protein OS=Triticum aestivum PE=4 SV=1 - [A0A1D6RRU7_WHEAT]	68.31	3	13	123	183	19.2375	5.09717	183.25	348.037	303.282	0.749913	0.823906	0.770315	1.01854	0.968373	1.01401	0.818322	0.802281	0.890185	1.12533	0.993216	0.906098	1.05165	1.03743	1.06054	1.48908	1.18581	1.51177	0.900233	0.844069	0.886625	1.03413	1.14412	1.04737
M7ZYF8	Leucine aminopeptidase 2, chloroplastic OS=Triticum urartu GN=TRIUR3_00944 PE=3 SV=1 - [M7ZYF8_TRIUA]	68.29	3	27	222	533	55.4045	5.79541	538.977	895.726	812.468	1.09718	1.15706	1.33978	1.08334	1.01023	0.98057	0.863916	0.924464	0.754403	0.743375	0.806604	0.751328	0.812238	1.10936	1.40374	1.28195	1.01898	0.957725	0.884333	0.920026	0.89264	1.72573	1.03974	0.977807
M0X2N6	Uncharacterized protein OS=Hordeum vulgare subsp. vulgare PE=4 SV=1 - [M0X2N6_HORVV]	68.18	2	9	117	198	21.1677	7.84033	285.24	317.562	290.033	1.03276	1.12833	1.24349	0.995814	1.06164	1.06119	1.03263	1.04925	0.923203	0.897103	0.8947	0.861475	0.868564	0.890539	0.85617	0.977082	0.932317	1.01207	1.0081	0.998565	1.02413	1.65329	0.953388	1.08992
M7Z3U8	Ras-related protein RABB1c OS=Triticum urartu GN=TRIUR3_25874 PE=4 SV=1 - [M7Z3U8_TRIUA]	68.1	3	13	121	210	22.9474	7.35693	206.72	445.725	522.705	0.899326	0.930088	0.805875	0.896819	0.917789	0.993775	0.857527	0.936923	0.93443	1.04451	1.04261	1.06178	1.21069	1.09653	0.931133	1.16479	1.08371	1.16918	1.10504	1.10696	1.12367	1.05455	1.02628	1.03816
A0A1D5WZ74	UDP-glucose 6-dehydrogenase OS=Triticum aestivum PE=3 SV=1 - [A0A1D5WZ74_WHEAT]	68.02	3	17	199	369	40.919	6.13818	336.912	404.933	520.898	0.930042	0.819319	0.82552	0.659933	0.95268	0.906051	1.0507	0.979691	1.12481	0.654362	0.72848	0.654477	0.905111	1.22407	1.51846	1.25676	1.06718	0.827835	1.27042	1.11122	0.809104	1.35257	1.1555	0.925341
M8C5D0	Proteasome subunit beta type OS=Aegilops tauschii GN=F775_05079 PE=3 SV=1 - [M8C5D0_AEGTA]	67.77	2	13	184	211	23.1828	6.21436	508.337	503.041	669.698	0.904489	1.00703	0.876313	1.02006	1.04356	1.02924	1.00672	0.998333	1.02689	1.02989	1.06501	1.02432	0.967763	1.02102	1.01288	1.06678	0.988546	0.997603	1.08969	0.976488	0.97172	0.885058	0.936638	1.02177
A0A1D6C241	Uncharacterized protein OS=Triticum aestivum PE=4 SV=1 - [A0A1D6C241_WHEAT]	67.66	3	18	269	337	35.613	5.21143	826.942	840.36	818.145	1.05094	1.01067	1.08007	0.887541	1.24784	0.889467	1.02315	0.965983	1.02467	0.984907	0.88532	0.915634	1.19828	0.791585	0.855547	0.936562	0.875171	1.06046	0.997133	0.988198	1.02543	0.93644	1.22526	1.03376
M8BDP0	Uncharacterized protein OS=Aegilops tauschii GN=F775_32453 PE=4 SV=1 - [M8BDP0_AEGTA]	67.65	3	23	188	238	27.0514	8.11865	309.882	613.498	616.296	0.9393	1.10606	1.10403	0.883764	1.00477	1.0534	0.928077	1.05035	0.974157	0.958291	0.867403	0.821019	1.07299	1.02781	1.03154	1.11965	1.09279	0.901906	1.12521	0.901972	1.12011	1.22207	0.993308	1.06926
A0A1D6CQ74	Uncharacterized protein OS=Triticum aestivum PE=3 SV=1 - [A0A1D6CQ74_WHEAT]	67.54	5	7	34	114	13.3608	7.50342	61.57	73.7967	86.0533	0.832061	0.954087	1.00688	0.989872	0.942909	1.05882	1.00816	1.04355	0.977191	1.11029	0.971191	1.00224	1.05289	0.983503	0.992494	1.00899	1.08769	0.949104	1.05035	0.982959	1.05626	0.910752	1.00489	1.01299
A0A1D5VZ33	ATP synthase subunit beta OS=Triticum aestivum PE=3 SV=1 - [A0A1D5VZ33_WHEAT]	67.51	3	26	1112	551	58.9088	6.23975	3352.23	5070.86	4218.7	1.08533	0.974492	1.01762	1.06385	1.06705	0.986572	1.05721	1.03473	1.10009	1.01763	0.972697	1.03241	0.885811	0.985254	0.924213	0.967654	1.00843	0.930547	0.958476	0.987498	1.0491	0.964025	0.985344	0.994108
Q43199	Adenine phosphoribosyltransferase 1 OS=Triticum aestivum GN=APT1 PE=2 SV=1 - [APT1_WHEAT]	67.4	8	10	69	181	19.6515	5.16064	285.13	265.147	204.059	1.0603	0.829473	0.944897	0.88043	0.938828	1.01733	1.01457	1.15794	1.18248	0.998992	1.10385	1.03731	1.01208	0.909741	1.04604	1.06327	1.14596	0.93739	1.03171	0.979916	0.925648	0.997317	1.03411	0.924578
A0A1D6S8R5	Uncharacterized protein OS=Triticum aestivum PE=3 SV=1 - [A0A1D6S8R5_WHEAT]	67.37	30	39	575	665	73.1548	5.21143	1260.4	2153.25	1855.03	1.02733	1.04388	1.00967	0.960221	0.938167	0.930533	1.00083	0.966832	0.966849	0.977963	0.943183	0.953598	1.03436	1.01302	1.02474	0.984836	1.01481	1.03137	1.01689	1.04205	1.05735	0.9344	1.04303	1.01607
A0A0C4BJH4	Uncharacterized protein OS=Triticum aestivum PE=3 SV=1 - [A0A0C4BJH4_WHEAT]	67.29	2	16	178	266	29.4356	4.83057	478.601	518.783	496.052	0.950728	0.682022	0.812254	0.887503	1.10359	0.805394	1.07921	1.0866	1.23375	0.81116	0.880635	0.963537	0.775612	0.994008	0.857593	1.26598	1.21616	0.986263	1.27333	1.00729	1.00881	0.950328	0.920815	1.15253
A0A1D6BU25	Profilin OS=Triticum aestivum PE=3 SV=1 - [A0A1D6BU25_WHEAT]	67.18	3	7	139	131	14.1691	5.04639	260.754	218.248	251.954	0.827414	0.834776	0.84299	0.940036	0.988746	1.00623	1.01449	0.973767	0.916108	1.11513	1.12127	1.1022	1.0271	0.926072	0.933036	1.09032	1.12834	1.08613	1.10359	1.13468	1.06228	1.03222	0.900329	0.954133
F2DBD5	Predicted protein OS=Hordeum vulgare subsp. vulgare PE=2 SV=1 - [F2DBD5_HORVV]	67.16	4	12	169	204	21.7678	6.69775	290.528	597.723	421.399	1.23904	0.997366	0.79549	1.31534	0.868347	0.900763	0.870203	0.850579	0.91984	0.78573	0.948855	0.986754	1.13263	1.24991	1.19386	0.912115	1.15095	1.04596	0.866682	1.10675	1.0384	0.865515	0.926689	1.02112
W5CN13	Uncharacterized protein OS=Triticum aestivum PE=3 SV=1 - [W5CN13_WHEAT]	67.06	4	10	165	170	19.5203	9.94971	370.337	529.878	551.525	0.933985	0.865308	0.842138	0.906545	1.06995	0.96732	0.977139	0.910761	0.895839	0.974601	0.96312	1.0427	1.04	0.970883	1.07288	1.08256	1.16037	1.02871	1.16242	1.13678	1.16878	0.739534	1.01998	1.02241
A0A1D5YI87	UDP-glucose 6-dehydrogenase OS=Triticum aestivum PE=3 SV=1 - [A0A1D5YI87_WHEAT]	66.88	4	24	337	480	52.5599	6.354	595.694	711.444	911.198	1.18834	0.960262	1.23721	1.1646	0.768823	0.96055	0.996435	0.982769	0.935812	0.702657	0.860484	0.790264	0.886507	0.969082	0.970599	0.957023	0.851929	0.955404	0.87447	1.13992	0.864519	1.34876	1.0271	0.951384
M8BZ92	Mitochondrial outer membrane protein porin of 34 kDa OS=Aegilops tauschii GN=F775_27350 PE=4 SV=1 - [M8BZ92_AEGTA]	66.79	16	16	221	277	29.4395	9.24658	459.522	663.168	897.474	0.920982	0.901361	0.880598	0.950837	0.968625	0.978055	0.955501	0.915246	0.935816	0.995829	0.977628	0.991769	1.03431	1.08076	1.11934	1.08242	1.12712	1.02815	1.12336	1.08349	1.07216	1.00886	0.978626	1.00341
A0A0C4BIZ6	UMP-CMP kinase OS=Triticum aestivum PE=3 SV=1 - [A0A0C4BIZ6_WHEAT]	66.67	9	16	77	213	23.6172	5.38916	47.0567	102.658	143.827	1.38578	0.749552	0.899531	1.44952	0.950387	1.02067	0.79862	0.812109	0.883109	0.75462	0.92044	0.933721	1.19162	1.18245	1.03517	0.977523	1.25786	1.06645	0.835656	1.13309	1.11399	1.02654	1.09257	1.10892
A0A0E0G8Z2	Uncharacterized protein OS=Oryza nivara PE=4 SV=1 - [A0A0E0G8Z2_ORYNI]	66.67	3	13	128	210	23.0305	7.41553	227.4	466.866	549.051	0.934397	0.938205	0.98596	0.758109	0.839933	0.889175	0.935585	0.905755	0.923708	0.926514	0.888017	0.905056	1.26218	1.33565	1.09286	0.971032	1.07302	1.0785	1.06168	1.12266	1.12082	1.63017	1.08632	1.10751
M7YU16	ATP synthase subunit d, mitochondrial OS=Triticum urartu GN=TRIUR3_34657 PE=4 SV=1 - [M7YU16_TRIUA]	66.47	7	13	105	167	19.518	6.13818	193.865	236.423	246.192	0.86976	0.918867	0.867855	1.11596	1.12218	1.18734	0.828236	0.852944	0.709074	0.987526	0.841795	0.941261	1.24773	1.30448	1.33624	1.1152	1.12824	0.854235	1.09451	0.937803	1.09526	0.791407	0.922933	0.995912
A0A1D5VDI0	Isocitrate dehydrogenase [NADP] OS=Triticum aestivum PE=3 SV=1 - [A0A1D5VDI0_WHEAT]	66.26	3	29	495	409	45.8413	6.39209	1062.22	1633.04	1162.39	1.15727	1.36751	1.46257	0.95321	0.890795	1.03614	0.99686	1.02997	0.995414	0.984959	1.10878	0.910998	1.00609	0.982222	0.906547	0.99499	0.856569	0.992105	0.952861	0.927062	0.99672	0.879444	1.00181	0.942604
A0A1D6RN03	Uncharacterized protein OS=Triticum aestivum PE=4 SV=1 - [A0A1D6RN03_WHEAT]	66.25	4	4	24	80	8.92768	8.52881	73.5	93.28	76.66	0.979737	1.35841	0.778332	0.871089	0.819689	0.937006	1.03511	1.12594	1.05172	0.995654	0.897114	1.10472	0.810225	0.920451	0.956995	1.06973	1.04567	1.08194	1.02762	0.948651	1.17934	1.48937	0.979236	1.06866
A0A1D6BYK5	Uncharacterized protein OS=Triticum aestivum PE=3 SV=1 - [A0A1D6BYK5_WHEAT]	66.25	3	11	107	160	17.1437	5.52881	156.47	227.828	237.83	0.972235	0.945308	0.846778	1.02848	1.21844	1.18737	1.00822	1.00336	0.931576	1.04441	1.01865	1.12923	1.04341	1.01472	1.02236	1.04797	1.08988	1.15709	0.922232	0.885282	0.891523	0.772901	0.973244	0.888375
A0A1D5ZTI0	Uncharacterized protein OS=Triticum aestivum PE=4 SV=1 - [A0A1D5ZTI0_WHEAT]	66.24	11	23	195	471	52.4864	5.45264	472.588	676.988	847.245	0.989312	1.04714	0.877872	0.98673	1.06699	1.01328	1.03147	1.02839	1.04516	1.06431	0.935871	0.98897	1.02306	1.02647	0.940609	1.05455	0.971202	0.995197	1.01916	0.939766	1.02323	0.985403	0.982625	0.971799
A0A1D6SDU1	Uncharacterized protein OS=Triticum aestivum PE=3 SV=1 - [A0A1D6SDU1_WHEAT]	66.22	3	42	609	678	74.2763	5.40186	1453.62	2404.8	2118.06	0.900441	0.846986	0.83917	1.10723	0.885531	1.04964	0.953494	0.712861	0.879004	1.07482	0.901628	0.966392	1.09656	1.06661	0.902295	1.12548	1.05628	1.17444	1.05212	1.09033	1.1379	0.906105	1.13773	1.1047
A0A1D5VLL4	Uncharacterized protein OS=Triticum aestivum PE=4 SV=1 - [A0A1D5VLL4_WHEAT]	66.07	4	20	205	504	53.2757	6.81494	660.546	614.697	921.402	1.08132	0.993539	0.978587	1.17145	0.924167	1.06175	0.934245	0.886831	0.920889	0.836058	0.844304	0.936282	1.05765	1.07477	0.904155	1.0977	1.0509	1.00179	1.13505	1.04573	1.03642	0.972158	1.04335	1.03494
Q45NB5	Glutamine synthetase OS=Triticum aestivum GN=GS1 PE=2 SV=1 - [Q45NB5_WHEAT]	66.01	7	19	186	356	39.2166	5.60498	336.124	333.665	528.7	0.934873	0.844797	0.873773	1.05953	0.960718	1.08549	0.843795	0.694893	0.765573	0.760241	0.54828	0.827254	1.15474	0.980812	0.946038	1.27419	1.16913	1.15184	1.2576	1.10928	1.10704	0.751234	1.19878	1.14695
M8AW87	S-adenosylmethionine synthase OS=Aegilops tauschii GN=F775_32726 PE=3 SV=1 - [M8AW87_AEGTA]	65.99	3	18	412	394	42.8966	6.04932	609.415	1145.14	1188.37	1.05041	1.04806	1.06228	1.05132	0.930689	0.873991	1.00186	1.01034	1.05361	0.891842	0.944065	0.951694	1.02093	1.02762	1.02443	1.10841	1.06133	1.00353	1.00669	0.924715	1.05406	0.813809	1.01436	1.10893
A0A1D6AL13	Uncharacterized protein OS=Triticum aestivum PE=4 SV=1 - [A0A1D6AL13_WHEAT]	65.86	2	33	249	580	64.9435	6.12549	580.772	494.484	700.459	0.860259	0.924289	1.0427	0.960848	0.874871	0.93829	1.16146	1.07144	0.993639	1.10001	1.16957	0.985582	0.942951	0.937895	0.920809	1.03315	1.06253	1.0422	1.12073	1.01919	1.09842	0.787045	1.04627	1.11171
R7WAR0	Isocitrate dehydrogenase [NADP] OS=Aegilops tauschii GN=F775_32670 PE=3 SV=1 - [R7WAR0_AEGTA]	65.77	2	28	544	409	45.8413	6.39209	1204.71	1807.31	1271.44	1.10772	1.37384	1.47834	1.00913	0.895512	1.01345	1.00381	1.06921	1.13334	1.04223	1.17429	0.991269	0.961614	0.985939	0.921688	0.968721	0.890736	0.937907	0.884136	0.921112	0.936336	0.912816	0.92004	0.856849
W5FEQ2	Uncharacterized protein OS=Triticum aestivum PE=4 SV=1 - [W5FEQ2_WHEAT]	65.74	14	14	174	289	31.8781	9.71533	469.585	623.936	616.237	0.940291	0.861372	0.986089	1.02207	1.02328	1.04859	0.951173	0.977837	0.986287	0.976481	0.999891	0.997974	1.03825	1.07415	1.10872	1.07405	1.14565	0.903561	1.12179	1.06249	1.05848	0.938491	0.888774	0.95201
A0A1D6BAG6	Uncharacterized protein OS=Triticum aestivum PE=4 SV=1 - [A0A1D6BAG6_WHEAT]	65.68	2	33	248	577	64.6724	6.04932	583.226	457.671	650.435	0.886215	0.787287	0.95563	0.831378	0.85055	0.940849	1.17018	1.10256	1.09846	1.18837	1.10343	0.943774	1.02391	0.943582	0.970586	1.12524	1.17966	1.0231	0.954769	1.10304	1.13661	0.83071	0.992416	1.0789
Q9FXQ8	TaWIN2 OS=Triticum aestivum GN=TaWIN2<italic> PE=2 SV=1 - [Q9FXQ8_WHEAT]	65.64	3	15	217	259	28.6804	4.89404	165.817	716.877	578.505	1.057	0.780631	0.741361	0.979202	0.998693	0.89245	1.00006	0.977731	0.871202	1.02758	1.11006	0.959186	0.867348	1.03224	1.20665	0.981168	1.10893	1.00919	1.12349	1.0455	1.25968	1.01162	1.01167	1.13909
F2CRF1	Predicted protein OS=Hordeum vulgare subsp. vulgare PE=2 SV=1 - [F2CRF1_HORVV]	65.52	9	16	534	261	29.2467	4.88135	1087.64	1581.14	1630.17	0.868017	0.818595	0.901294	0.969603	1.06602	1.11367	0.935121	0.960602	0.975491	0.962683	1.00138	0.955459	1.00983	0.932352	0.890889	1.12558	1.15059	0.960654	1.10766	1.01699	1.0961	1.09333	1.0075	1.12362
A0A1D5S7G8	Uncharacterized protein OS=Triticum aestivum PE=4 SV=1 - [A0A1D5S7G8_WHEAT]	65.5	6	10	46	200	21.8097	5.63037	121.27	155.728	158.842	0.862438	1.02859	0.971158	0.943923	1.04091	1.06146	0.994028	0.991806	0.971943	1.36319	1.04102	0.982841	1.08696	0.963374	1.05754	0.940746	1.05047	1.06659	1.00226	0.972316	1.03558	0.935239	1.01871	1.02269
G5DFC5	14-3-3 protein OS=Triticum aestivum PE=2 SV=1 - [G5DFC5_WHEAT]	65.4	3	17	365	263	29.952	4.77979	561.273	950.811	803.012	0.850361	0.791331	0.957531	1.00202	1.03566	1.11002	0.992832	1.06454	1.20487	1.0676	1.20733	1.03486	1.01598	0.912473	0.915809	0.934892	1.13338	0.904059	1.01795	0.992274	0.985075	0.927615	0.929215	0.948992
W5A0J9	Uncharacterized protein OS=Triticum aestivum PE=4 SV=1 - [W5A0J9_WHEAT]	65.36	5	26	163	560	61.7584	8.80713	644.692	641.915	387.85	0.766939	0.864767	0.999174	0.875105	0.937018	0.75939	0.987372	0.9388	0.99966	1.51717	1.29757	1.10335	1.04069	0.978765	0.943508	0.849233	1.00179	1.0947	0.895995	1.04427	0.929704	1.16642	1.0638	1.13781
A0A1D6BQT1	Uncharacterized protein OS=Triticum aestivum PE=4 SV=1 - [A0A1D6BQT1_WHEAT]	65.22	2	11	105	230	23.5684	8.85107	155.093	421.152	428.549	0.996335	0.881142	1.09233	0.894587	0.887562	1.01013	1.07543	1.08035	1.2901	1.13895	1.05947	0.963616	0.92883	0.918072	0.84929	1.08352	1.07186	1.03193	0.951515	0.986809	0.900831	0.87155	0.938208	0.970218
A0A1D5UL64	Uncharacterized protein OS=Triticum aestivum PE=3 SV=1 - [A0A1D5UL64_WHEAT]	65.22	2	8	105	161	16.9605	5.13525	242.393	316.822	371.543	1.11223	0.880958	0.945215	1.03724	0.949331	0.973905	0.959632	1.13207	1.085	0.92924	1.30793	1.0474	1.02523	0.96822	0.986417	1.01326	0.975925	0.967779	0.918864	0.983413	0.914017	1.13368	0.881154	1.06571
A0A1D5VQZ0	Uncharacterized protein OS=Triticum aestivum PE=3 SV=1 - [A0A1D5VQZ0_WHEAT]	65.19	3	14	133	316	34.4064	7.54736	389.199	362.657	365.301	1.20395	1.16367	1.18533	0.825289	0.89333	0.925745	1.09841	1.16995	0.995664	0.953983	0.954319	1.15367	1.11095	1.20285	1.22259	0.756891	0.892155	0.751386	0.979336	0.891187	0.881687	0.952974	0.851271	0.763354
A0A1D5Y3Q3	Uncharacterized protein OS=Triticum aestivum PE=3 SV=1 - [A0A1D5Y3Q3_WHEAT]	65.16	3	46	484	818	90.7503	5.26221	1472.56	1977.26	1848.88	0.851313	1.16879	0.969363	0.87761	0.821268	0.889842	1.05269	0.989917	1.14697	1.21446	0.970118	0.847807	0.983173	0.856761	0.780411	0.984445	0.876913	0.978288	0.971507	0.926407	1.01885	1.1179	1.12895	1.06957
M0V4I6	Uncharacterized protein OS=Hordeum vulgare subsp. vulgare PE=4 SV=1 - [M0V4I6_HORVV]	65.08	4	4	23	63	6.75958	8.47021	30.96	76.88	63.3033	0.853571	0.933239	0.793463	0.928322	0.918246	0.939241	0.934243	0.958216	0.80767	0.79325	0.797975	0.922179	1.12096	1.25615	1.22993	1.25565	1.22377	1.10131	1.25815	1.07851	1.10772	1.08203	0.987653	1.05882
M7ZB42	Calreticulin OS=Triticum urartu GN=TRIUR3_05717 PE=3 SV=1 - [M7ZB42_TRIUA]	65.06	3	29	324	415	47.1417	4.66553	447.743	937.562	970.648	0.971153	1.06413	0.850034	0.969065	1.08184	1.13789	0.867931	0.959497	0.718959	0.869145	1.04182	1.06307	0.961912	0.923226	1.18196	0.990248	1.01021	1.11584	1.08731	0.965861	1.079	1.44214	0.985172	0.909711
A0A1D5SI65	Glycosyltransferase OS=Triticum aestivum PE=3 SV=1 - [A0A1D5SI65_WHEAT]	64.97	23	23	315	451	49.3942	5.18604	882.917	1189.44	1072.25	0.832836	0.900859	0.903791	1.17154	1.13466	1.14962	1.0976	1.07659	1.04235	1.08002	1.03701	1.09049	0.719874	0.773686	0.764984	0.996439	1.02218	1.02222	0.926709	0.965526	0.952953	0.975313	0.943623	0.946709
N1QRC7	Adenosylhomocysteinase OS=Aegilops tauschii GN=F775_27825 PE=3 SV=1 - [N1QRC7_AEGTA]	64.95	2	27	458	485	53.221	5.89697	809.846	1276.36	1202.92	0.96835	0.957554	1.02284	0.966936	0.960293	1.0597	0.857259	0.916496	0.820361	0.867828	0.86411	0.92303	1.12391	1.21196	1.21822	1.06907	1.04028	1.05601	1.07986	1.06026	1.07341	1.2385	1.01125	1.02864
A0A1D5URS1	Adenosylhomocysteinase OS=Triticum aestivum PE=3 SV=1 - [A0A1D5URS1_WHEAT]	64.95	4	26	378	485	53.162	6.04932	794.12	1193.6	1106.6	1.51764	0.752	0.738442	1.47386	0.933832	0.974287	0.659857	0.969352	0.747232	0.542383	1.03373	1.04261	1.01347	0.980215	1.1403	0.763226	1.07973	1.20158	0.696769	1.20063	1.12452	1.09534	1.05704	1.00699
A0A1D5S8X1	Phosphotransferase OS=Triticum aestivum PE=3 SV=1 - [A0A1D5S8X1_WHEAT]	64.89	4	24	190	507	54.7366	6.55127	331.34	515.131	480.126	1.00032	1.04416	0.999851	0.984485	0.90298	0.931094	0.987503	1.0558	1.02352	0.927046	0.914296	0.986633	0.993391	0.999891	1.00282	1.05093	1.05717	1.08513	1.04855	1.07241	1.09798	1.03321	0.984532	1.06673
W5FTF6	Uncharacterized protein OS=Triticum aestivum PE=3 SV=1 - [W5FTF6_WHEAT]	64.86	4	7	85	148	16.6552	7.03467	259.843	363.176	272.576	1.05188	1.00086	0.945748	1.06351	1.00834	0.978564	0.99043	0.957588	0.885536	0.903993	0.945082	1.05728	0.895337	1.08188	1.15366	0.924474	1.07754	0.989553	0.898123	1.03552	1.00378	1.07897	0.96735	0.980917
W5BN46	Uncharacterized protein OS=Triticum aestivum PE=4 SV=1 - [W5BN46_WHEAT]	64.81	2	8	48	162	18.0436	4.42432	47.68	124.293	138.48	1.01366	0.784124	1.10993	0.658315	0.856792	1.15401	1.5168	0.917305	1.22635	1.07154	1.30485	1.09676	0.960972	0.902126	0.854307	0.858668	1.15253	0.99132	0.818531	1.13047	1.04982	1.20638	1.04325	0.924196
A0A1D5UDI5	Uncharacterized protein OS=Triticum aestivum PE=4 SV=1 - [A0A1D5UDI5_WHEAT]	64.81	9	9	24	162	18.1343	5.21143	72.43	48.37	91.23	1.1539	1.26304	1.68133	1.00854	1.20107	1.24537	1.03766	1.07788	1.10832	0.937271	1.14663	0.948319	0.979978	0.926227	0.924815	0.889421	0.818761	0.780948	0.837776	0.779157	0.760848	0.982527	0.814181	0.764858
N1QSY3	Alpha-1,4-glucan-protein synthase (UDP-forming) OS=Aegilops tauschii GN=F775_05431 PE=4 SV=1 - [N1QSY3_AEGTA]	64.79	9	17	230	355	40.4633	6.43018	302.496	375.162	419.075	0.970658	0.766067	0.867181	0.951553	0.991116	0.989858	0.991643	0.968177	1.07453	0.867063	0.881458	0.937882	0.947397	1.06167	1.10704	0.989665	1.13064	0.968589	1.15249	1.11145	0.979266	1.11294	1.02186	0.999678
A0A1D5Y8B8	Uncharacterized protein OS=Triticum aestivum PE=3 SV=1 - [A0A1D5Y8B8_WHEAT]	64.75	2	19	100	295	31.2526	9.34912	278.826	227.188	343.332	0.96279	1.28912	1.42441	1.65395	1.10828	1.37759	1.06195	0.989349	0.883059	0.524978	0.659182	0.643206	0.892904	1.32828	0.924797	1.18358	0.93859	0.938986	0.957378	0.825509	0.967188	0.842295	0.95333	1.23309
W5BHF2	Uncharacterized protein OS=Triticum aestivum PE=3 SV=1 - [W5BHF2_WHEAT]	64.58	6	28	305	415	47.1828	4.67822	475.609	981.541	889.078	0.760798	0.959949	0.744345	0.819148	1.04935	0.889543	0.959703	0.881201	1.02334	1.48546	1.15589	1.05828	1.22173	0.962877	1.04707	0.919702	1.04594	1.16273	0.956089	1.07277	1.13041	0.973944	1.06472	0.869773
A0A1D5TQP1	Uncharacterized protein OS=Triticum aestivum PE=4 SV=1 - [A0A1D5TQP1_WHEAT]	64.41	7	15	120	281	30.7938	6.15088	199.897	473.276	364.623	0.956461	0.972018	1.01677	1.16351	0.935317	0.986659	0.982278	0.995214	1.00035	0.959472	0.911589	1.08194	1.09192	1.15384	1.11131	1.0053	1.11742	0.926755	0.926115	0.964437	0.990385	0.97979	0.930414	1.00479
A0A1D5Y3R5	Uncharacterized protein OS=Triticum aestivum PE=4 SV=1 - [A0A1D5Y3R5_WHEAT]	64.41	2	7	35	118	12.7907	5.24951	104.85	108.84	102.084	0.920796	0.884439	0.875843	0.943384	1.10956	1.055	0.974358	1.01944	0.917435	1.16192	0.962496	1.09469	1.09658	1.04701	1.04362	0.911873	0.939756	0.944879	1.06264	0.963923	0.974261	0.965769	0.883383	0.978046
W5EQ69	UDP-glucose 6-dehydrogenase OS=Triticum aestivum PE=3 SV=1 - [W5EQ69_WHEAT]	64.38	7	24	311	480	52.8351	6.12549	498.319	763.173	862.852	0.962024	0.825277	0.87157	0.890264	0.92026	0.848147	0.997135	0.944661	0.952474	0.8503	1.01279	0.864891	1.08281	0.980398	1.06706	1.07592	1.08953	1.1643	1.1353	1.22187	1.18679	1.00641	1.03892	1.09886
A0A1D5TBU1	Adenosylhomocysteinase OS=Triticum aestivum PE=3 SV=1 - [A0A1D5TBU1_WHEAT]	64.33	3	25	377	485	53.192	5.92236	801.285	1261.49	1121.43	0.829119	0.677853	0.943102	0.96741	0.941616	1.00729	0.965977	0.929941	0.772481	0.919138	1.13911	1.00119	1.02898	1.00163	1.10368	1.01271	1.07379	1.14987	1.01543	1.28029	1.10927	1.54368	1.11212	0.979602
C3VQ52	Ascorbate peroxidase (Fragment) OS=Triticum aestivum GN=POD1 PE=2 SV=1 - [C3VQ52_WHEAT]	64.2	2	14	447	243	26.6055	5.8208	952.01	1432.35	1256.29	0.808997	1.25672	0.848448	1.01597	1.50531	1.03795	1.20122	0.880481	0.853019	1.32468	0.729479	1.33598	0.848026	1.25857	1.05423	0.952175	0.711738	0.948164	0.887329	0.73357	0.933908	0.702638	0.949185	0.692992
A0A1D5S7T7	Uncharacterized protein OS=Triticum aestivum PE=3 SV=1 - [A0A1D5S7T7_WHEAT]	64.18	5	6	47	134	14.8215	5.50342	60.81	144.664	163.713	0.815911	0.885958	0.849849	1.05902	1.14674	1.02833	0.878216	0.924559	0.937052	0.856707	0.845554	0.861491	1.06063	0.816739	1.10896	1.27154	1.17033	1.09267	1.18748	0.997315	1.16029	0.977097	1.06664	1.12028
A0A1D5SR31	Phosphotransferase OS=Triticum aestivum PE=3 SV=1 - [A0A1D5SR31_WHEAT]	64.1	3	24	176	507	54.6746	6.68311	293.913	431.25	437.408	0.981549	1.18011	1.01937	0.930687	1.11059	0.977468	0.993153	0.941304	0.951316	1.02488	0.816941	0.902425	1.07882	0.953892	1.02922	0.975285	1.01503	1.02008	1.0653	1.16619	1.12	1.10842	0.932598	1.0296
A0A1D5W7M9	Uncharacterized protein OS=Triticum aestivum PE=4 SV=1 - [A0A1D5W7M9_WHEAT]	64.04	5	10	130	203	22.4892	5.2749	330.839	364.9	499.205	1.0027	0.869956	0.904714	1.02953	1.03107	1.05782	0.875401	0.90821	0.819528	0.934589	0.942076	1.00933	1.09887	1.11226	1.20509	1.07486	1.11408	0.946194	0.997942	1.06149	1.05393	0.990592	1.01085	1.00172
M0WUX6	Uncharacterized protein OS=Hordeum vulgare subsp. vulgare PE=3 SV=1 - [M0WUX6_HORVV]	64	4	7	96	125	13.4582	10.0522	222.83	291.308	306.854	0.808733	0.993494	0.762188	0.830254	1.01959	1.03116	1.05673	0.957366	0.956136	1.12801	0.985918	1.09492	0.857743	1.1144	1.00589	1.03475	0.975513	0.999997	1.19009	0.909897	1.02598	1.086	0.951125	0.960129
A0A1D6GPR5	Uncharacterized protein OS=Zea mays PE=3 SV=1 - [A0A1D6GPR5_MAIZE]	64	3	6	72	125	13.4472	10.0083	142.676	204.38	91.025	0.99198	0.83035	0.951976	1.10145	0.995845	0.996656	0.941346	0.936023	0.826484	0.992554	1.06835	1.03739	0.944843	0.964933	0.942597	0.936999	1.07501	1.00942	1.05912	1.10576	1.08351	1.36264	1.03698	1.12099
M7ZDS1	Uncharacterized protein OS=Triticum urartu GN=TRIUR3_24084 PE=3 SV=1 - [M7ZDS1_TRIUA]	63.93	8	15	158	305	32.6678	9.51025	315.423	379.491	407.266	0.868264	0.846263	0.845274	0.988198	1.00786	0.91884	0.931019	0.92108	0.911199	1.01497	0.985951	1.02249	1.03559	1.01391	1.02324	1.06087	1.05686	1.12519	1.10554	1.11469	1.10402	1.12842	1.02113	1.06769
A0A1D5X2U0	Uncharacterized protein OS=Triticum aestivum PE=3 SV=1 - [A0A1D5X2U0_WHEAT]	63.89	6	29	317	576	61.09	5.64307	627.723	806.519	911.207	1.06563	0.986434	0.998678	1.07201	0.974688	1.03366	0.938185	0.950574	0.944487	0.882696	0.92607	1.00923	1.06154	1.03216	1.0871	0.981626	1.0205	0.989657	1.05696	1.03356	1.04884	1.09511	1.02029	1.01509
A0A1D5SCW4	6-phosphogluconate dehydrogenase, decarboxylating OS=Triticum aestivum PE=3 SV=1 - [A0A1D5SCW4_WHEAT]	63.87	12	24	349	501	53.8847	5.87158	1089.96	1860.35	1596.37	1.09952	1.09305	0.959499	1.22296	1.17927	1.21768	1.10401	1.11241	1.09801	1.14299	1.1893	1.2637	0.819251	0.853914	0.872047	0.841476	0.895019	0.882987	0.824463	0.84674	0.85045	0.791481	0.846861	0.803453
Q4LB20	Adenosylhomocysteinase OS=Hordeum vulgare GN=ahh1 PE=2 SV=1 - [Q4LB20_HORVU]	63.78	2	24	411	450	49.276	6.17627	738.161	1106.7	1036.2	1.01563	1.08839	1.07474	0.995764	1.05937	1.02083	0.804909	0.953898	0.746818	0.864374	0.879182	0.861913	1.22364	1.06229	1.31333	1.16462	0.965027	1.00225	0.921198	1.02354	0.903977	1.36178	0.99981	0.915855
A0A1D5TI81	Uncharacterized protein OS=Triticum aestivum PE=4 SV=1 - [A0A1D5TI81_WHEAT]	63.73	12	13	153	204	22.5807	8.26514	243.24	307.899	233.314	0.959219	0.8314	0.848385	0.921092	0.963644	0.947072	0.973933	0.957595	0.994059	1.0655	1.03681	1.00688	1.03049	0.986699	1.01138	1.07323	1.16084	1.05062	1.10806	1.08934	1.08393	1.13867	1.00081	1.01728
A0A1D5S072	Uncharacterized protein OS=Triticum aestivum PE=4 SV=1 - [A0A1D5S072_WHEAT]	63.49	5	5	38	63	7.23665	8.55811	101.71	127.15	96.3329	1.03273	1.10046	0.947773	1.11844	0.913513	0.931847	1.01692	0.980939	1.02463	0.808948	0.904536	1.04218	1.10263	0.899395	0.900858	1.00561	1.06961	1.01955	1.18661	1.07341	1.13275	0.789095	1.04807	1.01807
Q7X729	Acidic ribosomal protein P2 (Fragment) OS=Triticum aestivum PE=2 SV=1 - [Q7X729_WHEAT]	63.39	3	6	133	112	11.4487	4.41162	190.626	584.209	375.308	1.09192	0.760758	0.756423	0.945908	0.992553	0.952884	1.03885	0.995823	1.0449	1.03512	1.09956	1.0902	0.943728	0.999274	1.02704	0.969849	1.13677	0.917499	1.05491	1.08565	1.09448	0.817681	0.925894	0.971734
M7YSZ1	Transaldolase 1 OS=Triticum urartu GN=TRIUR3_12049 PE=3 SV=1 - [M7YSZ1_TRIUA]	63.32	10	20	401	379	41.1342	5.17334	821.785	1174.24	977.606	0.986342	1.01508	0.999642	1.15112	1.16449	1.11353	1.00494	1.05395	1.03491	1.04889	1.09328	1.15895	0.932271	0.938866	0.895751	0.936621	0.951338	0.942245	0.914181	0.911828	0.921819	0.947468	0.905576	0.889476
R7WCV3	40S ribosomal protein S19 OS=Aegilops tauschii GN=F775_29218 PE=4 SV=1 - [R7WCV3_AEGTA]	63.23	12	12	232	155	17.0599	9.89111	212.947	469.738	381.099	0.853861	0.851797	0.939354	1.0926	1.00711	1.09352	0.949534	0.910784	0.862636	1.02249	0.960343	0.977576	0.995321	0.95308	0.937462	1.00671	1.10842	1.02371	1.11507	1.09373	1.11001	1.0394	1.02387	1.02303
A0A1D5SPE0	Dirigent protein OS=Triticum aestivum PE=3 SV=1 - [A0A1D5SPE0_WHEAT]	63.16	2	4	22	114	12.5813	6.78564	76.7509	128.996	105.244	1.652	2.46615	2.84509	0.776624	0.757513	0.5064	1.11862	1.2367	1.3514	0.840506	1.1886	1.37417	0.883726	0.909241	0.833952	0.699586	0.568028	0.310674	0.789865	0.588722	0.434831	0.695106	0.646746	0.424779
W5HZV7	Uncharacterized protein OS=Triticum aestivum PE=4 SV=1 - [W5HZV7_WHEAT]	63.04	3	3	18	92	9.97723	10.1987	49.31	21.86	34.95	1.10216	1.06684	0.984665	1.07835	1.047	1.06255	1.00407	0.951168	1.08297	0.953869	0.891724	0.900191	0.91925	0.977547	1.09872	1.21932	1.06785	0.943397	0.930587	0.957337	0.938646	0.815755	0.999285	0.995148
A0A1D6CPZ3	Peroxidase OS=Triticum aestivum PE=3 SV=1 - [A0A1D6CPZ3_WHEAT]	63.04	4	13	193	322	34.1639	8.73389	358.528	709.885	649.613	1.19868	1.06608	1.06187	1.04276	0.996362	0.986987	0.980878	1.00119	1.04162	1.03944	1.08601	1.09183	0.871956	0.87725	1.05676	1.03684	1.05914	0.931195	0.919737	0.96065	0.935555	0.886275	0.903025	0.969485
A0A1D5YQA8	Uncharacterized protein OS=Triticum aestivum PE=4 SV=1 - [A0A1D5YQA8_WHEAT]	62.96	3	10	125	189	19.4464	10.3599	357.213	330.85	383.332	0.911934	1.49205	0.992058	1.37294	0.998927	1.33532	0.961863	0.673134	1.18385	0.873768	0.921236	0.947495	0.438311	0.920294	0.556128	0.963475	0.831293	1.02919	0.932639	0.765997	1.08563	0.825199	1.02256	1.01726
I1W260	Ubiquitin (Fragment) OS=Panicum virgatum PE=2 SV=1 - [I1W260_PANVG]	62.75	3	9	547	153	17.3694	9.80322	809.588	1822.05	1102.22	0.75978	0.857881	0.900078	1.18068	1.19056	0.973696	1.09732	0.936538	0.865552	1.33279	1.07668	1.33552	0.846579	0.762246	0.840469	0.831435	1.0122	0.920502	1.06979	1.14664	0.922501	0.781544	1.03538	0.926268
M8BW67	GTP-binding protein YPTM2 OS=Aegilops tauschii GN=F775_29864 PE=4 SV=1 - [M8BW67_AEGTA]	62.69	4	10	107	193	21.9801	5.16064	241.626	290.795	325.253	0.815277	0.773149	0.88495	0.828132	0.850162	0.837289	0.959105	0.867471	0.815348	1.00356	0.970509	0.892825	1.00219	1.15826	1.15518	1.26402	1.22504	1.13388	1.21574	1.21806	1.32734	1.10582	1.0685	1.09942
A0A1D6D7U5	Uncharacterized protein OS=Triticum aestivum PE=4 SV=1 - [A0A1D6D7U5_WHEAT]	62.58	2	7	34	163	17.7372	5.36377	88.35	106.733	91.42	0.960519	0.71158	0.769382	0.769646	1.07976	0.898155	1.16128	1.3579	1.49142	0.930537	1.26416	1.2066	0.951981	0.796713	1.05021	1.14946	1.07728	0.835409	1.18368	0.736047	0.73658	0.810594	0.755932	0.783139
A0A1D6BER7	Uncharacterized protein OS=Triticum aestivum PE=4 SV=1 - [A0A1D6BER7_WHEAT]	62.56	2	46	275	892	97.3851	5.18604	593.921	710.721	704.424	1.16649	0.943267	0.893385	1.46854	0.947759	0.901438	0.769208	0.96402	0.97236	0.817063	1.1721	1.06951	1.19411	1.0519	0.992883	0.900527	1.00651	1.04178	0.846649	0.991651	1.01341	0.647457	1.00434	1.04426
W5BCG4	Peroxidase OS=Triticum aestivum PE=3 SV=1 - [W5BCG4_WHEAT]	62.46	6	20	426	341	36.6375	6.29053	1054.62	1279.8	1136.52	1.17801	1.03492	0.944494	1.05223	1.16156	1.09824	0.995907	1.07199	1.07796	1.10593	0.970283	1.07806	0.887142	0.912855	0.948272	0.956187	1.02644	0.888573	0.875245	0.822235	0.788607	0.764317	0.863424	0.830865
A0A1D5S9V2	Uncharacterized protein OS=Triticum aestivum PE=3 SV=1 - [A0A1D5S9V2_WHEAT]	62.45	2	12	102	253	26.4082	6.40479	296.562	340.621	395.807	0.839644	1.01809	0.860879	0.894545	0.927909	0.845668	1.03739	1.09423	1.33193	1.16426	1.07263	0.935937	0.946675	0.84823	0.724877	1.09177	0.998319	1.2224	1.07518	1.00502	1.15789	1.0147	1.11926	1.12687
Q0Q0I7	Heat shock protein 90 OS=Triticum aestivum GN=HSP90-2 PE=1 SV=1 - [Q0Q0I7_WHEAT]	62.43	2	55	856	700	80.4098	5.03369	1689.84	1926.37	2180.23	0.834336	0.745278	0.754298	1.0936	0.976052	0.992777	0.916852	0.900621	0.888878	0.980587	1.07549	1.00511	0.860708	0.995101	1.00335	1.11614	1.12242	1.08924	1.21499	1.14911	1.12838	1.12835	1.00981	1.03191
A0A0A7NVN8	Actin-depolymerizing factor 3 OS=Triticum aestivum GN=ADF3 PE=2 SV=1 - [A0A0A7NVN8_WHEAT]	62.32	2	8	153	138	16.047	5.94775	261.977	299.243	301.211	1.13157	1.02418	0.687802	0.858278	0.950524	0.928169	1.02421	1.07416	1.12841	0.880004	0.865769	0.924155	0.951618	1.1781	1.13784	1.18319	1.0478	1.09896	0.96566	0.987764	1.00967	1.21147	0.914578	0.889988
A0A1D6CB02	Peroxidase OS=Triticum aestivum PE=3 SV=1 - [A0A1D6CB02_WHEAT]	62.21	6	14	208	344	36.5997	4.80518	656.749	790.144	846.495	0.96568	0.838241	0.903897	0.847831	0.992648	1.01433	0.937897	0.928141	0.847575	1.04465	0.859743	0.905492	0.958286	1.08231	1.23209	1.14182	1.14631	1.20111	1.07227	0.993913	0.959428	0.969709	0.95799	1.00045
W5DFE7	Uncharacterized protein OS=Triticum aestivum GN=TRAES_3BF059300030CFD_c1 PE=4 SV=1 - [W5DFE7_WHEAT]	62.17	4	28	230	608	65.9	7.47412	653.222	1045.71	789.068	1.17417	1.06644	0.9514	1.1079	0.979194	0.945366	0.910695	0.861511	0.843727	0.910082	0.971119	0.910516	1.19203	1.13689	1.0731	0.91682	0.957294	1.14679	0.83514	1.00225	1.10109	1.24606	1.07971	1.03488
A0A1D6CLX4	Uncharacterized protein OS=Triticum aestivum PE=3 SV=1 - [A0A1D6CLX4_WHEAT]	62.07	2	14	244	261	28.7713	4.84326	175.962	742.94	611.301	1.21354	1.32888	1.62425	0.873645	0.875927	1.00426	0.970557	1.17878	1.16039	0.882019	0.879249	0.804132	1.08945	0.917512	0.819599	1.01491	0.957977	0.868954	1.00214	0.851961	0.944559	1.6664	0.977415	1.02575
A0A1D5T090	Uncharacterized protein OS=Triticum aestivum PE=3 SV=1 - [A0A1D5T090_WHEAT]	62.06	3	11	88	253	26.5243	7.13721	153.896	390.235	361.083	1.1202	1.25967	1.3771	1.0069	1.09152	0.918794	1.1639	1.15122	1.13011	0.917325	0.749877	0.758589	0.96461	0.784873	0.860379	1.0599	1.00332	0.934433	0.918347	0.874212	0.97768	0.923171	0.938035	1.04189
A0A1D6RVF1	40S ribosomal protein S3a OS=Triticum aestivum PE=3 SV=1 - [A0A1D6RVF1_WHEAT]	61.98	2	16	223	263	29.942	9.78857	363.71	894.702	930.881	1.02565	0.87454	0.94699	0.88491	1.14539	1.03142	0.969692	0.961679	0.932206	0.998309	0.911919	1.04574	1.09561	1.04074	1.21412	1.08155	1.02043	0.936365	1.11102	1.02735	1.02617	0.934378	0.968644	0.987981
A0A1D6S344	Uncharacterized protein OS=Triticum aestivum PE=4 SV=1 - [A0A1D6S344_WHEAT]	61.98	3	12	63	242	25.2461	9.45166	39.41	118.062	177.848	1.02709	0.951249	1.02401	0.943145	0.956574	1.05325	1.04107	0.972556	1.00118	0.946126	0.981502	1.0135	0.864058	1.01412	1.03309	1.0736	1.09698	0.950201	0.967518	1.07112	1.01823	1.39064	0.9305	1.01538
Q8LRU5	HMG-I/Y protein HMGa OS=Triticum aestivum GN=HMGa PE=4 SV=1 - [Q8LRU5_WHEAT]	61.9	3	10	145	189	19.3102	10.4331	382.97	428.583	375.442	1.3276	1.49885	1.30645	1.14575	0.8926	1.08382	1.15769	1.08707	1.07736	0.7928	0.918319	0.881512	1.01931	0.909095	0.864461	0.789735	0.820044	1.01587	0.836219	0.836499	0.919047	0.928821	0.9247	0.994222
A0A1D5RVB3	Phosphotransferase OS=Triticum aestivum PE=3 SV=1 - [A0A1D5RVB3_WHEAT]	61.78	2	22	164	484	52.3234	6.31592	287.507	442.615	413.504	1.01409	0.980144	0.964003	1.08171	0.937694	1.03443	1.03206	0.899244	0.895717	1.02298	0.902391	0.978907	1.01506	1.06006	0.991435	1.01203	1.10237	1.04276	1.06336	1.10116	1.09144	0.908091	1.1256	1.06884
A0A1D6B0P4	Uncharacterized protein OS=Triticum aestivum PE=4 SV=1 - [A0A1D6B0P4_WHEAT]	61.76	4	21	181	238	27.1325	8.11865	344.534	540.322	488.679	0.798881	0.647904	0.76722	0.779516	0.965319	0.954163	0.878691	1.01981	0.967915	1.09142	0.86557	1.03432	1.14902	1.05223	1.10229	1.25233	1.25836	0.960039	1.25594	1.07052	1.1393	0.524988	1.0059	1.04242
P04464	Calmodulin OS=Triticum aestivum PE=1 SV=3 - [CALM_WHEAT]	61.74	2	14	210	149	16.8359	4.24658	315.465	670.139	647.831	0.899511	0.794996	0.9615	1.24959	1.00834	1.20662	0.828425	0.855814	0.628036	0.778991	0.819241	0.85908	1.31081	1.37503	1.41367	1.11359	1.23454	0.856283	1.14878	0.984839	1.18514	0.778144	0.872181	1.03423
A0A1D5TS37	Uncharacterized protein OS=Triticum aestivum PE=4 SV=1 - [A0A1D5TS37_WHEAT]	61.72	2	10	39	209	22.7337	6.53662	134.224	81.8928	178.894	0.829981	1.10554	1.18219	1.07349	1.01367	0.979904	0.902778	0.929019	1.04932	0.966115	0.910766	0.909869	1.16258	1.13213	1.00857	1.32741	1.00746	1.00833	1.24857	0.973535	1.02918	0.440785	1.01857	1.0017
M8D4P5	Uncharacterized protein OS=Aegilops tauschii GN=F775_32579 PE=4 SV=1 - [M8D4P5_AEGTA]	61.57	2	12	108	216	22.8057	4.71631	322.74	331.604	459.94	0.829741	1.13079	1.09794	0.905794	0.977345	1.12749	1.18178	1.10176	1.07757	0.925601	0.977098	0.881803	0.611283	0.7675	0.965864	1.13876	1.10717	0.958691	1.20649	1.01985	1.00605	1.39045	0.989828	1.04319
A0A096USZ7	Uncharacterized protein OS=Triticum aestivum PE=3 SV=1 - [A0A096USZ7_WHEAT]	61.44	9	41	1372	765	84.5683	6.11279	5833.12	8157.32	6630.43	0.966029	0.891542	0.803968	1.00779	1.02212	0.933797	0.993289	0.951059	0.897387	0.950709	0.956245	1.03846	1.01203	0.932335	1.02288	0.990364	1.07317	1.16473	1.00886	1.08621	1.08287	0.970585	1.02368	1.01649
A0A1D5ZU26	Uncharacterized protein OS=Triticum aestivum PE=4 SV=1 - [A0A1D5ZU26_WHEAT]	61.38	3	10	124	189	19.4453	10.3013	365.749	336.119	288.142	0.791159	1.01845	0.920919	1.10118	0.839488	0.919985	0.87945	0.49675	0.962487	1.13548	0.929315	1.08059	0.999802	1.01211	0.887319	1.13338	0.679144	1.13397	1.02418	0.505846	0.996756	1.23695	1.16595	1.11111
A0A1D6APV9	Uncharacterized protein OS=Triticum aestivum PE=3 SV=1 - [A0A1D6APV9_WHEAT]	61.35	12	15	88	251	28.7899	4.37354	105.71	323.212	375.949	0.975715	0.924141	0.86961	1.08206	1.0655	1.02003	0.958868	0.944156	0.890054	1.03094	1.06723	1.05388	1.04034	1.03564	0.965078	1.01166	1.03127	1.03617	1.04664	1.04789	1.11149	1.01725	0.959597	1.04064
A0A1D5SHT8	Uncharacterized protein OS=Triticum aestivum PE=4 SV=1 - [A0A1D5SHT8_WHEAT]	61.33	3	7	20	150	16.5577	6.58057	68.6171	64.22	147.23	1.04509	1.0871	1.00809	1.27989	1.24744	0.926574	0.943955	0.977293	0.956873	0.964211	0.796269	0.940303	1.02426	1.12468	0.992943	0.967014	0.947961	1.02333	1.07744	0.823877	1.14399	0.793939	0.951077	1.1614
W5H1Q1	Citrate synthase OS=Triticum aestivum PE=3 SV=1 - [W5H1Q1_WHEAT]	61.23	3	20	179	472	52.5262	7.60596	358.543	589.497	595.255	0.902246	0.796416	0.837434	1.16334	1.24791	1.10128	0.892338	0.898301	0.797623	1.04018	0.846544	1.04904	1.18714	1.02776	1.31957	0.972652	0.964565	0.940447	1.05362	0.950322	0.82423	0.930353	1.01681	0.940729
A0A1D6AIF0	Citrate synthase OS=Triticum aestivum PE=3 SV=1 - [A0A1D6AIF0_WHEAT]	61.23	3	20	180	472	52.5372	7.34229	360.409	624.924	598.765	1.14025	0.940181	0.896955	1.03591	1.16025	0.745538	1.03675	0.873196	1.12945	1.00068	0.786931	1.02319	1.10081	1.11877	1.25028	1.01981	1.02494	0.87602	1.05231	0.965426	0.930898	0.918381	0.970585	1.01966
H9NAV6	Superoxide dismutase [Cu-Zn] OS=Triticum aestivum PE=2 SV=1 - [H9NAV6_WHEAT]	61.18	2	7	168	152	15.0824	6.17627	426.436	701.243	754.439	0.873511	0.814125	0.845653	1.08074	1.02833	1.0817	0.880899	0.963066	0.829922	0.924085	1.0684	1.08437	0.956159	0.995112	1.08875	1.10301	1.15972	1.06186	1.05395	1.01461	1.01789	1.1913	0.990641	0.928604
W5B1E5	Superoxide dismutase [Cu-Zn] OS=Triticum aestivum PE=3 SV=1 - [W5B1E5_WHEAT]	61.18	2	7	151	152	15.1115	6.17627	313.879	573.378	526.352	0.957908	0.93009	0.83906	1.02288	1.00957	1.01056	0.953391	0.951929	0.928879	1.01285	1.19523	0.987621	0.923173	1.05481	1.05895	0.929922	1.1225	1.00969	1.00644	0.963548	0.9695	1.43656	0.900942	0.927261
W5ERE6	Uncharacterized protein OS=Triticum aestivum PE=3 SV=1 - [W5ERE6_WHEAT]	61.15	12	30	150	610	67.6023	8.29443	318.275	470.811	428.176	1.0127	0.984896	1.0503	0.962734	1.03686	0.998867	1.00466	0.994448	0.928492	0.992117	0.937044	0.937387	0.990623	1.06594	1.14222	1.13613	1.05161	1.06486	1.05175	1.02648	0.939328	0.897053	1.02588	0.972022
K3Z9V6	Uncharacterized protein OS=Setaria italica GN=SETIT_023327mg PE=3 SV=1 - [K3Z9V6_SETIT]	61.14	2	11	128	193	22.0564	6.80029	295.662	236.48	300.241	1.03563	0.975853	1.15544	1.06282	1.17596	1.18978	0.968875	0.767721	0.880963	0.784157	0.785536	0.817853	0.993348	0.962794	1.1607	1.20805	1.13304	0.94453	1.09431	0.990529	1.04498	0.962179	1.30926	1.05709
A0A1D6D1N1	Uncharacterized protein OS=Triticum aestivum PE=3 SV=1 - [A0A1D6D1N1_WHEAT]	61.13	2	14	72	247	25.8567	8.47021	129.349	155.799	216.175	1.16597	1.20992	1.18209	1.51134	1.15989	1.27103	0.866578	0.987151	0.831584	0.747992	0.788273	0.90456	1.0182	0.981028	1.17259	0.937707	0.978902	1.0295	0.934598	0.941996	0.879016	0.97044	0.981207	0.856809
W5FQA8	Uncharacterized protein OS=Triticum aestivum PE=4 SV=1 - [W5FQA8_WHEAT]	61.05	2	13	60	285	31.8925	5.14795	90.1135	106.11	91.25	1.22567	0.773109	1.00895	1.08548	0.968774	0.996606	0.992862	1.01953	0.991566	0.932867	1.10041	1.04097	0.914873	0.936368	1.02343	0.864425	1.1893	0.992373	1.00364	1.07163	0.978305	1.03601	0.983169	0.969386
T1MKQ3	Proteasome subunit beta type OS=Triticum urartu PE=3 SV=1 - [T1MKQ3_TRIUA]	60.87	7	11	78	207	22.6955	6.75635	95.7618	192.925	275.631	1.13734	0.933289	1.04741	1.03401	0.958115	0.982178	1.00946	1.00321	0.887346	0.963047	0.933794	1.03683	0.903531	1.1084	1.0066	0.959505	1.05307	1.01006	0.983714	1.02566	0.974114	1.14603	0.997151	0.975769
W5A0E2	Uncharacterized protein OS=Triticum aestivum PE=4 SV=1 - [W5A0E2_WHEAT]	60.76	3	11	102	288	30.5409	9.21729	250.277	214.033	203.651	0.847303	0.94975	0.871318	0.884093	0.997863	0.951068	0.951314	0.920891	0.998504	1.0635	0.96266	1.12767	1.00378	1.17839	1.17536	1.04378	1.0367	0.98731	1.16148	1.04446	0.980877	1.01547	0.988683	0.949383
A0A096UT91	Uncharacterized protein OS=Triticum aestivum PE=4 SV=1 - [A0A096UT91_WHEAT]	60.66	2	19	169	244	28.2875	10.0083	283.923	329.206	321.486	1.43364	0.864347	0.971545	1.86104	1.09021	1.15822	0.827196	0.835516	0.818498	0.644347	0.812	0.819611	1.01323	0.926697	1.11529	0.642407	1.16679	0.871676	0.745919	1.08059	0.938454	0.838714	0.972821	0.951321
W5FES4	Uncharacterized protein OS=Triticum aestivum PE=4 SV=1 - [W5FES4_WHEAT]	60.63	11	27	145	475	50.8763	4.4751	455.14	402.463	259.927	0.812058	0.823445	0.928777	0.948074	0.982684	0.988237	0.925094	1.02698	0.985044	1.23782	1.29026	1.1195	1.19497	0.942697	1.07715	0.913522	1.13068	0.979062	0.914728	1.01021	0.994128	0.850076	1.01613	0.967294
A0A1D5WX80	Peroxidase OS=Triticum aestivum PE=3 SV=1 - [A0A1D5WX80_WHEAT]	60.53	11	18	181	337	35.7323	8.06006	392.498	367.391	253.91	1.0997	1.13281	1.13153	1.09333	1.25267	1.0795	1.0308	1.021	1.01697	0.957224	0.978145	1.06063	0.732848	0.862607	0.86299	0.831834	0.893374	0.87741	0.978137	0.943448	0.967139	1.27008	0.968819	0.986649
A0A1E5WBE6	Enolase 2 OS=Dichanthelium oligosanthes GN=BAE44_0004279 PE=4 SV=1 - [A0A1E5WBE6_9POAL]	60.49	2	20	524	410	44.0712	5.22412	1349.27	2270.52	2491.54	0.778105	0.975977	0.949134	0.83793	0.852111	0.655511	1.022	1.05059	1.09141	1.18198	1.22038	1.16433	1.07665	1.02697	1.12626	1.08369	0.827853	0.697568	1.10286	1.09181	1.03149	1.09667	1.0314	1.09241
A0A1D6CXJ5	T-complex protein 1 subunit delta OS=Triticum aestivum PE=3 SV=1 - [A0A1D6CXJ5_WHEAT]	60.3	25	25	195	534	57.4305	6.99072	321.255	717.872	886.493	1.15	0.90477	1.04027	0.916947	0.994239	0.938317	1.0144	1.02693	1.03874	0.9566	0.955402	0.98361	0.953442	1.00751	1.04829	1.00752	1.01407	0.977503	1.04575	1.03121	0.987892	1.09989	1.02635	1.01077
T1N6J8	Uncharacterized protein OS=Triticum urartu PE=3 SV=1 - [T1N6J8_TRIUA]	60.29	5	8	49	136	15.8079	7.44482	219.369	317.523	270.22	0.957163	0.993411	0.968991	0.981612	0.87321	1.0533	1.00694	1.06679	1.28851	1.01575	0.925069	1.00901	1.04405	0.913802	0.987578	1.04801	0.956379	0.973996	1.12733	0.934514	0.956982	1.03825	0.971421	0.948856
A0A1D6RW71	Uncharacterized protein OS=Triticum aestivum PE=3 SV=1 - [A0A1D6RW71_WHEAT]	60.25	3	24	295	488	53.8497	6.68311	967.852	1239.48	1616.58	0.907467	0.755195	0.840785	1.03754	1.02833	1.02647	0.947957	0.930124	0.932064	1.02561	1.02184	1.08007	0.995447	0.929663	1.13805	1.17573	1.16954	1.00659	1.17367	1.15347	1.1101	0.8949	1.00685	0.985559
W5G255	MBD6-5DS OS=Triticum aestivum PE=2 SV=1 - [W5G255_WHEAT]	60.24	9	19	60	420	43.6253	4.53857	90.88	161.159	124.166	0.973558	1.12634	1.44216	1.09326	1.11605	1.04378	0.908812	0.933341	1.16658	1.18654	0.94732	0.842916	0.902563	0.925875	0.789905	1.00628	0.988697	1.01586	0.817103	0.928991	0.906434	0.874329	1.0652	1.02296
A0A1D5UG55	Peroxidase OS=Triticum aestivum PE=3 SV=1 - [A0A1D5UG55_WHEAT]	60.18	7	18	596	339	36.0472	6.45557	2253	3119.77	2290.68	1.11678	1.13535	1.1043	1.07937	1.0103	1.05459	0.986118	0.959798	0.976808	0.935298	0.930135	0.92711	0.9517	1.10855	1.05983	1.03179	1.11919	1.00467	0.909973	0.892444	0.923243	0.906491	0.963251	0.984466
W5CCH5	Uncharacterized protein OS=Triticum aestivum PE=4 SV=1 - [W5CCH5_WHEAT]	60.14	2	10	99	143	16.2487	10.3159	77.1467	149.846	129.897	1.01113	0.968618	1.13659	1.18975	1.0854	1.04074	0.956558	0.902663	0.893756	0.827463	0.737602	0.868016	1.03015	1.12454	0.992381	1.09464	1.05655	0.932005	1.12177	1.0244	1.04309	0.932555	1.03219	1.07555
F2CZ65	Predicted protein OS=Hordeum vulgare subsp. vulgare PE=2 SV=1 - [F2CZ65_HORVV]	60.14	3	11	124	143	16.2487	10.3159	129.939	170.34	150.262	0.923369	1.00916	0.957669	1.35618	1.03361	1.02231	0.794683	0.895494	0.85746	0.777998	0.800539	0.947605	1.02954	0.924337	0.976884	1.10561	1.16418	1.13233	1.14359	1.21682	1.187	0.85949	1.07464	1.08316
A0A1D5UML5	Peroxidase OS=Triticum aestivum PE=3 SV=1 - [A0A1D5UML5_WHEAT]	60.12	6	18	402	341	36.4213	6.29053	727.917	1342.14	1095.32	0.976866	0.988799	0.970161	1.16422	1.05167	1.04679	0.886357	1.00407	0.959917	1.01562	1.06167	1.1104	0.996601	1.05801	1.03189	1.01374	1.10671	0.962114	0.933206	0.842278	0.866207	0.815805	0.917599	0.947331
A0A068CAS6	Phosphoglycerate kinase (Fragment) OS=Triticum aestivum subsp. tibeticum GN=Pgk-1 PE=3 SV=1 - [A0A068CAS6_WHEAT]	60.07	2	15	92	298	31.3867	5.0083	207.644	430.596	389.53	1.19758	1.05622	0.810899	1.14851	1.29566	1.25451	1.01906	1.07977	0.964882	1.17181	0.911272	0.756273	0.803243	0.944347	0.684494	0.778277	0.788201	1.15204	1.01598	0.879205	1.08312	0.57676	1.01318	1.59151
F2CRR9	Predicted protein OS=Hordeum vulgare subsp. vulgare PE=2 SV=1 - [F2CRR9_HORVV]	60	8	8	17	130	14.8315	8.70459	39.43	43.13	71.5433	1.04867	0.914969	0.780124	1.12158	1.09393	1.0272	0.791442	0.872104	0.965238	0.815836	0.953614	1.02132	1.04677	1.09332	1.12658	1.15133	1.14795	0.999485	1.06921	1.0461	1.01294	1.13203	1.03526	0.927549
W4ZLQ8	Uncharacterized protein OS=Triticum aestivum PE=4 SV=1 - [W4ZLQ8_WHEAT]	59.9	4	22	285	394	43.3156	7.47412	393.497	926.188	733.236	0.856711	0.968277	0.944602	0.940692	1.11211	1.01918	1.05675	1.00081	0.87542	1.13606	1.0981	1.07284	1.11379	0.937456	0.893005	1.01504	0.911798	1.06982	0.997123	1.005	1.08894	0.980181	1.02028	0.969019
M8B201	Dirigent protein OS=Aegilops tauschii GN=F775_29169 PE=3 SV=1 - [M8B201_AEGTA]	59.87	7	13	76	319	34.1855	8.86572	225.333	150.689	328.017	0.952999	1.09604	0.925303	1.0747	1.00835	1.00804	1.02985	1.05934	0.998047	1.03329	0.969566	1.08465	0.932132	0.912732	0.957915	1.07154	1.06977	1.00835	1.08882	0.986696	1.04745	0.954564	0.967577	0.968435
Q8VX48	Phosphoglucomutase (Fragment) OS=Triticum aestivum GN=PGM PE=2 SV=1 - [Q8VX48_WHEAT]	59.72	4	26	280	581	62.7498	5.97314	544.088	989.375	841.936	0.905258	0.890132	0.947791	0.906157	0.888701	0.806573	0.997944	1.00262	0.963947	0.979584	1.02502	0.909307	0.979877	1.03149	1.01637	1.20665	1.08845	1.03985	1.09452	1.00544	1.1271	1.11005	1.01757	1.03642
A0A1D6C5B8	Peroxidase OS=Triticum aestivum PE=3 SV=1 - [A0A1D6C5B8_WHEAT]	59.71	2	15	242	345	37.595	6.46826	995.067	913.573	677.96	0.920853	1.43551	1.03037	0.836365	1.15261	0.8404	1.01486	0.977777	1.15191	1.22606	0.888484	1.10465	1.15142	0.950169	0.722217	1.05673	0.92203	1.06362	0.935104	0.85714	1.07241	0.928386	0.971567	1.12128
A0A1D5VXC6	Importin subunit alpha OS=Triticum aestivum PE=3 SV=1 - [A0A1D5VXC6_WHEAT]	59.68	8	19	131	496	54.2442	5.79541	362.789	407.158	610.749	1.14194	0.983067	1.06708	1.01477	0.863379	0.996627	0.979784	1.15131	1.10095	0.919226	1.31497	0.924107	1.05212	0.776599	0.959436	0.946618	0.862024	0.946051	0.918564	1.04165	0.982713	1.13937	1.06657	1.08716
M0X5Z1	Uncharacterized protein OS=Hordeum vulgare subsp. vulgare PE=3 SV=1 - [M0X5Z1_HORVV]	59.66	3	22	447	414	46.954	5.56689	1016.65	1161.55	1333.3	0.919583	1.12542	0.807424	1.19323	1.33494	1.22874	0.84422	0.862695	1.00504	0.788977	0.519732	1.17662	0.938032	1.54418	1.09082	0.978961	0.830354	1.0806	0.959009	0.89968	0.717461	1.43159	0.925337	0.774491
W5B9Z5	Uncharacterized protein OS=Triticum aestivum PE=4 SV=1 - [W5B9Z5_WHEAT]	59.43	2	17	143	244	28.0843	10.0522	299.766	314.171	277.315	0.465939	0.915505	0.962439	0.564673	1.02625	1.08877	0.983884	0.744011	0.53277	1.5033	0.515454	0.975463	1.00543	1.47499	1.18221	1.18065	1.27857	1.02284	1.09594	0.94937	1.09708	1.6055	1.11317	1.18222
A0A125RLL7	MBD6-5BS OS=Triticum aestivum PE=2 SV=1 - [A0A125RLL7_WHEAT]	59.42	7	17	54	446	46.2816	4.50049	66.31	254.484	206.036	0.926584	1.00067	1.07284	0.897661	0.994634	1.03419	0.959874	0.988998	0.997222	1.30563	1.12935	1.04356	1.02093	0.939608	0.915064	0.982182	1.08574	1.06125	0.801547	0.897465	0.968655	0.832602	1.00395	0.94134
K7AEP0	Uncharacterized protein (Fragment) OS=Phleum pratense PE=2 SV=1 - [K7AEP0_PHLPR]	59.38	2	6	97	96	10.8631	4.2085	307.96	481.488	494.189	0.623815	0.670071	0.753122	0.714883	0.9796	0.90731	1.13851	1.03371	0.897154	1.52035	1.3932	1.31992	0.770856	0.722523	0.839102	1.08226	1.14914	1.20732	1.1655	1.15664	1.03714	0.956781	0.878453	0.930713
A0A0Q3FQJ4	Uncharacterized protein OS=Brachypodium distachyon GN=BRADI_3g48883 PE=4 SV=1 - [A0A0Q3FQJ4_BRADI]	59.38	4	4	26	64	7.533	9.93506	92.93	82.47	76.99	0.979102	0.923273	1.06183	1.00321	1.10026	1.18678	0.993766	1.03996	1.1353	1.00797	0.972155	0.722263	1.05843	0.938806	0.896524	1.02391	0.959987	0.931237	1.03902	0.993466	1.01491	1.08824	0.918751	1.04654
A0A1D5YYZ5	Uncharacterized protein OS=Triticum aestivum PE=4 SV=1 - [A0A1D5YYZ5_WHEAT]	59.38	9	9	66	160	17.1641	8.20654	132.333	214.17	211.26	0.996865	1.03917	1.09739	0.993818	1.03293	0.967189	1.01398	1.00825	1.06812	0.930381	0.940668	0.990556	0.998205	1.04402	1.00945	1.02883	1.07275	0.904346	1.01732	0.919666	0.987561	1.11148	0.936847	1.04181
W5FF28	Lipoxygenase OS=Triticum aestivum PE=3 SV=1 - [W5FF28_WHEAT]	59.35	11	42	342	861	96.5915	6.65381	970.53	768.841	931.283	1.28739	1.04843	1.15134	1.21889	1.20391	1.23868	1.16584	1.18246	1.12434	1.00845	1.12106	1.16737	0.962084	0.822604	0.748203	0.662123	0.826102	0.765983	0.785202	0.893108	0.82316	1.01848	0.862822	0.777436
W5DUC9	Proteasome subunit beta type OS=Triticum aestivum PE=3 SV=1 - [W5DUC9_WHEAT]	59.26	12	12	97	243	26.9555	7.53271	202.433	354.019	351.887	0.964902	0.846778	0.867897	1.01462	1.0233	0.98392	1.01441	0.995593	0.999107	0.994488	0.997895	1.07803	1.00591	1.04246	1.01308	1.0168	1.07275	1.05764	1.08179	1.09339	1.05894	0.85276	0.960718	1.00711
M7ZM28	Putative calcium-binding protein CML16 OS=Triticum urartu GN=TRIUR3_25843 PE=4 SV=1 - [M7ZM28_TRIUA]	59.24	2	9	37	184	19.4934	4.64014	56.52	65.8173	51.04	0.800211	0.800741	0.8436	0.957078	1.00307	1.14277	0.854317	0.944204	0.896794	1.08027	1.11793	0.906269	1.05096	0.910067	0.852605	1.36905	1.31469	1.40617	1.04229	1.08071	1.09545	0.998335	0.997008	1.0543
A0A1D5SFK9	Uncharacterized protein OS=Triticum aestivum PE=4 SV=1 - [A0A1D5SFK9_WHEAT]	59.22	2	33	180	743	80.8571	5.8208	411.505	877.149	598.247	1.12156	1.11583	0.959803	1.27049	1.06947	0.984522	1.03516	1.00664	0.919312	0.955473	1.08021	1.05005	0.951404	1.04267	1.06817	0.857872	0.885244	1.05022	0.952092	0.990295	1.00226	1.0085	0.938447	0.990316
W5GZ13	Uncharacterized protein OS=Triticum aestivum PE=4 SV=1 - [W5GZ13_WHEAT]	59.12	7	7	20	181	20.0024	5.47803	82.48	133.471	64.41	1.08416	0.972795	0.897145	0.798081	0.87673	0.839545	0.934761	0.987101	0.987272	0.786867	1.0055	0.975423	1.06466	0.997623	1.18044	1.12748	1.05688	1.02508	1.13751	1.07227	1.02373	1.29926	0.99459	1.0106
M8C9N3	Heat shock 70 kDa protein 4L OS=Aegilops tauschii GN=F775_32879 PE=3 SV=1 - [M8C9N3_AEGTA]	59.03	2	43	379	842	93.3009	5.19873	645.553	1589.59	1109.55	1.04899	0.831489	0.979601	1.05646	1.07031	0.9833	1.01447	0.978008	1.0068	1.03338	1.17437	0.997651	0.968808	0.966846	1.16309	0.947377	0.997396	0.999939	1.03944	1.05421	0.996132	0.83652	0.981912	0.902969
A0A1D5YGZ2	Uncharacterized protein OS=Triticum aestivum PE=3 SV=1 - [A0A1D5YGZ2_WHEAT]	58.99	4	13	95	356	36.8707	5.94775	395.372	222.421	387.899	0.937942	0.893091	0.967329	0.767868	1.01847	0.975335	0.886143	0.984459	1.03365	0.770497	1.17183	0.877523	1.18344	0.89489	1.21289	1.34031	1.01389	0.987309	1.26585	1.02909	0.97857	1.1786	1.09251	0.980448
M8AHS8	26S protease regulatory subunit 7 OS=Triticum urartu GN=TRIUR3_12417 PE=3 SV=1 - [M8AHS8_TRIUA]	58.92	7	23	178	426	47.6084	6.01123	217.629	327.93	261.043	0.899467	0.78405	0.790408	0.975447	0.906329	0.909268	1.09821	0.974661	1.08675	1.1601	1.22846	1.03379	1.0665	0.972529	0.859086	0.900797	1.05946	1.15281	0.901783	1.13338	1.13062	1.05826	1.11235	1.09524
F2DDF2	Predicted protein OS=Hordeum vulgare subsp. vulgare PE=2 SV=1 - [F2DDF2_HORVV]	58.91	2	7	22	129	14.1144	6.37939	45.71	47.03	43.3967	0.789298	0.815855	0.970547	1.13079	0.976183	1.02669	1.06125	0.944006	0.964214	1.20025	1.1306	0.967444	0.967111	1.03307	1.06581	1.04407	1.19704	1.02041	0.951196	0.980602	1.03599	0.895635	1.02521	0.902596
A0A1D6SEC2	Uncharacterized protein OS=Triticum aestivum PE=3 SV=1 - [A0A1D6SEC2_WHEAT]	58.82	10	10	65	221	24.7368	9.42236	162.088	269.531	192.15	1.01022	1.00297	1.11104	0.942524	1.00696	1.02863	1.02619	0.921886	0.940485	0.847079	0.795925	0.888477	0.907437	1.19861	1.02288	1.09801	1.07138	0.960538	0.911677	0.934855	0.983649	1.05924	1.05076	0.929044
A0A077RYT2	Uncharacterized protein OS=Triticum aestivum GN=TRAES_3BF111700150CFD_c1 PE=4 SV=1 - [A0A077RYT2_WHEAT]	58.74	6	9	33	206	23.1565	5.31299	85.75	131.003	180.85	0.875411	0.776135	0.920379	0.93172	0.849393	0.878654	0.953473	0.949762	0.933127	1.05756	1.04785	0.961525	1.22191	1.05989	1.08296	0.998763	1.11378	1.07324	1.20736	1.07697	1.08747	0.959454	1.04206	1.0034
M8CR29	Elongation factor 2 OS=Aegilops tauschii GN=F775_28848 PE=4 SV=1 - [M8CR29_AEGTA]	58.72	3	45	690	843	93.7446	6.16357	1615.06	1965.18	2384.14	0.927777	0.812544	0.936228	1.12875	1.01589	1.02191	0.94939	0.901241	0.907534	1.03966	1.04175	1.07239	1.13008	0.862842	1.01399	0.875666	1.02807	1.04757	1.05549	1.21656	1.05084	1.03916	1.12803	0.997912
W5F9T8	Uncharacterized protein OS=Triticum aestivum PE=3 SV=1 - [W5F9T8_WHEAT]	58.71	2	13	113	356	37.0249	6.27783	382.452	240.468	465.529	0.811939	0.999935	0.765778	0.831771	0.852772	0.854018	0.879288	1.02146	0.777613	0.971372	1.00744	0.892554	0.990319	0.905557	1.18122	1.16228	1.13262	1.36824	1.23305	1.05772	1.13553	1.529	1.10139	1.03306
A0A1D5VKZ0	Uncharacterized protein OS=Triticum aestivum PE=4 SV=1 - [A0A1D5VKZ0_WHEAT]	58.71	2	7	41	155	16.2413	5.0083	213.541	428.384	253.118	1.2408	1.47573	1.46232	0.932246	0.892397	0.886393	1.19276	1.15891	1.17358	0.921673	1.11111	0.924671	1.05482	0.852533	0.792118	0.905041	0.948989	0.923318	0.855766	0.895077	1.01748	0.847886	0.903718	0.986608
A0A1D5WRV8	Uncharacterized protein OS=Triticum aestivum PE=4 SV=1 - [A0A1D5WRV8_WHEAT]	58.71	2	7	39	155	16.2413	5.0083	159.07	234.57	185.569	0.825574	1.48051	1.07273	0.780248	0.906115	1.08134	1.10703	0.996427	1.17577	1.06767	0.870582	0.932234	0.865631	0.81383	0.896955	1.10923	1.07103	0.967734	1.06733	0.944079	1.05231	1.2572	1.0079	0.982311
Q41518	Single-stranded nucleic acid binding protein OS=Triticum aestivum GN=whGRP-1 PE=2 SV=1 - [Q41518_WHEAT]	58.68	3	6	180	167	16.2453	5.24951	343.027	977.049	332.932	1.00327	0.879156	1.19029	1.22912	1.22895	1.20757	1.04054	1.03833	1.24016	0.924614	0.991459	1.08168	0.832811	0.932527	0.764036	1.02862	1.03326	0.919561	0.882503	0.973868	0.912725	1.27501	0.831379	0.882047
A0A1D6S9G7	Uncharacterized protein OS=Triticum aestivum PE=3 SV=1 - [A0A1D6S9G7_WHEAT]	58.61	4	26	192	592	61.3879	8.11865	380.024	666.746	626.425	1.00827	0.961848	0.934481	0.967911	1.03409	1.08955	1.05951	0.999033	1.0069	1.0489	1.01482	1.10736	0.985243	1.07353	1.02539	0.984307	1.00175	1.02808	0.987363	1.0391	0.976678	1.08547	0.931097	0.898617
M7YTD3	Annexin OS=Triticum urartu GN=TRIUR3_03306 PE=3 SV=1 - [M7YTD3_TRIUA]	58.6	3	13	59	314	35.3054	7.28369	130.151	248.306	184.721	0.987966	1.08542	0.983167	1.06188	0.997239	1.02472	0.96358	1.03516	0.94266	0.955453	0.973642	1.02162	1.19658	1.10671	1.04688	0.941856	0.989951	0.981246	1.05791	0.961254	1.08186	0.989591	0.947111	1.01517
A0A1D5UHW3	Uncharacterized protein OS=Triticum aestivum PE=3 SV=1 - [A0A1D5UHW3_WHEAT]	58.56	2	10	250	181	20.5686	6.94678	409.863	808.385	863.13	1.30579	0.782979	0.965146	1.14573	0.88234	0.970506	0.727835	0.993178	0.898824	0.632239	1.17175	1.03051	1.25433	0.95619	1.10339	1.15079	1.26302	1.01024	1.16431	1.10686	1.00525	0.926413	0.933485	0.93
A0A1D5XQV9	Uncharacterized protein OS=Triticum aestivum PE=3 SV=1 - [A0A1D5XQV9_WHEAT]	58.55	2	17	129	415	44.8013	8.14795	330.327	531.713	457.701	1.04933	1.09662	1.02914	1.05298	0.953415	0.962239	0.995587	1.02392	0.940016	0.969106	0.975522	0.986432	1.07825	1.17792	1.01572	0.964222	0.945551	0.947708	0.990928	0.984693	0.992788	1.01917	0.97458	1.0856
W5AQ98	Peroxidase OS=Triticum aestivum PE=3 SV=1 - [W5AQ98_WHEAT]	58.48	3	12	264	342	35.451	5.92236	1181.67	1418.34	1284.16	0.986475	1.07671	0.997184	0.982284	1.091	1.29238	1.24254	1.12246	1.19553	1.03268	1.19248	1.04928	0.87013	0.648325	0.6582	0.868799	0.938957	0.876791	0.810898	0.773062	0.852107	0.789206	0.767202	0.861223
W5EJK0	Uncharacterized protein OS=Triticum aestivum PE=3 SV=1 - [W5EJK0_WHEAT]	58.4	7	13	256	250	27.47	6.354	466	786.64	774.605	1.0703	0.981212	0.975588	1.10466	1.07445	1.09346	1.05509	1.03249	0.99079	1.01385	1.12073	1.07955	0.962624	0.977756	0.992194	0.953025	0.929556	0.925741	0.905328	0.946101	0.936038	0.912461	0.920305	0.959829
M7ZGA5	Sucrose synthase OS=Triticum urartu GN=TRIUR3_31258 PE=3 SV=1 - [M7ZGA5_TRIUA]	58.35	3	46	740	826	94.7904	6.56592	1979.54	2426.74	2300.9	1.01356	1.0199	0.934994	1.2489	1.18945	1.13702	1.02017	1.0775	0.983145	1.22542	1.34845	1.3115	1.02839	0.88633	0.850411	0.770599	0.905131	0.859372	0.890771	0.92653	0.860086	0.565864	0.79337	0.771409
A0A1D6C4E9	Uncharacterized protein OS=Triticum aestivum PE=4 SV=1 - [A0A1D6C4E9_WHEAT]	58.35	10	23	351	413	46.8559	7.07861	1003.49	1089.48	1333.56	0.940357	0.958668	0.793506	1.22281	1.0921	1.08613	0.962649	0.971445	0.987099	0.925738	0.947779	1.07184	0.951929	0.924582	0.906655	0.96969	0.991797	1.1149	1.03063	1.09111	1.09556	1.00394	0.981509	0.974712
A0A1D5TDV8	Uncharacterized protein OS=Triticum aestivum PE=4 SV=1 - [A0A1D5TDV8_WHEAT]	58.1	10	10	43	284	30.6835	6.53662	156.688	153.126	100.307	1.05594	1.16083	0.875055	0.997993	1.00176	0.897241	0.998146	0.981286	1.06421	0.887347	0.936657	1.06899	1.02581	1.04137	0.916974	1.12192	0.997286	1.05142	0.967792	0.978898	1.08365	1.18842	1.01259	1.08135
P52184	Profilin-1 OS=Hordeum vulgare GN=PRO1 PE=2 SV=1 - [PROF1_HORVU]	58.02	2	6	90	131	14.2912	5.19873	217.846	163.415	262.082	0.74923	0.656977	0.773793	0.865376	0.998031	0.87701	1.10578	1.05825	1.04467	1.18022	1.16293	1.0981	0.786825	0.709815	0.882991	1.16959	1.1881	1.12699	1.12627	1.1565	1.15034	1.15776	0.913182	1.00104
A0A1D5SGZ4	Uncharacterized protein OS=Triticum aestivum PE=4 SV=1 - [A0A1D5SGZ4_WHEAT]	57.99	4	6	83	219	20.7331	6.1001	213.123	439.895	165.208	1.10643	0.911253	1.34882	0.934414	0.816242	0.996379	0.94282	1.19629	0.95105	0.856526	0.755469	0.75546	0.77831	1.2564	1.0619	1.09428	1.17409	1.03618	0.877301	0.836644	0.870215	1.41381	1.0949	1.04352
M7ZNF9	Germin-like protein 1-1 OS=Triticum urartu GN=TRIUR3_08337 PE=3 SV=1 - [M7ZNF9_TRIUA]	57.87	3	9	84	216	22.7699	8.30908	246.865	247.679	244.918	0.774815	0.802104	0.7702	0.861204	1.34077	1.00487	1.08972	1.19622	1.28029	1.47284	1.32297	1.3515	0.951324	0.805897	0.892896	0.926915	1.05144	0.871372	0.959088	0.834583	0.913522	0.982829	0.759453	0.840251
A0A1D6B2M0	Succinate-CoA ligase subunit beta OS=Triticum aestivum PE=3 SV=1 - [A0A1D6B2M0_WHEAT]	57.82	9	23	221	422	45.1559	6.91748	364.555	874.884	804.294	0.915381	0.930583	0.906504	1.01937	0.959269	1.06043	0.939689	0.931322	0.876612	0.966616	1.02087	1.02754	1.0196	1.07402	1.01683	0.991377	1.0732	1.0646	0.993422	1.04926	1.06872	0.903317	1.02907	0.996509
A0A1D5UBI3	Uncharacterized protein OS=Triticum aestivum PE=3 SV=1 - [A0A1D5UBI3_WHEAT]	57.8	2	10	189	218	23.3036	4.66553	166.268	379.88	275.315	1.56585	1.24007	1.27746	0.399778	0.595093	0.46727	1.04134	1.1617	0.955724	0.988521	1.05738	0.93572	1.63862	1.88584	1.68993	0.309183	0.54991	0.59462	1.24521	1.16247	1.09988	0.62499	0.74503	0.900187
A5HB55	O-methyltransferase 5 OS=Triticum aestivum GN=OMT5 PE=2 SV=1 - [A5HB55_WHEAT]	57.78	4	15	119	360	38.9836	5.63037	149.51	453.948	340.063	1.14812	0.613499	0.865003	1.01749	1.02034	1.02791	0.967337	0.837578	0.827145	0.933925	1.00729	1.05239	0.847926	0.69281	1.12477	0.96865	1.28209	0.949946	1.03183	1.20385	0.987377	1.30573	1.05117	0.934208
B1P766	Elongation factor 1-alpha (Fragment) OS=Lolium temulentum GN=EF1a PE=2 SV=1 - [B1P766_LOLTE]	57.74	2	20	417	381	42.0488	8.47021	979.239	1053.9	863.563	0.947849	0.895495	0.720816	1.2692	1.12125	0.97144	0.899453	0.888821	0.779716	0.943039	0.897353	0.996783	0.944681	0.944092	1.13611	1.10144	1.05282	1.18627	1.10083	1.06402	1.1439	0.811255	1.02204	1.03487
A0A1D6BAM8	Uncharacterized protein OS=Triticum aestivum PE=4 SV=1 - [A0A1D6BAM8_WHEAT]	57.7	10	16	148	357	37.881	6.30322	438.761	562.17	574.909	0.944387	0.946166	0.97578	1.05582	1.00813	1.0345	0.999538	0.990992	0.917089	1.01215	1.07498	1.06467	0.942697	0.9882	1.01073	0.933867	1.02861	0.985432	1.00191	1.06	1.02881	1.08074	0.965735	0.992399
M7ZC82	Putative 4-coumarate--CoA ligase 3 OS=Triticum urartu GN=TRIUR3_22492 PE=4 SV=1 - [M7ZC82_TRIUA]	57.69	2	25	164	546	58.4942	5.38916	380.724	393.965	591.603	1.20528	1.22889	0.961601	0.736895	0.583666	0.757911	1.20774	0.801004	0.620424	0.924517	1.35335	0.64298	1.00719	1.34956	1.55177	0.896886	0.943668	1.18359	0.902247	1.15581	1.31104	1.33257	0.884562	1.16921
M8AL26	GDP-mannose 3,5-epimerase 2 OS=Triticum urartu GN=TRIUR3_30443 PE=4 SV=1 - [M8AL26_TRIUA]	57.68	2	20	106	371	41.9896	5.94775	245.978	274.843	322.022	0.967174	0.858353	0.820265	1.08578	1.07315	0.95901	0.882634	0.882754	1.0048	1.17942	1.09062	1.01554	1.03388	0.989772	0.995102	1.06673	0.986679	1.20818	0.912005	0.989567	1.03042	0.973955	1.2201	1.02622
M7ZYJ6	Pyruvate dehydrogenase E1 component subunit alpha OS=Triticum urartu GN=TRIUR3_05633 PE=4 SV=1 - [M7ZYJ6_TRIUA]	57.67	21	22	235	352	38.8094	7.50342	710.385	581.702	619.42	1.09002	0.938978	0.964724	0.96791	1.07618	1.02421	1.0034	0.995512	1.04184	1.00363	1.00347	1.0745	0.897298	0.983122	1.0856	1.00224	1.0206	0.980092	0.987853	0.997441	0.995315	1.04437	0.98654	0.955922
L7P617	Eukaryotic translation initiation factor 3 subunit I OS=Triticum aestivum GN=eIF3i PE=2 SV=1 - [L7P617_WHEAT]	57.67	5	12	101	326	36.1303	6.96143	147.23	332.953	462.922	0.839871	0.916627	0.995108	0.958324	1.08773	0.96838	0.996254	0.967226	0.871273	1.12045	1.02672	1.08897	1.07143	1.01277	1.0434	1.05384	1.05443	1.07624	1.10224	1.03273	1.13953	0.818169	0.987699	1.03075
A0A077RYX7	Uncharacterized protein OS=Triticum aestivum GN=TRAES_3BF077200030CFD_c1 PE=3 SV=1 - [A0A077RYX7_WHEAT]	57.62	3	25	198	505	57.4413	6.99072	457.685	639.414	659.855	0.958071	0.715507	0.789889	1.16894	1.64574	0.983736	1.06219	0.834794	0.929424	1.02618	0.778255	1.14602	0.931893	0.763463	1.04275	0.898482	0.917455	0.980566	0.924983	0.843829	0.934645	1.11171	0.954563	0.856012
M8B4P2	Heat shock cognate 70 kDa protein OS=Aegilops tauschii GN=F775_27250 PE=3 SV=1 - [M8B4P2_AEGTA]	57.6	3	34	726	651	71.2641	5.21143	1375.22	2389.56	2051.82	0.976105	1.00496	0.814018	1.06551	0.982574	0.999879	0.877463	0.878422	0.720997	0.884149	0.823597	0.957051	1.09577	1.23563	1.12508	1.06315	1.06017	1.19726	0.967037	1.00721	1.09268	1.23174	1.11018	0.962962
M7Z705	Ras-related protein RIC2 OS=Triticum urartu GN=TRIUR3_24954 PE=4 SV=1 - [M7Z705_TRIUA]	57.6	2	12	86	217	23.9211	5.74463	172.684	164.707	203.273	0.728165	0.843446	1.34074	0.741446	0.907725	1.10363	0.970567	0.807203	1.11182	1.01433	0.757842	0.715311	1.11871	1.22342	0.971369	1.11208	1.1453	0.912607	1.10155	0.893144	0.973274	1.32749	1.01368	1.00532
A0A0D9Y0C1	Uncharacterized protein OS=Leersia perrieri PE=3 SV=1 - [A0A0D9Y0C1_9ORYZ]	57.51	3	11	120	193	22.0854	6.94678	318.173	286.221	271.667	0.763941	0.90074	0.661279	1.12036	1.02498	0.965253	1.01765	0.984851	0.882193	1.01405	0.966332	1.02184	1.07005	1.13008	1.27491	1.01474	1.14069	0.917442	1.14902	0.92222	1.21841	1.00582	0.961923	1.07941
A0A1D5SRH6	Uncharacterized protein OS=Triticum aestivum PE=4 SV=1 - [A0A1D5SRH6_WHEAT]	57.46	2	15	78	315	34.7957	6.96143	84.605	270.559	111.068	1.00889	0.995452	1.06345	1.07622	1.00982	1.06905	1.05865	1.00411	0.896086	0.960942	0.848901	1.11651	1.11005	1.20735	1.01086	0.803215	0.97996	0.887661	1.1294	1.02146	1.04031	0.868751	1.06192	0.961486
A0A1D6S9P2	Annexin OS=Triticum aestivum PE=3 SV=1 - [A0A1D6S9P2_WHEAT]	57.46	6	17	171	315	35.3503	6.81494	303.898	472.175	533.182	1.06431	1.0676	1.03433	1.08736	1.09518	1.13497	1.01725	1.04184	1.00794	0.983772	1.01707	1.04432	0.938604	1.09767	0.919076	0.930581	0.953107	0.860371	0.927446	0.919986	0.983538	1.06217	0.913887	0.934966
A0A1D6D6A7	Uncharacterized protein OS=Triticum aestivum PE=4 SV=1 - [A0A1D6D6A7_WHEAT]	57.33	3	12	59	300	32.213	5.69385	259.23	229.876	177.492	0.945331	0.940724	0.870719	0.829768	0.933247	0.899333	0.87576	0.929297	1.00231	1.03236	0.957724	0.997613	1.17606	1.21642	1.29312	1.11531	1.04318	1.03472	1.06387	1.04305	0.991151	1.23594	0.937975	0.982991
A0A1D5YVK1	Histone H2B OS=Triticum aestivum PE=3 SV=1 - [A0A1D5YVK1_WHEAT]	57.32	2	12	479	157	16.8592	10.0522	924.586	1662.95	1140.07	1.02974	1.29139	1.16818	1.14546	0.874732	0.805784	0.843933	0.960837	1.01006	1.05233	0.980096	1.00119	1.23724	1.13479	1.24013	0.864442	0.778849	0.728118	1.00617	1.03304	1.02002	0.975758	1.1167	1.10398
W5C4N4	Xylose isomerase OS=Triticum aestivum PE=3 SV=1 - [W5C4N4_WHEAT]	57.29	2	23	183	480	53.5827	5.56689	411.58	562.81	691.503	0.656306	0.805402	0.494562	1.27245	1.36837	1.5246	1.01584	0.910568	0.93582	1.5971	1.39048	1.69098	0.718641	0.722706	0.524554	1.02967	1.11513	1.02392	0.764823	0.76434	0.555226	0.859097	0.915444	0.942355
M8A374	Histone H4 OS=Triticum urartu GN=TRIUR3_00190 PE=3 SV=1 - [M8A374_TRIUA]	57.28	3	11	414	103	11.4184	11.4731	329.48	407.347	517.941	1.02671	0.862285	1.02389	0.998257	0.963239	0.931375	0.808949	0.974139	0.902951	0.958142	0.887124	0.952519	1.14553	1.14693	1.22701	1.06254	1.23519	0.959887	1.17607	0.997435	1.12229	0.909733	0.921589	1.06443
W5BBK0	Uncharacterized protein OS=Triticum aestivum PE=4 SV=1 - [W5BBK0_WHEAT]	57.28	6	19	134	426	47.597	5.85889	324.583	552.468	487.052	0.936502	0.86486	0.945364	0.908298	0.986631	0.993385	1.04616	1.01466	1.00651	1.03077	1.21261	1.04221	1.06732	0.926884	1.04216	0.984274	1.1129	0.97266	1.05941	1.10037	0.99248	1.01591	0.933089	0.975343
W5B546	Mitochondrial pyruvate carrier OS=Triticum aestivum PE=3 SV=1 - [W5B546_WHEAT]	57.27	2	5	39	110	12.3583	9.30518	40.25	77.95	50.6	1.05864	1.05602	1.03643	1.23518	1.1148	1.12688	0.961667	0.965207	0.940985	0.915248	1.00176	1.05857	1.14559	1.15563	1.25741	0.897315	0.913956	0.94773	0.953311	0.927033	0.835984	0.918763	0.970026	0.785519
A0A1D6BV35	Uncharacterized protein OS=Triticum aestivum PE=4 SV=1 - [A0A1D6BV35_WHEAT]	57.24	3	20	133	435	46.5529	5.31299	257.512	267.211	298.692	0.868618	0.865958	0.852649	0.972596	0.962104	0.954866	0.81789	0.940676	1.1603	0.978034	1.03114	1.02723	1.2099	1.11157	0.980813	1.06406	1.10402	1.10348	0.938109	1.06855	0.985409	1.67013	1.0858	0.964812
M0XS52	Uncharacterized protein OS=Hordeum vulgare subsp. vulgare PE=4 SV=1 - [M0XS52_HORVV]	57.09	3	12	41	282	32.1546	6.45557	105.04	139.693	145.742	0.968124	1.10121	1.01341	0.977001	1.06312	1.05906	1.1005	1.0551	1.1446	1.13621	1.21799	1.22664	0.919074	0.940932	0.950825	0.970319	0.879173	0.932137	0.977023	1.01193	0.882501	0.966182	0.863931	0.749923
A0A1D5Z614	Tubulin alpha chain OS=Triticum aestivum PE=3 SV=1 - [A0A1D5Z614_WHEAT]	57.08	2	20	486	438	48.4959	5.22412	1109.03	1581.24	1173.08	1.10606	1.29048	0.75048	0.836738	1.14715	1.05299	1.13121	0.945569	1.05796	0.96511	0.893593	1.23567	0.759332	0.547294	0.878394	1.00668	0.839762	1.18109	1.12469	1.07606	0.942188	0.804238	0.890272	0.841137
Q0KIW2	Glycine-rich RNA-binding protein OS=Triticum aestivum GN=TaGRP2 PE=2 SV=1 - [Q0KIW2_WHEAT]	57.06	2	7	189	163	15.9863	6.75635	249.232	613.45	777.826	1.09618	0.97156	1.05804	1.07804	1.17181	1.102	1.01449	0.936636	0.999773	0.904881	1.09288	1.00477	0.858991	0.99951	0.920633	1.00732	1.04059	1.00507	1.04186	1.01405	1.12352	0.870307	1.00879	1.0154
M8C611	Uncharacterized protein OS=Aegilops tauschii GN=F775_03448 PE=4 SV=1 - [M8C611_AEGTA]	56.99	19	88	406	1767	198.573	4.70361	1071.52	1410.04	1392.39	1.04585	0.905247	0.885572	1.01896	1.00855	1.07137	1.05849	0.989857	1.00702	1.1134	1.08353	1.09647	1.00267	1.05324	0.977446	0.897443	0.997114	0.965309	0.920768	0.98235	0.932445	0.776082	0.995339	0.969084
A0A1D6A2L5	Uncharacterized protein OS=Triticum aestivum PE=4 SV=1 - [A0A1D6A2L5_WHEAT]	56.9	3	6	186	174	16.9456	5.5415	304.623	806.289	266.8	0.753096	0.625007	0.984889	1.22329	1.3178	1.01305	0.992926	0.986057	1.02422	0.953967	1.08075	1.01537	0.695778	0.661329	0.811963	1.32058	1.3254	1.04621	0.944511	0.987802	1.08528	1.23819	0.938483	0.96415
A0A1D6CB84	Uncharacterized protein OS=Triticum aestivum PE=4 SV=1 - [A0A1D6CB84_WHEAT]	56.78	4	13	181	317	35.5128	5.40186	281.57	489.673	562.698	0.805482	0.561915	0.757941	0.952989	1.08727	1.02634	0.973238	1.1414	0.964241	1.11613	1.19575	1.22054	0.923968	0.721591	0.991535	1.07446	1.32294	1.10439	0.935221	1.07352	0.921738	1.19189	0.820965	0.866038
Q8LPA7	Cold shock protein-1 OS=Triticum aestivum GN=WCSP1 PE=2 SV=1 - [Q8LPA7_WHEAT]	56.77	3	6	73	229	21.3703	6.1001	278.244	419.748	345.763	1.05914	1.10922	1.20641	1.31523	1.00936	1.10059	1.02734	0.952222	1.03731	0.862406	0.877697	0.941426	0.733004	1.01818	0.920445	1.10171	0.934214	1.00575	1.01829	0.960603	1.00566	1.11187	1.11837	1.06329
A0A1D5ST38	Malate dehydrogenase OS=Triticum aestivum PE=3 SV=1 - [A0A1D5ST38_WHEAT]	56.76	15	15	365	333	35.4532	6.0874	831.072	1439.8	1518.39	0.953615	0.898538	0.900519	1.05508	1.0741	1.06747	1.01013	0.986008	1.00409	1.04641	1.07586	1.06738	0.938595	0.915194	0.940317	1.01446	1.00534	1.02221	1.01031	1.05656	0.973111	1.00569	0.988556	0.958447
T1NE57	V-type proton ATPase subunit F OS=Triticum urartu PE=3 SV=1 - [T1NE57_TRIUA]	56.69	6	6	33	127	14.1114	5.56689	112.76	85.78	58.36	0.901439	0.689235	0.949578	0.809772	0.849562	1.01346	0.967874	1.09356	0.932	0.962495	1.03151	0.923592	0.861678	0.927549	1.04389	1.20376	1.27249	1.03979	1.41236	1.0805	1.11985	1.1399	0.954029	1.05087
A0A1D6AC03	Uncharacterized protein OS=Triticum aestivum PE=4 SV=1 - [A0A1D6AC03_WHEAT]	56.69	2	17	241	344	37.2207	5.09717	667.758	781.971	1038.91	1.11206	1.35065	1.07663	0.913964	0.985605	0.924326	1.03953	1.06891	0.972731	0.945292	0.910927	0.947282	1.09772	0.918503	1.05021	0.862656	0.885786	0.960664	1.00841	0.900331	1.02833	1.10905	1.01284	1.04613
M7YMQ8	GrpE protein homolog OS=Triticum urartu GN=TRIUR3_22645 PE=3 SV=1 - [M7YMQ8_TRIUA]	56.58	11	11	51	228	25.7074	6.0874	116.13	130.79	195.331	1.00785	0.908211	0.972611	1.10093	0.926812	0.993712	0.942315	0.951038	0.94021	0.983737	1.07423	1.04829	1.07815	1.07036	1.02408	1.01837	1.17105	0.982383	1.09627	1.05796	1.07689	0.852073	0.946707	1.01135
A0A1D5Y508	Uncharacterized protein OS=Triticum aestivum PE=4 SV=1 - [A0A1D5Y508_WHEAT]	56.55	3	18	171	435	46.3347	5.36377	394.552	588.133	515.379	1.06915	0.986394	0.933597	1.13766	1.03212	1.01839	0.942713	0.994546	0.994009	1.0434	1.1109	1.1106	1.01794	0.896409	1.0399	0.903933	1.01799	1.05324	0.871966	1.00071	0.998914	1.17421	0.961416	0.883922
A0A1D6RJF4	Uncharacterized protein OS=Triticum aestivum PE=4 SV=1 - [A0A1D6RJF4_WHEAT]	56.45	18	83	397	1752	196.967	4.69092	973.138	1386.7	1188.44	1.0633	0.967099	0.934357	1.11689	1.04187	1.07038	0.968386	1.05874	0.989349	1.04508	1.04843	1.10903	1.05531	0.972991	1.00857	0.937866	1.02356	0.958047	0.939849	0.902562	0.945087	0.840779	0.97623	0.974946
A0A1D5ZQ31	Uncharacterized protein OS=Triticum aestivum PE=4 SV=1 - [A0A1D5ZQ31_WHEAT]	56.42	4	12	114	257	28.3939	6.55127	132.396	162.625	157.843	0.810665	0.883535	1.00303	1.15578	1.11296	1.13639	0.941009	0.995393	1.06586	1.17266	1.06727	1.07461	0.996064	0.989074	0.981735	1.02927	1.03857	0.997059	1.04322	0.92313	0.994372	0.897513	0.914959	0.914516
W5HT52	Uncharacterized protein OS=Triticum aestivum PE=3 SV=1 - [W5HT52_WHEAT]	56.33	3	25	192	545	59.3452	6.06201	656.325	649.394	603.022	0.891769	1.08992	1.57161	0.970993	0.881798	0.977612	1.06024	1.00374	0.973073	1.01298	0.930214	0.817521	0.910887	0.888008	0.982012	0.987017	1.03894	0.948568	1.11701	1.01584	1.08609	1.2704	1.02177	1.02299
A0A1E5VPZ7	60S ribosomal protein L23A (Fragment) OS=Dichanthelium oligosanthes GN=BAE44_0011822 PE=4 SV=1 - [A0A1E5VPZ7_9POAL]	56.3	5	11	202	135	15.3728	10.272	341.41	318.024	323.183	0.849516	0.860582	0.925839	1.07547	1.06386	1.10302	0.859291	0.89266	0.834451	0.985309	0.94554	1.01167	1.06767	0.962953	1.13082	1.12664	1.18937	0.953398	1.14789	1.11876	1.11523	0.877161	1.00596	0.966782
W5D4C8	Uncharacterized protein OS=Triticum aestivum GN=TRAES_3BF089200070CFD_c1 PE=3 SV=1 - [W5D4C8_WHEAT]	56.29	3	25	236	501	56.7751	8.86572	394.855	534.258	657.481	0.722583	0.823305	0.743779	1.10244	1.00241	0.93778	0.980662	0.947914	0.932604	0.999117	0.963323	1.09505	1.06624	1.12818	1.01841	1.1136	1.09033	1.08805	1.1454	1.09694	1.10221	0.905007	0.973245	1.02275
A0A0C4BJE5	Serine hydroxymethyltransferase OS=Triticum aestivum PE=3 SV=1 - [A0A0C4BJE5_WHEAT]	56.27	13	22	206	510	56.0868	8.20654	627.735	619.385	478.272	0.933787	0.877882	0.879366	0.967013	1.07557	0.971509	0.930703	0.954618	0.859658	1.01821	0.934549	1.01037	1.00491	1.09084	1.07857	1.09511	1.08763	1.10025	1.04533	1.02843	1.04343	1.19591	1.02306	1.01803
M8ABK5	Cysteine synthase OS=Triticum urartu GN=TRIUR3_20222 PE=3 SV=1 - [M8ABK5_TRIUA]	56.21	2	14	234	338	35.5608	6.04932	832.105	1068.72	1182.1	1.09174	1.03993	0.961076	1.19054	1.11125	1.06007	0.983717	1.04577	1.0703	1.14084	1.13913	1.26758	0.963843	0.989839	0.916136	0.882	0.973764	0.936761	0.914769	0.865953	0.88445	0.734237	0.899982	0.785221
A0A1D6C4U5	Peroxidase OS=Triticum aestivum PE=3 SV=1 - [A0A1D6C4U5_WHEAT]	56.21	4	13	212	322	34.1909	8.57275	444.092	928.975	680.753	0.934683	0.758313	0.809779	1.01709	0.922979	1.0251	1.01616	1.03629	0.96163	1.08206	1.04496	1.12857	0.884747	0.86515	0.870527	1.19916	1.28879	1.08849	1.10148	1.01306	1.0241	0.79536	0.945403	0.905463
A0A1D6BPT0	Peroxidase OS=Triticum aestivum PE=3 SV=1 - [A0A1D6BPT0_WHEAT]	56.2	5	13	195	347	36.8158	4.80518	614.816	903.36	800.374	1.01741	0.948483	0.976656	0.993379	1.03963	1.04766	0.890915	0.911203	0.907273	0.830724	0.823619	0.883269	0.950592	1.12881	1.04141	1.24586	1.31801	1.15515	1.03557	0.990073	1.00252	0.76019	1.0846	1.11275
A0A1D6AVR0	Uncharacterized protein OS=Triticum aestivum PE=3 SV=1 - [A0A1D6AVR0_WHEAT]	56.19	10	26	127	557	59.9839	6.63916	224.573	503.246	448.92	0.820858	0.910759	0.830862	0.943555	0.926182	0.964456	1.05441	1.01645	1.05995	1.12243	1.029	1.01948	1.00528	1.01124	0.920071	1.0547	1.08245	1.06936	1.06017	1.06656	1.08714	1.1087	1.02196	1.12695
M8BIM8	60S ribosomal protein L7-2 OS=Aegilops tauschii GN=F775_31782 PE=4 SV=1 - [M8BIM8_AEGTA]	56.15	3	16	141	244	28.0894	10.0522	299.523	291.212	276.195	0.61558	0.834874	0.757859	0.814714	0.915782	1.02228	0.889403	0.894642	0.990533	1.19737	0.946652	0.97772	1.18241	1.10844	0.911101	1.1035	1.12093	1.08243	1.11758	1.0098	1.19646	1.35711	1.10632	1.09483
A0A1D5X2X4	Lipoxygenase OS=Triticum aestivum PE=3 SV=1 - [A0A1D5X2X4_WHEAT]	56.07	2	40	290	849	96.1196	6.69775	693.805	705.814	885.708	1.05929	0.884775	1.05101	0.879293	0.795748	0.818603	1.04981	1.03754	1.07395	0.983173	1.06845	0.896648	1.04966	0.787491	0.829946	1.03921	1.07885	1.11787	1.0243	1.3026	1.17346	0.979477	1.16499	1.04568
A0A1D5Y8D8	Uncharacterized protein OS=Triticum aestivum PE=3 SV=1 - [A0A1D5Y8D8_WHEAT]	56.01	2	29	248	741	80.0277	6.63916	541.898	882.754	984.234	0.928422	0.908663	0.830057	0.917225	0.936405	0.976182	1.03536	0.899059	1.01813	1.07597	1.11748	1.12717	1.0954	1.03353	0.964535	1.06327	1.0553	1.07523	1.0325	1.15849	1.05927	0.940867	1.05844	1.0221
A0A1D5UMA7	Uncharacterized protein OS=Triticum aestivum PE=4 SV=1 - [A0A1D5UMA7_WHEAT]	56	13	13	106	250	26.9775	10.0962	308.298	506.096	504.824	0.97189	0.927945	0.943777	1.08211	1.01956	0.916623	0.939607	0.968766	0.896329	0.973617	0.917531	0.983428	1.11383	1.14412	1.1095	1.07952	1.05006	0.983979	1.15609	1.04618	1.12078	0.89634	1.05153	1.08866
A0A1D5WWJ1	Uncharacterized protein OS=Triticum aestivum PE=4 SV=1 - [A0A1D5WWJ1_WHEAT]	55.95	3	18	219	504	53.1227	7.26904	674.023	762.35	915.066	0.916006	1.07665	1.02293	1.22568	1.0026	1.07671	0.966038	0.937983	0.88712	0.952956	0.92857	1.03794	1.09698	1.24179	1.14286	1.01712	1.00974	0.993747	0.997848	0.980318	1.00813	0.960195	0.996917	0.938348
N1QW22	26S protease regulatory subunit 6A-like protein OS=Aegilops tauschii GN=F775_31996 PE=3 SV=1 - [N1QW22_AEGTA]	55.94	12	24	212	556	61.7899	4.95752	598.245	733.128	731.78	0.979754	0.97305	0.893604	1.01389	1.07465	0.998499	0.995475	0.971946	0.971404	0.957425	0.915339	0.997786	0.925784	0.955081	0.934215	1.08162	1.03309	1.05288	1.02363	1.03094	1.0131	1.04503	1.06197	1.05999
R7WFH8	Putative steroid-binding protein 3 OS=Aegilops tauschii GN=F775_29084 PE=3 SV=1 - [R7WFH8_AEGTA]	55.88	4	4	24	102	10.6995	6.7417	97.37	122.64	88.51	1.05058	0.948566	0.998145	1.13962	1.18795	1.10062	0.977566	1.06518	1.00824	0.972611	0.963831	1.1092	0.941115	0.948227	0.918792	1.01071	1.04831	0.926196	0.959811	0.926107	1.03728	0.98745	0.903189	0.924309
F2CR56	Predicted protein OS=Hordeum vulgare subsp. vulgare PE=2 SV=1 - [F2CR56_HORVV]	55.86	19	47	454	972	110.155	5.85889	1006.81	1120.22	1397.31	1.04339	1.07302	1.01454	0.992937	1.01794	0.984512	1.09516	1.05247	1.00131	1.08451	1.07337	1.05192	1.10257	1.0308	1.0132	0.880544	0.830632	0.913866	0.921785	1.02114	1.01957	0.945167	0.923244	0.920683
M0WY99	Uncharacterized protein OS=Hordeum vulgare subsp. vulgare PE=4 SV=1 - [M0WY99_HORVV]	55.73	8	11	203	192	22.212	9.78857	504.871	418.199	369.532	0.997468	1.01223	1.05055	0.887565	1.0255	0.994605	1.01177	1.03615	0.953518	0.969424	0.92093	0.932004	0.948629	0.920227	1.05005	1.06077	1.02012	0.960252	1.06136	0.97082	1.02169	0.949756	0.961824	0.979042
W5AMG0	Peroxidase OS=Triticum aestivum PE=3 SV=1 - [W5AMG0_WHEAT]	55.59	4	14	104	340	36.874	7.04932	208.075	235.078	278.758	0.798936	0.949993	0.847526	0.78142	0.878831	0.824904	0.92557	1.02488	0.804139	1.08735	0.823532	1.06415	1.11207	0.996367	0.935532	1.31275	1.21382	1.18648	1.0157	1.08465	1.09835	1.09792	1.0016	1.19983
W5AF34	Uncharacterized protein OS=Triticum aestivum PE=3 SV=1 - [W5AF34_WHEAT]	55.53	3	18	180	398	41.7391	7.40088	506.703	651.33	719.191	0.901546	1.13906	0.933959	0.933484	1.03881	1.14906	1.10554	1.13536	1.28445	1.28285	1.32672	1.13035	0.936687	0.869688	0.810349	0.979256	0.829745	0.960984	0.955205	0.930162	0.923084	0.846748	0.879138	0.858835
W5GGG4	Uncharacterized protein OS=Triticum aestivum PE=3 SV=1 - [W5GGG4_WHEAT]	55.52	4	15	113	353	38.3565	6.45557	102.863	359.8	277.797	0.904471	1.04248	0.838012	0.834604	0.870338	0.928912	0.836322	0.877901	0.961998	0.876468	0.99317	1.1023	1.60523	1.34609	1.18017	1.04849	0.912334	0.971085	1.12978	1.10813	0.993307	1.17765	1.06947	0.940896
A0A1D5V8G4	Uncharacterized protein OS=Triticum aestivum PE=3 SV=1 - [A0A1D5V8G4_WHEAT]	55.52	4	11	78	299	31.8102	9.0708	239.938	402.817	218.507	1.00719	0.846473	0.961729	0.935379	1.04232	1.02983	0.933045	1.00659	0.986218	1.13975	1.12766	1.12021	0.916444	0.99807	0.978569	1.00486	1.10711	1.04599	0.81192	0.817768	0.947864	1.22408	0.900523	0.96203
A0A1D5U5J4	Uncharacterized protein OS=Triticum aestivum PE=4 SV=1 - [A0A1D5U5J4_WHEAT]	55.46	9	70	344	1466	164.963	4.7417	930.644	1085.65	912.15	0.936076	0.935624	0.915898	1.1464	1.12326	1.18382	0.967656	1.10787	1.03125	1.09364	1.04135	1.13914	1.09918	1.00349	0.983226	0.922149	1.01233	0.921974	0.972978	0.902907	0.945397	0.87616	0.848417	0.935424
A0A1D5Y4N6	Uncharacterized protein OS=Triticum aestivum PE=3 SV=1 - [A0A1D5Y4N6_WHEAT]	55.37	2	25	290	531	58.4858	6.31592	1019.2	1236.3	1591.3	1.00168	0.975557	0.822399	1.21655	1.03146	1.0048	0.981239	0.98088	0.983732	1.02203	1.0616	1.18605	1.02766	1.05095	0.864831	0.91821	1.02334	0.987726	1.03626	1.09832	1.15727	0.796392	0.902289	1.00605
A0A1D6AK65	Uncharacterized protein OS=Triticum aestivum PE=4 SV=1 - [A0A1D6AK65_WHEAT]	55.36	2	17	239	345	37.1648	5.16064	595.69	843.514	978.26	0.985919	0.894398	1.03316	1.12571	0.877768	0.929365	0.910538	1.01929	0.871344	0.927385	0.931633	0.939645	0.950722	0.740301	0.705017	1.16689	1.18052	1.17884	1.01895	1.10833	1.10824	1.24359	1.01262	1.0571
Q4TZW1	Proteasome subunit beta type OS=Aegilops tauschii PE=2 SV=1 - [Q4TZW1_AEGTA]	55.28	3	11	88	246	26.221	5.57959	155.535	200.725	269.853	1.03769	1.15869	0.956067	1.14701	1.03045	0.888372	1.03467	0.943328	1.05247	0.953277	0.878883	1.15636	1.05757	0.959969	0.908402	0.893145	1.00308	1.07258	0.851778	0.960813	1.01235	1.00105	0.945615	0.959614
P93608	Cold acclimation protein WCOR410c OS=Triticum aestivum GN=Wcor410c PE=2 SV=1 - [P93608_WHEAT]	55.21	4	10	102	259	27.9282	5.30029	150.703	290.303	213.534	0.809068	0.993804	0.883296	1.13431	1.19252	1.20002	1.00821	1.08589	1.30585	1.44399	1.34904	1.09073	1.09904	0.750782	0.722579	0.894898	0.890515	1.08381	0.827651	0.8092	0.809655	0.712565	0.933786	0.821942
A0A1D6AZY7	Uncharacterized protein OS=Triticum aestivum PE=3 SV=1 - [A0A1D6AZY7_WHEAT]	55.17	4	17	148	348	37.1025	5.03369	473.028	681.661	509.281	1.22535	1.34411	1.40817	1.12261	0.903472	0.94392	0.905167	0.918375	0.86737	0.748793	0.704455	0.883549	1.10657	1.43324	1.06451	0.987939	0.922896	0.948397	0.967304	0.893634	0.910773	1.16788	1.14765	1.1369
A0A1D5TVT4	Uncharacterized protein OS=Triticum aestivum PE=4 SV=1 - [A0A1D5TVT4_WHEAT]	55.14	3	13	75	214	23.24	5.50342	72.15	100.306	90.67	0.791992	0.934284	0.990177	1.01367	0.834913	0.899637	0.912227	0.779357	0.768522	1.02828	0.97747	0.875806	1.22394	1.18684	1.09289	1.22952	1.3375	1.08576	0.899013	1.09944	1.01024	1.16542	1.11823	1.06572
A0A1D6AEC8	Uncharacterized protein OS=Triticum aestivum PE=4 SV=1 - [A0A1D6AEC8_WHEAT]	55.13	5	7	65	156	16.4916	5.05908	127.253	240.11	345.563	0.986197	1.01267	0.907557	0.935943	0.968152	0.909299	1.0269	0.994565	1.03931	1.05103	0.990717	1.01066	0.924005	1.07906	1.11221	1.12734	1.00762	1.00851	1.05788	1.01588	1.00906	1.10314	0.947839	0.999793
A0A1D5YW19	Uncharacterized protein OS=Triticum aestivum PE=3 SV=1 - [A0A1D5YW19_WHEAT]	54.97	7	12	157	191	21.8147	10.3159	371.71	458.93	381.42	0.950349	0.866187	0.987939	0.941774	1.0182	1.10491	1.01322	0.946633	0.994612	0.990133	0.991199	1.0195	0.918884	1.0284	1.01688	1.01709	1.08454	0.883091	1.16166	0.995184	1.0508	0.85045	0.939446	0.949655
A0A1D5V5E7	Uncharacterized protein OS=Triticum aestivum PE=4 SV=1 - [A0A1D5V5E7_WHEAT]	54.91	4	12	92	275	29.8793	7.31299	205.885	351.46	344.483	1.24052	0.812442	0.927647	1.10344	0.843493	1.01988	0.970369	1.01227	0.906618	0.965207	1.09201	1.02923	1.01912	1.1003	1.10949	0.920218	1.16243	1.0314	0.961578	1.06914	1.01177	0.784851	1.01259	1.01077
W5EH87	Uncharacterized protein OS=Triticum aestivum PE=3 SV=1 - [W5EH87_WHEAT]	54.89	8	8	40	184	20.7117	9.0415	109.627	122.861	120.45	0.920994	0.830953	0.839365	0.946291	0.946198	0.956818	0.956614	0.987641	0.996612	1.112	1.08833	1.12749	0.940189	1.01841	1.0201	1.07262	1.10129	1.01761	1.1221	1.09033	1.07921	1.00764	0.948386	0.923909
W4ZWP5	Peroxidase OS=Triticum aestivum PE=3 SV=1 - [W4ZWP5_WHEAT]	54.87	3	14	101	339	36.7139	7.13721	192.402	237.455	245.126	0.668815	0.458657	0.64974	0.795687	1.04121	1.00486	0.813	0.804376	0.736505	0.963827	0.847789	1.03617	0.915975	0.369873	0.560888	1.79737	1.97861	1.71524	1.14778	1.08544	1.0621	1.0451	1.23151	1.25673
F2DAK8	Predicted protein OS=Hordeum vulgare subsp. vulgare PE=2 SV=1 - [F2DAK8_HORVV]	54.87	2	5	60	113	11.6117	4.41162	73.06	55.26	76.49	1.0698	1.24024	0.946847	1.1719	1.03539	1.2455	0.885185	1.08105	1.0069	0.888933	1.02521	0.912856	0.972582	1.05261	1.19798	1.01588	0.979413	0.913252	0.995932	0.802821	0.788464	1.22049	0.910261	0.946593
A0A1D6DGU6	Uncharacterized protein OS=Triticum aestivum PE=3 SV=1 - [A0A1D6DGU6_WHEAT]	54.87	2	36	342	791	87.5998	5.14795	607.643	1380.05	1047.41	0.68594	0.935743	0.744551	0.66326	1.09206	0.557351	0.939798	0.879938	1.59299	1.32444	0.884943	1.11217	0.703888	1.09472	0.558549	1.16453	0.960302	1.24615	1.01627	1.02389	1.13803	2.02689	1.19799	1.16542
A0A1D5RYA4	Uncharacterized protein OS=Triticum aestivum PE=4 SV=1 - [A0A1D5RYA4_WHEAT]	54.84	9	20	163	496	54.4998	4.85596	477.411	592.831	568.165	0.855675	0.973017	0.954607	0.984703	0.882922	0.953973	0.919916	0.915962	1.0093	1.08333	1.01824	0.888777	1.10777	1.01491	0.938607	1.13432	1.04056	1.21707	0.942125	1.0653	1.08388	1.1491	1.14751	1.07052
W5AA91	Importin subunit alpha OS=Triticum aestivum PE=3 SV=1 - [W5AA91_WHEAT]	54.68	14	17	127	534	58.5828	5.24951	474.162	660.025	739.29	0.969784	0.994159	0.912064	0.913212	0.928719	0.97581	1.09067	1.01246	0.960457	1.10437	1.06126	1.01263	0.91223	1.00205	0.914587	1.06039	1.00457	1.14492	0.989659	1.06777	1.10207	0.9524	0.986778	1.06185
A0A0A9IHU4	30S ribosomal protein S8, putative OS=Arundo donax PE=3 SV=1 - [A0A0A9IHU4_ARUDO]	54.62	7	7	181	130	14.7649	9.89111	1649.34	901.743	1093.64	1.12281	1.0106	1.01484	1.04741	1.05739	1.05976	1.01693	1.01801	0.97378	0.948425	0.980873	0.994998	0.929574	0.936692	1.03366	1.0006	1.02923	0.975451	1.02893	1.05818	0.97708	0.91078	0.949486	0.93781
A0A1D6AR93	Uncharacterized protein OS=Triticum aestivum PE=3 SV=1 - [A0A1D6AR93_WHEAT]	54.61	2	17	285	401	43.8126	6.07471	718.634	952.123	792.087	0.932475	0.740775	0.843425	0.804815	1.59252	1.06707	0.894829	1.10763	1.3365	0.895675	0.978829	1.02335	1.16716	0.727758	1.01554	1.33279	0.840692	1.02123	1.15081	0.888188	0.849955	1.08679	0.866904	0.900838
T1NC16	Uncharacterized protein OS=Triticum urartu PE=4 SV=1 - [T1NC16_TRIUA]	54.55	3	4	15	99	11.3998	5.07178	64.3688	67.38	102.95	0.812213	0.89109	0.87196	1.03213	1.02105	1.07896	0.852321	1.00394	0.983524	1.04122	1.03447	0.991141	0.94428	1.1661	1.00064	1.1947	1.23182	0.925012	1.03602	1.01524	1.14212	1.32818	0.863916	1.08812
A0A1D5RQ86	Uncharacterized protein OS=Triticum aestivum PE=4 SV=1 - [A0A1D5RQ86_WHEAT]	54.46	3	20	435	404	44.2797	10.6089	1049.93	1309	1348.73	1.03112	0.977687	1.47664	1.2205	0.999471	1.06654	0.950552	0.931231	0.917776	0.890745	1.15612	0.811455	1.12583	1.07498	1.15643	0.946398	1.05969	0.840318	0.895071	1.04861	0.862911	1.35056	1.04624	0.969358
A0A1D5SZM5	Uncharacterized protein OS=Triticum aestivum PE=4 SV=1 - [A0A1D5SZM5_WHEAT]	54.33	2	11	58	300	32.0919	5.69385	239.49	237.843	200.541	1.02953	1.00971	1.05072	1.11937	1.05026	1.0187	0.958563	0.96203	0.950983	1.20378	1.08569	0.966144	0.978643	1.12254	1.26162	0.790899	1.02212	0.938844	0.824206	0.941237	1.00162	1.08507	0.954426	0.866264
W5GAC6	Annexin OS=Triticum aestivum PE=3 SV=1 - [W5GAC6_WHEAT]	54.29	2	15	166	315	35.3663	6.56592	376.39	600.201	536.299	1.29953	1.15534	1.49516	0.951177	0.957472	1.07335	0.969043	1.02467	1.27299	0.885738	0.952477	0.789672	1.05125	0.864312	0.84535	0.910383	1.00056	0.637532	0.857555	0.972116	0.891234	1.2118	0.947695	0.954644
W5ARU5	Uncharacterized protein OS=Triticum aestivum PE=4 SV=1 - [W5ARU5_WHEAT]	54.29	2	13	82	210	22.9388	5.30029	101.074	132.27	101.375	0.826128	0.785377	1.57288	0.785279	0.933046	0.911062	0.682377	0.73851	0.9067	0.833498	1.21731	0.998598	1.47625	1.0701	0.958861	1.41808	1.16699	1.03014	1.01052	1.0999	0.955395	0.989732	1.05361	0.828538
W5BGQ2	Peroxidase OS=Triticum aestivum PE=3 SV=1 - [W5BGQ2_WHEAT]	54.28	3	16	481	339	36.2153	6.59521	2008.67	2643.41	1783.27	1.05583	0.948768	0.864332	1.00542	1.10669	1.15652	0.957654	0.973766	0.979779	1.03449	1.01701	1.08867	1.03732	0.967277	0.930808	1.06332	1.11113	1.08689	0.884974	0.916404	0.886459	0.66417	0.955345	0.879955
M8B168	O-methyltransferase ZRP4 OS=Aegilops tauschii GN=F775_26064 PE=3 SV=1 - [M8B168_AEGTA]	54.08	3	16	314	368	39.8555	5.45264	668.727	1105.82	819.565	0.899323	0.911528	1.03843	1.18094	1.02581	1.0402	0.957122	0.926994	0.916257	1.00696	0.792552	0.83281	1.00096	1.00727	1.015	1.11843	1.06675	1.02103	1.13069	0.941678	0.936527	0.874669	1.08046	1.14235
A0A1D6BLB8	Uncharacterized protein OS=Triticum aestivum PE=4 SV=1 - [A0A1D6BLB8_WHEAT]	54.07	7	7	49	135	14.5875	7.95752	110.57	194.205	299.875	0.987742	0.868418	1.10508	1.08264	1.01153	1.06799	0.948862	0.979879	0.963189	0.922811	0.96022	0.926562	1.02336	1.1739	1.04967	1.05379	1.1038	0.981662	1.04141	1.02521	1.0315	1.0853	0.989583	0.99617
A0A077RPF9	Peroxidase OS=Triticum aestivum GN=TRAES_3BF171700070CFD_c1 PE=3 SV=1 - [A0A077RPF9_WHEAT]	54.01	11	18	136	337	35.8523	8.23584	371.929	254.398	209.192	0.881262	0.97385	0.999343	1.07465	0.955749	0.995298	1.07521	1.14119	0.92726	1.01886	0.945507	1.0944	0.874258	0.978134	1.0442	1.07335	0.964786	0.981089	1.04101	1.0297	0.963755	0.898468	0.959912	1.05129
W5H8Z0	Uncharacterized protein OS=Triticum aestivum PE=4 SV=1 - [W5H8Z0_WHEAT]	54	6	19	308	413	46.7748	6.56592	619.357	946.643	931.56	0.928688	0.967744	0.97861	0.959424	0.942254	0.953414	1.0177	1.01332	0.932365	1.00905	1.00558	1.00701	1.00188	1.00725	1.0826	1.04825	1.00804	1.00668	1.01885	1.12504	1.13387	1.13423	0.999261	0.996823
A4K4Z1	Tubulin alpha chain OS=Triticum aestivum GN=TUBA-5A PE=2 SV=1 - [A4K4Z1_WHEAT]	53.9	3	16	217	449	49.8416	5.19873	409.863	668.052	597.013	1.08458	0.992834	0.991742	1.13468	1.04029	1.13459	0.955697	0.918197	0.990714	1.1133	0.937043	1.13101	0.924877	1.29021	1.05638	0.967724	0.806529	0.961072	0.955283	0.914122	0.933583	0.796378	1.07414	0.980281
M7Z8T0	40S ribosomal protein S9-2 OS=Triticum urartu GN=TRIUR3_07112 PE=4 SV=1 - [M7Z8T0_TRIUA]	53.85	4	12	120	195	22.6652	10.1987	202.161	274.322	261.096	0.747239	0.898389	0.88163	0.848677	0.888569	1.00739	1.01246	0.966596	1.10349	1.30201	1.05642	1.03176	0.882652	0.986569	0.981805	1.084	1.21057	0.968653	1.20088	1.02223	1.13829	1.00733	0.996952	1.01044
B6TY15	Histone H2B.1 OS=Zea mays PE=2 SV=1 - [B6TY15_MAIZE]	53.85	2	8	494	117	12.5749	9.96436	1023.54	1625.27	1113.31	0.719503	0.879885	0.758368	0.867021	1.01645	0.744937	0.796881	0.886021	1.20731	1.38029	1.36678	1.02279	0.913822	0.900156	0.928452	1.22505	1.02442	1.27723	1.00849	0.956588	1.01697	1.29607	1.21317	0.940215
W5FQ09	Ferredoxin--NADP reductase OS=Triticum aestivum PE=3 SV=1 - [W5FQ09_WHEAT]	53.72	3	18	195	376	41.1235	8.54346	388.435	499.639	586.68	1.08987	1.07572	0.955389	1.0618	1.21225	1.17568	1.11149	1.13504	1.05067	1.25005	1.15518	1.26001	0.979869	0.888431	0.915203	0.894794	0.883157	0.928298	0.902742	0.840939	0.896202	0.808394	0.827123	0.808586
A0A1D5UXT7	Cysteine proteinase inhibitor OS=Triticum aestivum PE=3 SV=1 - [A0A1D5UXT7_WHEAT]	53.66	4	5	23	123	13.0749	10.1255	139.628	67.1288	171.739	1.08576	1.00072	0.813282	1.25087	1.08276	1.16221	0.969817	0.968039	0.889605	1.01434	1.06543	1.10352	0.975728	0.974235	0.944477	0.78027	0.924163	0.948945	1.02016	1.00329	1.04363	0.800451	0.963422	0.987642
N1QVB3	T-complex protein 1 subunit zeta OS=Aegilops tauschii GN=F775_30172 PE=3 SV=1 - [N1QVB3_AEGTA]	53.64	3	23	262	535	59.0017	6.49365	1028.91	1156.64	1239.74	1.20711	1.14118	1.13409	0.880803	0.978179	1.01225	0.968347	0.900748	0.889759	0.875287	0.664203	0.900763	1.09607	1.21979	1.09375	0.897528	0.937929	1.00175	0.992337	1.01022	1.01088	1.4917	1.08433	1.20534
A0A1D5ZBH4	Ferredoxin--NADP reductase OS=Triticum aestivum PE=3 SV=1 - [A0A1D5ZBH4_WHEAT]	53.62	2	17	172	373	40.8543	8.41162	243.403	392.46	426.394	0.913446	0.899766	0.888382	0.950159	1.32526	1.26386	1.16395	1.15163	1.10762	1.26265	1.16506	1.29664	0.963379	0.73686	0.858838	0.930817	0.806697	0.842744	0.992764	0.813612	0.89631	0.785976	0.854764	0.817279
M7ZRR9	60S ribosomal protein L35a-3 OS=Triticum urartu GN=TRIUR3_12872 PE=4 SV=1 - [M7ZRR9_TRIUA]	53.57	5	6	72	112	12.6867	10.521	144.334	276.852	401.69	1.03527	0.93255	0.956449	1.0325	0.97285	0.983229	1.01809	1.01691	0.944217	0.983262	1.04437	0.926085	0.994415	1.02693	0.925132	0.978	1.10523	1.03727	1.1062	0.995142	1.10465	0.848908	0.956184	1.05439
A0A1D6A8D7	Uncharacterized protein OS=Triticum aestivum PE=3 SV=1 - [A0A1D6A8D7_WHEAT]	53.54	12	13	70	325	35.3879	9.78857	240.084	253.832	136.554	1.03106	0.988785	1.08273	0.939575	0.948395	1.00304	1.03831	1.01926	0.996738	0.954803	1.00842	1.00837	0.928475	1.03183	1.01133	1.05496	0.984438	1.01161	1.06849	1.11269	1.01051	0.854245	0.993174	1.02747
W5FJV1	Uncharacterized protein OS=Triticum aestivum PE=4 SV=1 - [W5FJV1_WHEAT]	53.52	4	10	68	327	33.9644	5.16064	78.5567	186.81	215.442	1.06397	1.11973	1.06659	1.0166	1.18802	1.17246	1.0379	1.10701	1.22469	1.132	1.11447	1.16156	0.899623	0.889996	0.913642	0.888137	0.839644	0.834107	0.967362	0.877265	0.858872	0.897002	0.966806	0.780925
M7ZZ97	Lactoylglutathione lyase OS=Triticum urartu GN=TRIUR3_16591 PE=3 SV=1 - [M7ZZ97_TRIUA]	53.48	2	9	46	187	20.7662	5.43994	44.09	192.195	199.206	0.807447	0.886973	0.792722	1.0832	1.0135	1.03157	1.02021	1.02208	0.955548	1.13967	1.16682	1.20869	1.0477	1.00366	0.986364	1.09719	1.03339	0.966614	1.02033	0.990135	1.06367	0.83496	0.958108	0.901496
Q38771	Tubulin alpha chain OS=Avena sativa GN=TUBA PE=2 SV=1 - [TBA_AVESA]	53.47	2	19	353	447	49.1693	5.41455	745.889	907.896	934.921	1.009	0.979199	0.282862	1.29502	1.05969	0.784477	1.35505	1.14025	3.94569	0.852334	2.06356	1.02504	0.620837	0.48917	0.462638	0.829935	0.509227	0.847617	0.836315	1.11068	0.495578	0.866304	0.598048	0.38485
A0A1D6C923	Uncharacterized protein OS=Triticum aestivum PE=3 SV=1 - [A0A1D6C923_WHEAT]	53.43	6	8	63	204	21.2658	6.88818	171.65	90.73	189.473	1.13472	1.11634	0.978608	1.09349	0.974521	0.98261	0.9999	1.02515	0.917065	0.945517	1.08848	1.03599	0.999109	1.142	1.08121	0.964801	1.00814	0.973415	0.896719	0.942332	0.924333	1.04533	0.894212	0.936513
A0A1D6C4L8	Peroxidase OS=Triticum aestivum PE=3 SV=1 - [A0A1D6C4L8_WHEAT]	53.4	2	12	69	324	34.8977	8.01611	186.33	220.808	222.232	1.35788	0.896957	1.08023	0.946877	0.709426	0.915066	1.09406	1.15848	1.01759	0.879217	1.05778	0.931551	0.928162	0.997965	1.03408	0.940889	1.14797	0.930078	0.990619	1.16838	1.02229	0.755531	0.966995	0.979729
A0A1D5TIS5	Uncharacterized protein OS=Triticum aestivum PE=4 SV=1 - [A0A1D5TIS5_WHEAT]	53.39	8	17	132	369	40.8133	6.46826	285.662	442.854	433.852	1.09887	1.06381	1.21959	1.08144	1.08382	1.02722	1.0165	1.06232	1.00712	1.03318	0.959691	0.968855	0.968265	1.00641	0.947053	0.96056	0.946388	0.996153	0.89014	0.926992	0.959792	0.929865	0.953316	0.912485
W5B7B7	Peroxidase OS=Triticum aestivum PE=3 SV=1 - [W5B7B7_WHEAT]	53.37	6	14	208	341	36.5326	6.12549	707.157	720.517	912.094	1.14638	1.06817	1.33435	0.821737	1.04641	0.893874	0.994575	0.995903	1.00568	1.00743	0.94574	0.889636	1.12292	1.05387	1.21327	0.807727	0.899082	0.81125	0.950855	0.886515	0.968228	0.768944	0.982585	0.996813
M8AYG2	NADH-cytochrome b5 reductase OS=Aegilops tauschii GN=F775_27647 PE=3 SV=1 - [M8AYG2_AEGTA]	53.36	7	9	58	268	29.7163	8.77783	124.2	151.437	152.086	1.00225	0.996664	0.91435	0.893829	0.917652	0.927058	1.00259	0.954719	1.03282	1.01205	0.859709	0.962329	1.08536	1.06812	1.10317	0.971408	0.968174	1.00202	0.997187	1.12212	1.09349	1.18614	1.0546	1.00345
M8BVA6	Aspartate aminotransferase OS=Aegilops tauschii GN=F775_32947 PE=4 SV=1 - [M8BVA6_AEGTA]	53.07	5	20	152	407	44.5979	7.60596	278.356	301.069	472.633	0.814577	0.797531	0.828755	0.884427	0.962573	0.917796	1.00246	0.919023	0.992413	1.23531	1.21206	1.1097	1.13212	0.987346	0.883928	0.993788	1.15717	1.09027	0.935687	1.03949	1.14418	1.16031	1.04772	1.00866
A0A1D5RU18	Guanosine nucleotide diphosphate dissociation inhibitor OS=Triticum aestivum PE=3 SV=1 - [A0A1D5RU18_WHEAT]	53.04	2	17	142	460	51.2126	5.73193	254.072	241.102	358.957	1.02614	0.801342	0.833971	1.10616	1.05369	0.976854	1.06793	1.07161	1.01106	1.03966	1.12103	1.16819	0.845217	0.959882	1.04258	1.14526	1.03062	1.03387	1.02911	1.00624	1.05233	0.871589	0.950104	0.859869
A0A0C4MLF7	Uncharacterized protein OS=Zoysia matrella GN=SS5 PE=2 SV=1 - [A0A0C4MLF7_9POAL]	52.96	2	10	93	253	27.054	5.71924	96.19	331.491	314.761	1.05533	1.21938	1.26619	1.26933	1.13551	1.04272	1.10061	1.01892	0.907084	0.862357	0.885707	0.889365	0.779934	1.00483	1.09534	0.899461	0.908923	0.91164	1.00358	0.915914	0.973822	1.09737	0.988148	1.07663
A0A1D6B557	Uncharacterized protein OS=Triticum aestivum PE=3 SV=1 - [A0A1D6B557_WHEAT]	52.92	4	25	200	633	65.7669	8.1333	561.746	892.835	891.069	1.03284	1.20337	0.924373	1.04174	0.948751	0.954976	1.00821	1.0449	1.00336	1.07234	0.908691	1.07167	0.966293	1.01173	0.955708	0.966694	0.935223	1.03021	0.921937	0.897123	1.01487	0.965798	0.953685	1.04513
A0A1D5UH61	Uncharacterized protein OS=Triticum aestivum PE=3 SV=1 - [A0A1D5UH61_WHEAT]	52.89	2	41	195	917	101.459	6.30322	331.631	661.623	541.689	0.891504	0.943821	0.716991	0.882896	0.825418	0.773985	1.02458	1.21406	1.05396	1.05583	1.16501	1.20565	0.912144	0.80632	0.914169	1.05996	1.06551	1.11561	1.03323	1.12385	1.1351	1.11633	0.975588	1.04997
A0A1D5WD25	Uncharacterized protein OS=Triticum aestivum PE=4 SV=1 - [A0A1D5WD25_WHEAT]	52.84	2	24	116	528	56.9387	4.61475	206.331	315.747	291.867	0.799092	1.03326	0.765573	1.03238	0.876827	0.877829	0.988499	1.0557	1.0963	1.08152	1.07779	1.06471	1.03831	1.02384	0.971265	1.12065	0.961677	1.04673	1.02084	1.07404	1.19859	1.0977	1.00228	1.0491
Q9FS04	Cysteine proteinase inhibitor (Fragment) OS=Triticum aestivum GN=WC3 PE=2 SV=1 - [Q9FS04_WHEAT]	52.8	2	5	49	125	13.8022	6.56592	183.643	218.72	224.36	0.941859	0.959245	0.947353	1.48351	1.26174	1.36602	0.933499	1.01496	0.958377	0.96128	0.931911	1.04054	0.72022	0.849847	0.820876	1.16604	1.1063	1.02089	0.942744	0.906777	0.979803	0.801508	0.964727	1.00125
A0A1D6AKU6	Uncharacterized protein OS=Triticum aestivum PE=4 SV=1 - [A0A1D6AKU6_WHEAT]	52.76	7	7	28	163	18.2719	4.729	135.15	188.791	87.26	0.832123	0.784799	0.921043	0.908378	1.03803	1.08858	0.926462	1.05836	0.956923	0.918973	1.08893	1.11488	1.03903	1.01841	1.14401	1.07273	1.15943	0.939857	1.15952	0.984751	1.00233	0.94199	0.910882	0.853474
O82073	Sucrose synthase OS=Triticum aestivum GN=Ss1 PE=2 SV=1 - [O82073_WHEAT]	52.72	3	43	709	808	92.4631	6.23975	1937.26	2184.8	2104.15	1.07364	0.932851	0.947879	1.10426	1.16285	1.14759	1.14963	1.088	1.07477	1.08761	1.21145	1.24679	0.995813	0.887643	0.879953	0.787253	0.871617	0.919032	0.835386	0.973865	0.871096	0.733577	0.901064	0.810888
W5EQ95	Uncharacterized protein OS=Triticum aestivum PE=3 SV=1 - [W5EQ95_WHEAT]	52.62	8	13	135	363	39.1967	4.94482	514.133	534.544	530.999	1.02274	0.994981	1.0318	1.07104	1.34487	1.23046	1.11655	1.16809	1.09919	1.17812	1.17381	1.20269	0.846012	0.814569	0.816492	0.86908	0.779367	0.849968	0.790777	0.824775	0.851676	0.883054	0.772106	0.791017
I1GWN9	Uncharacterized protein OS=Brachypodium distachyon PE=3 SV=1 - [I1GWN9_BRADI]	52.61	2	21	480	403	45.8615	6.27783	1130.58	1333.69	1487.45	0.872402	0.834251	0.741724	0.996751	1.25643	1.2733	0.928287	0.952074	0.962469	0.939703	0.832491	1.18336	0.689958	0.859418	0.891189	1.03829	0.99486	1.14344	1.05434	1.07172	0.931973	1.28663	1.0073	0.819001
A0A1D5TV46	Serine hydroxymethyltransferase OS=Triticum aestivum PE=3 SV=1 - [A0A1D5TV46_WHEAT]	52.59	6	20	161	464	50.6206	6.85889	390.549	515.17	488.866	0.927266	0.7038	0.736946	0.755942	1.08616	0.943508	0.981597	0.944417	1.07461	1.05464	0.928725	1.05848	1.02383	1.0345	1.1503	1.1148	1.11016	1.14217	1.17113	1.07803	0.957432	1.00416	1.02203	0.866475
A0A077RAG2	Uncharacterized protein OS=Triticum aestivum GN=TRAES_3BF151800050CFD_c1 PE=3 SV=1 - [A0A077RAG2_WHEAT]	52.55	3	5	113	137	15.0286	5.30029	180.426	346.966	315.434	0.909652	0.803891	0.895658	1.04495	0.937678	0.973013	0.919775	0.895121	0.902235	0.907482	0.924535	0.857814	1.17188	1.15247	1.16774	1.13349	1.20736	1.04155	1.14396	1.09001	1.13232	0.917841	1.0473	1.08458
A0A1D5TIN9	Uncharacterized protein OS=Triticum aestivum PE=4 SV=1 - [A0A1D5TIN9_WHEAT]	52.55	9	14	120	274	29.5774	7.34229	225.89	269.383	201.41	0.871794	1.00451	1.00247	1.05783	1.02192	0.993645	0.929094	0.901839	0.796331	1.04613	0.91812	1.04757	0.97159	1.10863	1.06223	1.05631	1.13996	1.02649	1.08752	1.06099	1.06371	0.976547	0.973986	1.023
A0A1D5ZA24	Clathrin heavy chain OS=Triticum aestivum PE=3 SV=1 - [A0A1D5ZA24_WHEAT]	52.55	9	68	588	1669	189.769	5.38916	1655.41	1800.93	1764.89	0.985938	0.943768	0.939225	1.03595	1.05266	0.981746	0.992024	0.970041	0.906221	1.006	1.03949	1.00212	1.08806	1.06707	0.975829	0.973877	0.902635	1.12682	0.961128	1.01089	1.02535	0.934383	1.04732	1.06231
A0A1D6D1Q3	Pyrophosphate--fructose 6-phosphate 1-phosphotransferase subunit beta OS=Triticum aestivum GN=PFP-BETA PE=3 SV=1 - [A0A1D6D1Q3_WHEAT]	52.5	16	26	239	560	60.5197	6.20166	321.058	464.302	483.982	1.1007	1.01905	0.943024	1.02288	1.0785	0.998981	0.977205	0.913486	0.891623	0.945508	0.857134	0.914025	0.980494	1.06923	1.15668	1.08127	0.980522	1.00873	1.02059	0.985671	0.974844	0.98874	1.04091	1.0734
U5MY58	Monodehydroasorbate reductase OS=Triticum aestivum PE=2 SV=1 - [U5MY58_WHEAT]	52.41	3	19	97	435	46.6628	5.18604	169.33	174.777	217.582	0.762543	0.887665	0.791583	1.0187	0.931486	0.882414	0.921658	1.01017	1.08907	1.16072	1.15229	1.08165	1.16335	0.989398	1.01749	1.05375	1.0995	1.11051	0.986678	1.0178	1.08531	1.36256	0.983923	1.00584
A0A1D5YT21	Uncharacterized protein OS=Triticum aestivum PE=4 SV=1 - [A0A1D5YT21_WHEAT]	52.25	2	7	50	222	22.7442	9.62744	147.73	276.245	277.116	1.00594	1.15644	1.26824	0.879171	1.12819	1.19198	1.00254	1.09751	1.24839	0.945799	0.93481	0.8369	1.01307	0.96526	0.940761	0.918221	0.973778	0.893271	0.935834	0.879189	0.824479	1.26802	1.06954	0.990614
A0A1D5Y010	Uncharacterized protein OS=Triticum aestivum PE=3 SV=1 - [A0A1D5Y010_WHEAT]	52.2	2	24	179	500	56.8651	9.1001	258.086	365.706	406.273	1.01631	1.32459	0.957504	0.928703	0.807356	0.973161	1.01986	1.15403	1.18256	0.98374	0.924076	1.00883	0.921822	0.92273	0.982355	1.17979	0.953228	1.01613	0.89509	1.05903	1.01597	1.29435	1.01933	0.958608
A0A1D5XGZ1	Uncharacterized protein OS=Triticum aestivum PE=3 SV=1 - [A0A1D5XGZ1_WHEAT]	52.2	3	24	170	500	56.8071	9.18799	262.385	295.771	291.843	0.983293	1.03747	1.024	0.883473	1.06698	1.06178	1.03769	1.11521	1.08172	1.02211	0.982271	0.978997	1.04031	1.0049	0.993757	0.989012	0.968329	0.97449	1.04771	1.00818	1.03253	1.11277	0.982248	0.854363
A0A1D5TLB5	Pyruvate kinase OS=Triticum aestivum PE=3 SV=1 - [A0A1D5TLB5_WHEAT]	52.2	14	16	51	454	50.2437	5.57959	140.859	194.4	216.561	1.00592	1.08735	1.03153	0.959694	1.01786	0.989442	1.01023	1.03046	1.02885	1.05534	0.958789	1.00955	1.0091	0.962075	0.976501	0.956306	0.957082	1.03868	0.906413	1.05391	1.0265	1.07399	1.00657	1.00917
A0A1D5U5B0	Aminomethyltransferase OS=Triticum aestivum PE=3 SV=1 - [A0A1D5U5B0_WHEAT]	52.17	9	13	74	322	34.666	8.26514	230.715	305.45	337.597	1.02643	0.915123	0.787123	0.993206	1.01511	0.957788	0.981589	0.924588	0.947854	1.06421	0.983387	1.12633	1.01959	1.1253	1.08339	1.03257	1.04145	1.11341	1.03273	1.05665	1.01671	0.970029	0.979431	0.987402
A0A1D5Z6U3	Uncharacterized protein OS=Triticum aestivum PE=3 SV=1 - [A0A1D5Z6U3_WHEAT]	52.17	4	8	33	161	17.1112	10.272	82.1767	45.7	45.22	0.846164	0.690136	1.02862	0.954384	0.881404	0.906199	1.03263	0.946512	0.826422	1.18614	1.20137	0.985343	1.03539	1.00555	0.972972	1.08044	1.11437	1.16626	1.03412	1.0306	1.01692	1.04938	0.99883	1.09658
A0A0C4BIT2	Uncharacterized protein OS=Triticum aestivum PE=4 SV=1 - [A0A0C4BIT2_WHEAT]	52.12	8	17	126	378	42.7819	5.71924	354.224	276.525	433.232	1.04501	1.05701	1.13002	1.12689	1.05624	1.01908	0.981076	0.935259	0.878296	0.879505	1.00771	0.972812	1.0798	1.06786	1.09452	0.962733	0.958397	1.00693	1.03617	1.0934	1.04495	1.04523	0.979622	1.01609
A0A1D5YQY4	Uncharacterized protein OS=Triticum aestivum PE=3 SV=1 - [A0A1D5YQY4_WHEAT]	52.1	3	23	172	501	56.9791	9.18799	284.635	365.681	375.189	1.00209	1.08571	1.07512	0.842143	0.928233	0.928265	0.97696	1.01421	1.0722	1.14778	1.02476	0.927092	1.17716	1.01912	1.06942	0.926429	0.928633	0.928549	1.1035	1.03316	1.05561	0.878181	1.00085	1.09154
F2D1H7	Predicted protein OS=Hordeum vulgare subsp. vulgare PE=2 SV=1 - [F2D1H7_HORVV]	52.05	4	18	154	244	28.2835	10.0376	227.678	234.813	279.204	1.10286	1.2471	0.836521	1.28656	1.07164	1.16766	0.967	0.848482	0.826131	0.919335	0.825377	1.04259	1.15147	1.28148	1.0492	0.804003	0.855075	0.925578	1.042	0.841051	1.09624	0.716854	0.879103	1.03456
A0A1D5RUK1	Coatomer subunit gamma OS=Triticum aestivum PE=3 SV=1 - [A0A1D5RUK1_WHEAT]	52.01	8	33	176	869	96.2118	5.2876	285.289	361.142	322.077	1.01569	0.838448	0.96186	0.92907	0.885117	0.96777	0.97557	0.965484	0.934638	1.05293	1.00539	0.965881	1.03882	1.02809	0.957694	1.10449	1.03558	1.0942	1.05319	1.08206	1.01722	1.05059	1.10534	1.12638
A0A1D5YES7	Uncharacterized protein OS=Triticum aestivum PE=3 SV=1 - [A0A1D5YES7_WHEAT]	51.99	2	24	102	627	67.2516	6.72705	350.097	193.514	257.452	1.5171	1.0157	0.974575	0.722704	0.987348	0.958885	1.09592	1.00795	1.02854	0.721514	1.03898	1.00913	1.10953	0.799716	0.796091	1.00412	1.04953	1.08111	0.929051	1.03773	0.938684	0.992197	1.15319	1.32399
A0A1D5YBH2	Lipoxygenase OS=Triticum aestivum PE=3 SV=1 - [A0A1D5YBH2_WHEAT]	51.97	6	39	304	864	96.7086	6.84424	917.003	623.434	783.464	1.14015	1.11483	1.06257	1.03735	1.08367	1.29572	1.11374	1.23312	1.20329	1.08951	1.25102	1.12268	0.874851	0.870229	0.826167	0.826526	0.8382	0.839948	0.908343	0.932198	0.961366	1.03248	0.841633	0.924994
A0A1D6RHL9	Peroxidase OS=Triticum aestivum PE=3 SV=1 - [A0A1D6RHL9_WHEAT]	51.92	4	15	472	339	36.2123	6.22705	2060.47	2678.05	1775.64	0.945067	0.975997	1.17391	0.925702	0.99635	1.02314	1.07851	1.20493	1.17825	1.23471	0.810917	0.980962	0.890423	1.01637	1.01906	1.03569	1.17363	0.845252	0.869616	0.713921	0.809876	0.750667	0.797044	0.778594
M8AWE3	12-oxophytodienoate reductase 1 OS=Triticum urartu GN=TRIUR3_02251 PE=4 SV=1 - [M8AWE3_TRIUA]	51.91	6	14	42	366	40.6367	7.06396	32.52	86.0649	147.086	1.05337	0.99942	1.03892	1.14461	1.00213	1.02631	0.858159	0.945455	1.0082	0.92395	1.08967	0.981492	1.17655	1.22696	1.18205	0.973711	1.14022	0.953113	0.962879	0.948743	0.928633	1.04654	0.965673	0.972904
A0A1D5RW94	NADH dehydrogenase [ubiquinone] 1 alpha subcomplex subunit 12 OS=Triticum aestivum PE=3 SV=1 - [A0A1D5RW94_WHEAT]	51.88	6	6	29	160	18.6784	8.85107	99.48	178.737	170.684	1.01867	0.934701	0.850991	1.10065	1.022	1.06955	0.979364	1.00037	0.882203	0.930494	0.982531	1.02144	1.00616	1.06228	1.2177	1.08437	1.07617	0.932807	0.94794	1.02709	1.06005	0.867202	0.93084	1.00131
A0A1D5TIV5	Malic enzyme OS=Triticum aestivum PE=3 SV=1 - [A0A1D5TIV5_WHEAT]	51.85	10	25	137	623	69.2435	5.98584	295.745	285.756	504.967	1.01257	1.11444	1.08462	0.938493	0.936265	0.944407	0.97456	0.981113	0.974558	1.01869	0.965825	0.976133	1.0608	1.04284	1.02044	1.0334	0.971278	1.01319	1.04549	1.0004	1.02405	0.967285	1.06459	0.987263
W5HDP4	Uncharacterized protein OS=Triticum aestivum PE=3 SV=1 - [W5HDP4_WHEAT]	51.84	3	31	182	598	63.9048	5.65576	444.062	490.035	530.261	0.894454	1.02017	0.901818	1.20188	0.980211	0.982162	0.959496	0.948744	0.825478	1.05544	0.842478	0.97883	1.18613	1.13414	0.969012	0.978405	0.950898	1.15825	1.02291	1.02753	1.18367	0.734164	1.0999	1.07539
A0A1D5YZN0	Uncharacterized protein OS=Triticum aestivum PE=3 SV=1 - [A0A1D5YZN0_WHEAT]	51.82	2	15	247	274	29.9239	10.1694	425.444	640.077	657.464	0.991174	1.08967	0.901475	1.41919	1.11868	1.06321	0.747342	0.785685	0.602502	0.762483	0.527419	0.976542	1.12803	1.43389	1.42375	0.93462	0.983869	0.964785	1.03556	1.05456	1.04701	1.48885	1.05482	1.06171
W5GBF3	Uncharacterized protein OS=Triticum aestivum PE=4 SV=1 - [W5GBF3_WHEAT]	51.79	3	16	86	446	48.8059	5.37646	193.36	173.46	210.76	0.695135	0.680824	0.677675	0.803771	0.894488	0.825155	1.12412	1.15073	0.994484	1.15887	1.02077	1.188	0.791469	0.758106	0.871886	1.09572	1.1689	1.19387	1.19497	1.24446	1.11844	1.23093	0.983019	1.00792
A0A1D6AGS4	Uncharacterized protein OS=Triticum aestivum PE=3 SV=1 - [A0A1D6AGS4_WHEAT]	51.79	6	25	151	560	61.3968	8.52881	396.844	308.4	372.433	1.00783	0.894773	1.15657	0.956972	1.09876	1.09801	1.0575	1.02919	0.990653	1.12549	0.973007	0.897138	0.788465	0.931065	1.01547	1.13799	1.10388	1.06366	0.981539	1.02059	1.02411	1.10502	1.01256	1.01355
A0A1D5U7G4	Uncharacterized protein OS=Triticum aestivum PE=3 SV=1 - [A0A1D5U7G4_WHEAT]	51.79	6	19	203	448	49.2648	5.78271	417.78	642.25	474.102	0.85683	0.907909	0.926756	1.10677	1.04432	1.0752	0.960617	0.958069	0.909629	0.947069	0.976756	0.957641	1.04229	1.00649	1.09874	1.01461	1.01434	1.0244	1.03941	1.07153	1.03575	1.01282	1.0038	1.07454
W5EAC7	Uncharacterized protein OS=Triticum aestivum PE=3 SV=1 - [W5EAC7_WHEAT]	51.76	6	12	183	369	39.9462	5.17334	300.482	783.454	659.675	0.914405	0.920325	0.951982	1.11134	1.14447	1.12492	0.9102	0.950471	0.957342	0.990574	1.0766	1.04336	0.949501	0.927518	0.942193	1.05318	0.976367	1.01177	1.02077	1.03189	1.0154	1.04503	1.00617	0.916094
W4ZXP0	Malic enzyme OS=Triticum aestivum PE=3 SV=1 - [W4ZXP0_WHEAT]	51.75	8	23	276	570	63.0853	5.8208	751.056	751.615	617.063	1.12136	1.0429	0.976831	1.06719	1.1531	1.11997	0.993103	0.963989	1.01206	1.03805	0.941362	1.15263	0.940326	1.05913	0.934336	0.925651	0.90812	0.992265	0.850055	0.933488	0.912995	1.05405	0.941617	0.881808
A0A1D5UL37	Peroxidase OS=Triticum aestivum PE=3 SV=1 - [A0A1D5UL37_WHEAT]	51.74	3	12	203	344	35.6582	5.93506	869.314	1072.63	1029.04	0.999454	0.950103	0.962384	1.24515	1.27177	1.18636	1.03353	1.12126	1.02041	1.16339	1.29111	1.43652	0.876649	0.84991	0.826957	0.864761	0.864193	0.843493	0.855913	0.790705	0.73918	0.936626	0.762097	0.73839
M8BZF8	ATP synthase subunit O, mitochondrial OS=Aegilops tauschii GN=F775_30510 PE=3 SV=1 - [M8BZF8_AEGTA]	51.72	2	12	137	232	25.6108	9.48096	342.901	532.58	485.6	0.839443	0.622772	0.602029	1.06028	1.0431	0.91693	0.933621	0.893554	1.19607	0.834195	0.97551	1.03537	1.13831	0.859558	1.1594	1.18712	1.24038	1.0552	1.3109	1.07568	1.08168	1.02934	1.17301	0.943036
A0A077RRZ5	Uncharacterized protein OS=Triticum aestivum GN=TRAES_3BF083800010CFD_c1 PE=3 SV=1 - [A0A077RRZ5_WHEAT]	51.67	5	17	116	509	54.7732	6.03662	224.087	375.723	387.914	0.925831	0.892574	0.990528	0.858148	1.05992	0.967295	0.990416	1.07199	1.13415	1.07263	1.14616	1.05572	0.903834	0.908613	1.01579	0.922221	0.960317	1.01966	0.948657	1.00119	0.944138	1.2234	0.922346	0.959707
A0A1D5XQJ1	Uncharacterized protein OS=Triticum aestivum PE=3 SV=1 - [A0A1D5XQJ1_WHEAT]	51.63	6	15	60	399	42.5562	6.62451	216.386	333.527	161.743	1.03491	1.02382	1.05504	0.900393	1.06033	0.908694	0.905518	0.988555	1.06215	0.932779	0.98135	0.970993	1.00871	0.948401	0.989065	0.940736	1.06207	1.03312	0.950223	0.976492	1.01032	1.24278	0.955048	1.0624
A0A1D5XEW1	Proteasome subunit alpha type OS=Triticum aestivum PE=3 SV=1 - [A0A1D5XEW1_WHEAT]	51.63	14	14	169	246	27.419	6.80029	505.413	470.4	655.09	0.907189	0.953836	0.936462	1.05209	1.03256	0.966278	0.998955	0.965405	0.939262	1.07347	0.981098	1.00635	1.03279	0.955393	1.05125	1.06852	1.07349	1.01404	1.03528	1.03531	1.02889	1.02729	0.996393	0.977625
A0A1D5WWG7	Uncharacterized protein OS=Triticum aestivum PE=3 SV=1 - [A0A1D5WWG7_WHEAT]	51.59	3	10	92	157	17.5327	11.1216	41.03	156.766	146.413	1.30648	0.976265	0.961038	0.829882	1.01696	1.00414	1.05723	1.0063	0.951004	0.928148	0.9341	0.930075	0.978664	0.960523	1.10054	0.932054	1.03326	0.945508	0.995362	1.04308	1.05923	0.701868	0.989099	1.05188
A0A1D5Z4H2	Prefoldin subunit 4 OS=Triticum aestivum PE=3 SV=1 - [A0A1D5Z4H2_WHEAT]	51.59	3	5	31	126	14.4351	4.4624	85.0592	157.597	205.779	0.991596	0.800475	0.841985	1.03575	1.04067	1.10555	0.995288	1.02011	1.00497	0.962047	1.03062	0.982049	1.07753	0.915171	1.08239	1.02179	1.0986	0.968785	1.06315	1.03186	1.07415	0.887639	0.910209	1.05209
M0X5E7	Uncharacterized protein OS=Hordeum vulgare subsp. vulgare PE=4 SV=1 - [M0X5E7_HORVV]	51.58	5	5	44	95	10.7885	9.30518	132.54	204.139	135.077	1.27129	1.0771	1.12941	0.906298	0.877698	1.01307	1.04699	1.00111	1.04245	0.901821	0.888262	1.02483	0.851717	0.932391	0.907896	0.954376	1.04927	0.961213	0.911226	0.962245	1.00335	0.924289	1.00536	0.966707
A0A1D5YZ30	Uncharacterized protein OS=Triticum aestivum PE=4 SV=1 - [A0A1D5YZ30_WHEAT]	51.57	7	12	58	287	31.5111	5.74463	64.4533	107.166	79.22	0.931196	0.891233	1.14352	0.921117	0.919531	0.976433	0.998555	0.993079	0.967577	1.0283	1.00646	0.957733	1.05798	1.05952	0.997005	1.14634	1.17409	1.03152	1.09386	1.07553	1.05612	0.788915	0.959767	1.10919
A0A0E0NI71	Proteasome subunit alpha type OS=Oryza rufipogon PE=3 SV=1 - [A0A0E0NI71_ORYRU]	51.49	2	10	159	235	25.8423	5.47803	457.488	701.282	474.716	0.834253	1.1111	1.19751	0.962968	0.756047	0.869182	0.859464	1.10656	0.967885	0.810458	1.02212	1.01246	1.20344	1.00611	0.992624	1.07655	1.10049	0.873526	1.12532	1.13361	1.00614	0.961687	0.986936	1.00711
A0A1D5TLC8	Uncharacterized protein OS=Triticum aestivum PE=3 SV=1 - [A0A1D5TLC8_WHEAT]	51.47	2	9	135	204	21.4387	6.41748	183.631	343.547	522.36	1.0515	0.955068	0.952058	1.45754	1.43433	1.60074	1.00593	0.976733	0.972555	1.06103	0.995431	1.03261	0.818561	0.696745	0.671341	1.02347	1.08587	0.946002	0.831977	0.765523	0.918715	0.985056	0.96631	1.00761
M7YEV6	Uncharacterized protein OS=Triticum urartu GN=TRIUR3_03792 PE=4 SV=1 - [M7YEV6_TRIUA]	51.39	5	18	113	469	52.4391	8.80713	370.927	467.81	457.311	0.922945	1.02941	0.953756	1.00756	0.928761	0.993672	1.06378	1.02112	0.892334	1.09429	0.957205	0.966509	1.03011	1.0206	0.995207	1.01684	0.975278	0.993322	1.11967	1.0133	1.05587	0.821081	0.962996	1.08494
W5ER88	Uncharacterized protein OS=Triticum aestivum PE=3 SV=1 - [W5ER88_WHEAT]	51.38	2	15	73	399	42.5912	6.30322	146.26	377.059	349.616	0.968099	1.07606	1.03127	1.02233	1.12138	1.3707	1.0538	1.08548	1.0981	0.842573	0.885607	1.10553	0.954448	1.0133	0.923098	0.897816	1.08469	0.829055	1.19103	0.917198	0.828733	1.3101	0.845322	0.858659
N1QSW5	Phospholipase D OS=Aegilops tauschii GN=F775_09720 PE=3 SV=1 - [N1QSW5_AEGTA]	51.35	2	34	285	812	91.9559	5.51611	649.347	695.302	810.01	1.04608	0.887251	1.10874	0.885029	0.997873	0.894091	1.02884	1.13802	1.12779	0.994885	1.1046	1.0295	0.995665	0.879361	0.886654	0.936259	0.8633	0.990191	0.94552	1.03387	1.08827	1.4482	0.938812	0.956819
A0A1D6D2L6	Uncharacterized protein OS=Triticum aestivum PE=4 SV=1 - [A0A1D6D2L6_WHEAT]	51.32	2	29	297	717	76.5235	6.16357	791.425	898.462	974.29	0.808377	0.731769	0.926789	0.918202	0.956764	1.23287	1.06181	1.08438	1.0793	1.25255	1.25462	0.655416	0.944164	0.856013	0.85279	1.09252	1.07554	1.04878	0.932257	1.06179	0.989191	1.0596	0.969515	0.971997
A0A1D5RY74	Malate dehydrogenase OS=Triticum aestivum PE=3 SV=1 - [A0A1D5RY74_WHEAT]	51.32	8	15	263	341	35.5038	8.38232	1043.08	1014.56	959.972	1.14544	0.998179	0.886434	1.10911	1.09294	1.01827	0.883286	0.984692	1.00282	0.77076	1.03289	1.05658	1.04604	0.985503	1.0279	0.97781	1.01209	1.02243	0.951871	0.990907	0.99227	0.923585	0.985816	1.00137
A0A1D5XU32	Uncharacterized protein OS=Triticum aestivum PE=4 SV=1 - [A0A1D5XU32_WHEAT]	51.29	5	17	126	427	45.2871	5.22412	260.393	218.932	251.834	1.29979	0.996117	0.919544	1.12681	0.953098	0.934824	0.948398	1.09411	1.13403	0.943708	1.12632	0.986731	0.941583	0.894666	0.988315	0.878309	1.01372	0.988562	0.920664	1.04357	1.04019	0.922781	0.973716	0.982095
D8L9B3	Protein disulfide isomerase family protein 4-1 OS=Triticum aestivum GN=pdil4-1 PE=2 SV=1 - [D8L9B3_WHEAT]	51.23	11	16	160	367	40.2359	6.56592	466.47	671.553	1005.18	0.891292	0.801784	0.85666	1.0464	1.00787	1.02837	0.867844	0.90212	0.909123	0.959375	1.02716	0.995868	1.07148	1.07128	1.09662	1.07955	1.15975	0.970808	1.14973	1.01968	1.09066	1.05107	0.981351	1.01892
A0A1D6RCT3	Uncharacterized protein OS=Triticum aestivum PE=4 SV=1 - [A0A1D6RCT3_WHEAT]	51.22	3	6	121	205	22.2119	4.42432	368.297	644.741	392.152	1.34961	1.32648	1.41971	1.60883	1.41143	1.30433	0.803732	0.732576	0.547563	0.606633	0.440602	0.748227	1.1015	1.57386	1.47199	0.82733	0.848732	0.801625	0.867442	0.72967	0.793339	0.876297	1.05664	1.09672
Q5I7L4	60S ribosomal protein L6 OS=Triticum aestivum PE=1 SV=1 - [Q5I7L4_WHEAT]	51.14	3	11	132	219	24.5254	10.1108	313.35	344.692	321.861	0.719335	1.12962	0.808114	1.00985	0.985014	0.995191	0.889276	0.934953	1.0552	1.09871	0.885314	1.0068	0.805385	1.22055	0.914781	1.22872	1.03065	1.04371	1.25466	0.930099	1.18778	1.06635	1.03295	1.06644
A0A1D5WJJ5	Uncharacterized protein OS=Triticum aestivum PE=4 SV=1 - [A0A1D5WJJ5_WHEAT]	51.14	3	7	56	176	17.1882	7.97217	174.556	334.477	170.245	1.19699	0.801748	1.21494	1.16959	1.11109	1.00187	1.10212	0.95791	1.29668	0.737567	0.718416	0.949425	0.843153	0.910449	1.06112	1.00562	1.20389	0.871482	1.15823	1.05243	1.06014	0.65267	0.956889	1.01897
A0A1D6BBC4	Uncharacterized protein OS=Triticum aestivum PE=3 SV=1 - [A0A1D6BBC4_WHEAT]	51.12	3	22	117	491	53.6137	8.01611	249.953	130.273	196.728	0.892053	1.26037	1.12402	1.07541	1.00608	1.04234	0.990755	0.965409	0.929321	0.938028	0.784534	0.941284	0.8555	1.08282	0.979671	1.02244	1.07044	1.03969	1.09904	0.906425	1.02609	1.05394	1.05455	1.17158
A0A1D6CPG2	Uncharacterized protein OS=Triticum aestivum PE=4 SV=1 - [A0A1D6CPG2_WHEAT]	51.11	2	10	103	135	14.6991	4.97021	171.836	315.989	343.184	0.646324	0.971381	0.980372	0.934298	0.98494	1.15372	0.803301	0.77039	1.50897	1.87867	1.30332	0.868396	1.20496	0.966887	0.709254	0.935339	0.961475	1.10057	0.672144	0.996545	1.08763	1.07203	1.13019	0.88629
A0A1D5WKQ5	Uncharacterized protein OS=Triticum aestivum PE=3 SV=1 - [A0A1D5WKQ5_WHEAT]	51.08	3	15	192	278	30.3641	10.1694	397.848	408.271	452.104	0.930232	0.863172	0.97947	0.906401	0.979356	1.00722	0.990113	0.973963	0.864631	1.00703	1.01875	1.01533	0.887761	1.11883	1.16665	1.13978	1.00178	1.01414	1.06975	1.11999	1.01138	1.19193	0.963085	0.981758
W5CWR9	Uncharacterized protein OS=Triticum aestivum GN=TRAES_3BF020200010CFD_c1 PE=4 SV=1 - [W5CWR9_WHEAT]	51.03	11	15	50	341	37.6864	6.85889	100.433	194.172	184.891	0.910377	1.01143	0.952371	0.958141	1.01935	1.0388	1.04348	1.08635	0.975792	1.20483	1.13832	1.00066	0.962079	1.01194	1.03839	0.922867	0.96953	0.962506	1.02248	0.947281	0.956722	0.89958	0.966282	0.921744
W5DSB4	Uncharacterized protein OS=Triticum aestivum PE=4 SV=1 - [W5DSB4_WHEAT]	51.02	4	7	75	147	16.5799	10.3159	67.8571	80.92	105.633	0.748226	0.866851	0.888665	0.917707	0.937827	1.06096	0.969609	0.982554	0.897387	1.13038	1.04268	0.906859	1.08634	0.982386	0.943432	1.20132	1.09404	1.11169	1.20693	1.13106	1.19007	0.766393	1.08468	1.17259
M7YTC3	Aspartate aminotransferase OS=Triticum urartu GN=TRIUR3_11617 PE=4 SV=1 - [M7YTC3_TRIUA]	51	4	19	80	400	44.5521	6.23975	199.963	302.354	204.262	1.1875	1.00505	1.16166	0.988334	1.04036	0.946135	1.0434	1.0762	0.925922	0.983951	0.951446	0.95473	0.762185	1.01869	1.14729	1.02902	1.01946	1.01556	0.946812	1.015	0.989167	1.09529	0.959018	0.95917
F2E1V1	Predicted protein OS=Hordeum vulgare subsp. vulgare PE=2 SV=1 - [F2E1V1_HORVV]	50.98	3	5	25	153	17.276	6.56592	136.587	74.86	86.94	0.966194	0.749526	0.78311	0.871448	0.918298	0.983552	1.07934	0.940126	1.03513	1.04236	1.29122	1.04352	1.03852	1.10282	0.876705	1.10306	1.18002	1.17433	1.08382	0.98595	1.04453	1.04687	0.980258	1.12816
W5EQ09	Uncharacterized protein OS=Triticum aestivum PE=4 SV=1 - [W5EQ09_WHEAT]	50.94	4	16	121	424	44.825	5.2876	239.836	246.225	207.209	1.00303	1.08688	1.08984	0.758529	1.04999	0.981094	1.09219	1.04017	1.05504	0.722323	0.773103	0.893604	0.945318	0.977194	1.165	1.15366	0.978163	0.965319	1.09533	0.88867	0.838596	1.30041	0.967935	0.926165
A0A1D5Y9W8	Clathrin heavy chain OS=Triticum aestivum PE=3 SV=1 - [A0A1D5Y9W8_WHEAT]	50.94	6	68	593	1706	192.833	5.31299	1534.58	1657.84	1803.65	0.907499	0.937032	0.914542	0.957471	1.05967	0.982263	0.996552	0.9054	0.888534	1.07005	1.01607	1.11465	1.03968	0.966993	0.806261	1.04484	0.877029	1.18155	0.953666	1.16148	1.05434	1.38454	1.12458	1.10662
A0A1D6BIN9	Uncharacterized protein OS=Triticum aestivum PE=4 SV=1 - [A0A1D6BIN9_WHEAT]	50.92	8	8	41	163	18.6034	6.20166	33.05	31.2133	103.91	0.986819	0.952789	0.945525	1.07657	1.03299	0.975267	0.936924	1.00418	0.9042	0.878694	0.956533	1.06458	0.957908	0.962401	1.09064	0.964154	1.07803	1.04329	1.06731	1.02683	1.11442	1.11978	0.907534	1.00411
A0A1D6S4A3	Uncharacterized protein OS=Triticum aestivum PE=4 SV=1 - [A0A1D6S4A3_WHEAT]	50.92	2	7	47	218	22.288	9.45166	137.56	258.835	269.443	1.02394	0.958145	1.25059	0.935188	0.975931	1.03282	0.997804	1.23551	1.26836	0.950472	1.03242	0.904179	0.877833	0.899819	0.894548	0.972848	1.17162	0.897583	0.923194	0.872261	0.924531	1.65651	0.948108	0.98761
W5AQX2	Uncharacterized protein OS=Triticum aestivum PE=4 SV=1 - [W5AQX2_WHEAT]	50.9	2	11	54	334	37.1679	5.50342	247.55	165.176	184.507	1.18172	1.08504	1.08331	0.986516	1.01538	1.02684	1.07842	1.09687	1.18629	1.04759	1.02545	0.953491	0.972812	0.938208	1.13671	0.974579	1.0176	0.899765	0.909194	0.945348	0.950734	0.807493	0.955846	0.868991
W5DSP8	Uncharacterized protein OS=Triticum aestivum PE=3 SV=1 - [W5DSP8_WHEAT]	50.82	4	12	158	364	39.1657	4.94482	331.541	519.561	560.143	0.980244	0.830517	0.833883	0.938644	1.05421	1.01991	1.01525	0.886585	0.969694	1.11559	1.1031	1.06289	0.930936	0.990825	0.996624	1.01349	1.06568	1.15183	0.972188	1.06295	1.00102	1.09318	1.02365	0.918782
M7Z9B8	T-complex protein 1 subunit theta OS=Triticum urartu GN=TRIUR3_29226 PE=3 SV=1 - [M7Z9B8_TRIUA]	50.81	3	28	227	681	73.0798	7.28369	587.838	934.663	1038.65	1	1.09685	1.14905	0.959251	1.05571	1.01355	1.07851	0.974419	1.00137	1.03004	0.908039	0.863913	0.831571	1.01355	0.997018	1.08669	0.991042	1.00807	1.02009	1.05228	1.0115	0.9207	1.03371	0.958537
A0A1D5SAF6	Uncharacterized protein OS=Triticum aestivum PE=4 SV=1 - [A0A1D5SAF6_WHEAT]	50.75	2	10	55	268	28.0329	5.93506	202.415	247.048	251.51	1.2802	1.30459	1.47413	0.833748	0.859567	0.969952	1.12459	1.11609	1.14213	1.06745	1.07601	0.920781	0.933338	0.956265	0.858328	0.849535	0.853792	0.957732	0.849667	1.02213	0.957207	1.09332	0.965874	0.905821
M8D0Y2	Peroxidase OS=Aegilops tauschii GN=F775_05002 PE=3 SV=1 - [M8D0Y2_AEGTA]	50.73	3	13	202	341	36.4676	6.44287	703.392	639.827	770.056	1.15567	1.20125	1.43651	0.960494	0.857862	0.931173	0.964775	0.998911	1.02589	0.921031	0.931506	0.790952	1.01842	0.953895	0.859236	1.09576	1.03431	0.984361	0.976378	0.93736	0.993917	0.736967	1.02265	1.09185
A5HE90	Hypersensitive response protein OS=Triticum aestivum GN=hir1 PE=2 SV=1 - [A5HE90_WHEAT]	50.7	9	12	96	284	31.291	5.43994	287.6	266.659	334.238	1.00396	0.967546	0.985491	0.980834	1.05788	1.11243	0.987283	1.01392	1.0214	1.05049	1.03735	1.09058	0.98171	0.959146	0.963505	1.05217	1.0304	0.956567	0.990911	0.932206	0.978719	0.86643	0.956132	0.948385
W5H3N4	Proteasome subunit alpha type OS=Triticum aestivum PE=3 SV=1 - [W5H3N4_WHEAT]	50.69	2	14	132	288	31.2915	5.42725	431.657	598.306	672.295	0.925721	1.01797	1.02367	1.07802	1.07192	1.01911	0.900292	0.931703	0.778651	1.0289	0.849414	1.07872	1.1714	1.13141	1.10896	0.953722	1.00254	0.994386	1.02231	0.960205	1.05123	1.08251	0.948599	1.06068
A0A1D5UBL3	Uncharacterized protein OS=Triticum aestivum PE=4 SV=1 - [A0A1D5UBL3_WHEAT]	50.64	2	9	75	235	26.9846	5.05908	161.587	233.019	298.853	0.980091	0.94902	0.980864	1.23182	1.08336	1.04645	0.891914	0.954444	0.881736	0.890873	0.952444	1.03405	1.16289	1.07501	1.02472	1.07611	1.09552	0.97278	1.12129	1.00923	1.09865	0.609544	0.917454	0.994572
A0A0C4BIM0	Uncharacterized protein OS=Triticum aestivum PE=4 SV=1 - [A0A0C4BIM0_WHEAT]	50.61	4	9	51	164	18.7792	10.4038	37.4067	33.83	63.16	1.06922	0.947479	0.918203	1.16637	0.972249	0.995717	0.899397	0.970856	0.828513	0.918329	0.988572	0.983223	1.07909	1.04311	1.16193	0.936245	1.11386	0.997608	0.998061	1.06803	1.1345	1.00124	1.03724	1.08837
A0A1D5XKL4	Uncharacterized protein OS=Triticum aestivum PE=4 SV=1 - [A0A1D5XKL4_WHEAT]	50.61	2	20	101	488	54.9516	8.00146	256.973	326.759	246.455	0.802087	0.802856	0.874357	0.855744	0.97788	0.972762	0.958947	0.890218	0.855156	1.13722	1.17634	1.02442	1.11626	1.03002	0.993152	1.08411	1.0389	1.03118	1.1205	1.11271	1.0387	1.07564	1.10955	1.26637
A0A1D5XXT7	Uncharacterized protein OS=Triticum aestivum PE=4 SV=1 - [A0A1D5XXT7_WHEAT]	50.61	3	21	100	488	54.9176	8.19189	257.313	338.143	255.254	0.919633	0.91189	0.890281	0.953371	0.932929	0.970233	0.876098	0.870214	0.949416	1.12085	1.03597	0.985507	1.23393	1.18716	1.11018	1.0921	1.0952	1.04458	1.02209	1.05364	1.07434	0.939998	1.04088	1.02286
M8B5X8	Uncharacterized protein OS=Aegilops tauschii GN=F775_07588 PE=4 SV=1 - [M8B5X8_AEGTA]	50.57	4	5	15	87	9.66901	9.5542	82.15	24.27	74.03	0.918646	0.852239	1.0238	0.970335	0.930969	1.07803	1.0261	0.923182	1.01121	1.16602	1.01169	0.81193	0.867911	1.00939	0.850217	0.996908	0.974661	1.02149	0.990679	1.13549	1.07687	1.16715	1.04223	1.06199
A0A0H2UIB6	Uncharacterized protein OS=Triticum aestivum PE=3 SV=1 - [A0A0H2UIB6_WHEAT]	50.56	3	12	39	354	38.4462	6.97607	82.0114	49.9599	62.2214	0.984224	1.1366	0.644609	0.965869	1.06011	1.01632	1.10602	0.867684	0.55606	1.06129	0.955865	0.547085	0.928854	1.11961	0.569663	1.04701	1.00982	0.97381	0.952255	1.01139	1.33037	1.0401	1.01472	2.78126
A0A1D5SSE7	Guanosine nucleotide diphosphate dissociation inhibitor OS=Triticum aestivum PE=3 SV=1 - [A0A1D5SSE7_WHEAT]	50.56	2	20	133	445	49.6738	6.06201	199.822	270.18	416.422	0.946264	0.994631	0.810496	0.909438	0.935724	0.880146	1.0438	1.02998	0.930165	1.11543	0.999731	1.0755	1.06087	1.02987	1.04392	0.976572	1.03768	1.13548	1.10447	1.05728	1.12477	0.887143	1.00754	0.977489
U5HTF2	Eukaryotic translation initiation factor 3 subunit G OS=Triticum aestivum GN=eIF3g PE=2 SV=1 - [U5HTF2_WHEAT]	50.52	11	11	85	289	31.4548	7.03467	164.836	340.22	175.631	0.96791	0.977778	1.00591	1.04697	0.990495	0.989189	0.974295	0.940598	0.939274	0.958576	0.886537	0.9899	0.936143	1.06845	1.08843	0.979535	1.09018	1.01403	1.02008	1.00503	1.06922	1.08246	1.02791	1.02825
R7W5L5	Elongation factor Tu OS=Aegilops tauschii GN=F775_06769 PE=3 SV=1 - [R7W5L5_AEGTA]	50.51	8	18	162	396	42.8561	5.84619	397.207	298.332	434.086	1.08425	1.08472	0.95795	1.03652	1.04571	1.04995	1.03504	1.05664	1.04598	0.959926	0.916976	0.917387	1.01753	0.992778	0.986952	0.980744	0.936781	1.00088	0.961789	0.993038	1.01515	1.02695	1.0106	1.03243
M7ZPJ4	26S proteasome non-ATPase regulatory subunit 14 OS=Triticum urartu GN=TRIUR3_28159 PE=4 SV=1 - [M7ZPJ4_TRIUA]	50.51	11	11	74	295	32.9318	6.31592	167.956	266.157	170.68	0.941764	1.11671	0.972344	1.04089	0.991351	1.03399	0.950631	0.979689	0.894408	0.985378	1.0095	0.977052	1.02127	1.01649	1.02265	1.00406	1.01641	1.01882	1.03794	1.03022	1.08224	1.01853	0.996439	1.02234
B0LXM0	S-adenosylmethionine synthase OS=Triticum aestivum GN=SAMS PE=2 SV=1 - [METK_WHEAT]	50.51	3	16	401	396	43.1527	5.88428	590.847	1233.7	1185.76	0.889019	0.905603	0.899832	1.14168	1.0017	1.09985	1.00764	1.02897	0.931028	1.14901	1.16924	1.17155	0.974302	0.916608	1.01456	0.941192	1.01708	0.989467	0.955979	1.01098	0.897663	1.14611	0.932991	0.928315
A0A1D6DAB1	Uncharacterized protein OS=Triticum aestivum PE=3 SV=1 - [A0A1D6DAB1_WHEAT]	50.46	2	23	173	545	59.2471	6.21436	415.019	611.323	578.037	0.818415	1.2172	1.38392	0.919967	1.04228	0.887979	1.02921	1.1059	0.96443	1.01937	1.07153	0.924509	0.90083	0.850122	0.998539	1.14558	0.9004	0.872412	1.10465	1.04376	1.01281	1.04861	0.871016	1.0916
W5AVK6	Peroxidase OS=Triticum aestivum PE=3 SV=1 - [W5AVK6_WHEAT]	50.44	5	13	180	341	36.4865	5.96045	304.803	612.655	548.476	1.12564	1.31034	1.20755	1.05599	1.05992	1.09933	1.10547	1.10177	1.06084	0.859162	1.02751	1.09296	0.841163	0.961924	0.897218	1.0129	0.998409	0.953585	0.940368	0.850325	0.838078	0.851953	0.8184	0.849161
W5D157	Uncharacterized protein OS=Triticum aestivum GN=TRAES_3BF078000050CFD_c1 PE=4 SV=1 - [W5D157_WHEAT]	50.36	2	24	115	554	59.8972	4.65283	188.459	238.352	291.867	0.896972	0.932852	0.944446	0.866449	1.03957	0.929028	1.00471	0.839922	0.870802	0.952447	0.982985	1.03487	1.243	1.24624	1.11794	1.00599	0.984025	1.06368	1.00551	1.03738	1.08654	1.43162	1.03383	0.998852
A0A1D5UMV4	Uncharacterized protein OS=Triticum aestivum PE=3 SV=1 - [A0A1D5UMV4_WHEAT]	50.36	7	17	140	417	46.3589	6.17627	601.443	409.32	335.192	0.990605	0.950639	1.0127	1.17631	1.08737	0.976257	0.963305	0.943765	0.875629	0.982306	0.99199	1.08487	1.06077	1.02588	1.0007	0.999567	1.02925	0.973054	0.960586	1.02788	1.00477	0.976334	1.02474	1.05364
A0A1D5ZWJ6	Uncharacterized protein OS=Triticum aestivum PE=3 SV=1 - [A0A1D5ZWJ6_WHEAT]	50.34	8	28	922	584	64.3648	5.26221	2822.89	3532.73	3310.84	0.961283	0.970326	0.886351	0.991486	1.02621	0.994225	0.987104	0.933263	0.890108	0.979483	0.966711	0.99924	0.994266	1.01022	1.01336	1.05266	1.0153	1.10687	1.04669	1.08699	1.08569	1.1139	1.03236	1.07882
M8BN43	Putative NADH dehydrogenase (Ubiquinone) 1 alpha subcomplex subunit 5, mitochondrial OS=Aegilops tauschii GN=F775_32599 PE=4 SV=1 - [M8BN43_AEGTA]	50.29	2	7	31	173	19.506	4.85596	107.66	103.981	174.783	1.04727	1.01869	1.19329	0.786891	0.937702	1.07612	1.06848	1.12384	0.997139	0.990571	0.880156	0.939034	1.04482	1.0677	0.955977	0.974538	0.985752	0.941191	1.07695	0.938973	0.992708	1.17197	1.04626	1.04562
W5E0M1	Uncharacterized protein OS=Triticum aestivum PE=4 SV=1 - [W5E0M1_WHEAT]	50.29	2	7	32	173	19.541	4.75439	96.3933	110.772	138.24	1.28497	1.18677	1.44036	0.824661	0.853741	0.968947	0.97642	1.10612	1.17567	1.00059	1.19022	0.972263	1.01181	0.868696	0.972018	0.926694	0.995712	0.845471	0.960547	0.987073	1.02135	1.14583	1.02338	0.899727
A0A077RW30	Cysteine synthase OS=Triticum aestivum GN=TRAES_3BF067800160CFD_c1 PE=3 SV=1 - [A0A077RW30_WHEAT]	50.26	2	14	148	392	41.1335	6.40479	250.834	552.889	697.682	1.03738	1.00448	1.03301	1.06319	1.1269	1.18823	1.1065	1.06081	0.997818	1.16193	0.924078	1.06484	0.867984	0.958776	0.888534	0.948768	0.980218	0.927974	0.873719	0.849208	0.967258	0.742613	0.973133	0.854651
Q41523	Uncharacterized protein OS=Triticum aestivum PE=2 SV=1 - [Q41523_WHEAT]	50.22	6	11	35	231	25.3675	4.88135	99.1293	79.99	86.6465	0.822889	0.802392	0.747917	0.93697	0.906888	0.857262	0.8936	0.975946	0.947151	1.33255	1.06514	1.08257	1.15966	1.12627	1.05834	1.25946	1.28457	1.17801	0.988326	0.989411	1.10029	0.897269	0.964474	0.969737
A0A1D5YP31	Uncharacterized protein OS=Triticum aestivum PE=3 SV=1 - [A0A1D5YP31_WHEAT]	50.16	2	14	84	321	35.6927	6.44287	296.464	254.464	242.75	0.965248	1.23653	1.02217	0.935396	0.853932	0.715506	0.904375	0.992285	0.970837	1.01257	1.10279	1.02251	1.1661	0.926903	1.02116	1.11741	1.07738	0.961138	1.12717	0.902092	1.09257	0.807117	0.979827	1.01741
A0A077S159	Uncharacterized protein OS=Triticum aestivum GN=TRAES_3BF039400020CFD_c1 PE=4 SV=1 - [A0A077S159_WHEAT]	50.15	2	40	228	983	108.213	5.5542	458.333	631.843	595.624	0.909558	1.61832	1.25801	0.857932	1.00803	0.955177	0.891486	1.08795	1.10277	1.0571	0.879194	0.934815	1.04882	0.836971	0.937421	1.00866	0.934754	1.05863	1.09387	0.903376	1.0119	1.51051	1.0099	1.01423
M7YK71	T-complex protein 1 subunit gamma OS=Triticum urartu GN=TRIUR3_16327 PE=3 SV=1 - [M7YK71_TRIUA]	50	26	26	172	558	60.9418	6.32861	193.866	206.122	400.24	0.959231	0.929894	0.89911	0.995643	1.0244	0.97169	1.00776	0.977855	0.970983	0.925402	1.01493	1.04007	1.05847	1.00845	1.0692	1.02798	0.991118	1.02478	1.03743	1.04553	1.00543	1.08379	1.01708	1.02812
W5AVS5	Uncharacterized protein OS=Triticum aestivum PE=4 SV=1 - [W5AVS5_WHEAT]	50	13	13	139	310	34.7625	6.59521	456.217	342.717	259.137	0.907456	0.952591	0.946252	1.02451	1.00155	1.1052	0.989164	0.985002	0.971942	0.99829	1.04067	1.04615	1.0613	0.960546	0.958531	1.06962	1.13115	1.00683	1.07706	1.09295	1.0691	0.956403	0.976268	0.973516
M8AT03	Uncharacterized protein OS=Aegilops tauschii GN=F775_26637 PE=4 SV=1 - [M8AT03_AEGTA]	50	3	6	13	192	21.9312	4.77979	143.063	44.27	70.57	0.720864	1.20668	1.23593	0.896037	1.16465	1.01533	0.881454	1.21205	1.08586	1.14617	0.729025	0.941006	1.09621	0.613697	0.978226	1.13374	1.06587	0.949985	1.04404	0.821574	0.966427	1.26883	0.805588	1.00067
A0A1D5XG75	Uncharacterized protein OS=Triticum aestivum PE=3 SV=1 - [A0A1D5XG75_WHEAT]	50	3	13	150	376	41.3672	6.41748	190.476	362.647	410.445	0.947032	0.97503	1.30475	0.988349	0.930747	1.0723	1.01621	0.926838	0.863612	0.983418	0.914757	0.754998	0.855713	0.896352	0.962206	1.23484	1.2727	1.35817	0.997743	0.974008	0.985442	1.0811	0.979508	0.934342
A0A1D6S206	Uncharacterized protein OS=Triticum aestivum PE=4 SV=1 - [A0A1D6S206_WHEAT]	50	10	10	53	300	33.3398	6.3667	264.68	134.548	187.451	0.942828	0.955023	0.983414	1.0361	1.02738	1.01143	1.00195	0.997595	1.01894	1.04867	0.994277	1.03905	1.00315	1.02322	1.06959	1.07237	1.0242	1.01707	1.02828	1.02687	0.979953	0.973353	0.993592	0.983341
A0A1D5XYE0	Aconitate hydratase OS=Triticum aestivum PE=3 SV=1 - [A0A1D5XYE0_WHEAT]	49.95	5	35	395	995	106.915	7.2251	991.991	1148.94	1258.4	0.960209	0.966583	0.9337	1.03232	1.08821	1.0284	0.909246	0.950523	0.942662	0.970828	0.959677	0.98556	1.03673	0.988231	0.975203	0.949543	0.965633	1.08014	0.934793	1.03243	1.0025	1.54805	1.02818	1.07856
A0A1D5V695	Uncharacterized protein OS=Triticum aestivum PE=3 SV=1 - [A0A1D5V695_WHEAT]	49.95	2	31	160	947	102.145	6.29053	257.579	476.385	355.697	1.02447	1.04135	0.957586	1.16309	1.14361	1.07725	0.99423	1.06924	1.02353	1.00062	1.03571	1.18797	0.989134	0.937999	1.03785	0.88737	0.857797	0.99254	1.02828	1.05167	0.967464	0.889928	0.923992	0.855924
A0A1D6CIZ7	3-oxoacyl-[acyl-carrier-protein] synthase OS=Triticum aestivum PE=3 SV=1 - [A0A1D6CIZ7_WHEAT]	49.89	3	15	98	443	46.4423	6.65381	277.176	457.456	677.443	0.876281	0.97545	0.889546	1.03205	1.07908	0.970789	0.929787	1.13793	1.03539	1.19606	1.0235	1.10648	1.07326	0.901683	0.950321	0.964215	0.915206	1.03714	0.966349	1.00749	1.0051	1.15446	0.944345	1.02278
A0A0F7KKA2	Superoxide dismutase OS=Triticum aestivum GN=MnSOD PE=2 SV=1 - [A0A0F7KKA2_WHEAT]	49.78	3	10	91	225	24.7189	8.6167	174.298	363.973	320.83	1.05935	0.935748	0.963955	1.05903	0.961165	0.997101	0.851748	0.978372	0.967333	0.877904	0.930095	1.10145	1.10102	1.16755	1.03787	1.00903	1.07728	0.924408	1.04396	1.01331	1.00676	1.24852	0.962092	0.9926
A0A0E3T450	Superoxide dismutase OS=Triticum turgidum subsp. durum PE=2 SV=1 - [A0A0E3T450_TRITD]	49.78	4	10	67	225	24.5877	7.73779	94.9667	216.335	202.72	0.981498	0.790846	0.772928	1.28775	1.02249	1.08767	0.934285	0.974448	0.876737	0.934157	1.15993	1.07504	0.850238	0.942026	0.937856	0.969047	1.13157	1.01027	1.02505	1.08255	1.08271	0.957353	0.982466	1.0773
A0MA43	Ran-binding protein OS=Triticum aestivum PE=2 SV=1 - [A0MA43_WHEAT]	49.76	3	8	37	207	23.1094	4.75439	83.08	203.55	110.29	0.915529	0.828994	0.963559	1.00808	0.970902	0.996342	1.0421	1.01126	0.960655	0.902733	1.07533	1.05874	1.1179	0.962006	1.00658	1.16305	1.07876	0.999376	1.12238	1.11955	1.12065	0.781632	0.942545	1.02966
A0A1D6S0Q3	Lipoxygenase OS=Triticum aestivum PE=3 SV=1 - [A0A1D6S0Q3_WHEAT]	49.71	2	37	244	849	96.0695	6.59521	456.589	563.429	809.207	0.996247	1.0781	1.03068	1.25972	1.04517	1.01197	0.973775	1.04684	0.942486	0.87124	0.946845	1.06462	1.4674	0.98287	0.975878	0.803933	1.0202	0.963673	1.04215	0.934882	1.02581	0.675922	1.01482	1.05487
A0A1D5ZBP5	Uncharacterized protein OS=Triticum aestivum PE=4 SV=1 - [A0A1D5ZBP5_WHEAT]	49.7	3	7	48	165	17.7289	5.36377	188.627	297.159	178.877	1.17135	1.21665	1.48314	1.05021	0.81476	1.05634	1.03089	1.03043	1.0029	0.805711	0.959983	0.712969	1.07921	1.09335	0.891926	0.978739	0.861285	0.981592	0.918222	1.01548	0.91206	0.893539	1.07006	0.995345
M7ZP35	Uncharacterized protein OS=Triticum urartu GN=TRIUR3_30811 PE=4 SV=1 - [M7ZP35_TRIUA]	49.68	2	6	40	157	16.8687	5.80811	154.021	74.4141	115.247	1.09935	0.877997	1.06417	1.05881	0.938283	0.837377	0.964021	1.06683	0.988782	0.837615	0.844623	0.874818	0.910839	1.13333	1.18031	1.06439	1.22557	1.08332	1.00877	0.961957	1.04969	1.25654	0.992607	1.00869
A0A1D6CLY9	Uncharacterized protein OS=Triticum aestivum PE=4 SV=1 - [A0A1D6CLY9_WHEAT]	49.68	2	6	31	157	16.8027	6.16357	78.32	75.15	151.34	0.9101	1.03793	1.04392	1.00152	0.988795	0.946529	1.06739	1.01768	0.970286	1.03585	1.02339	0.964583	0.93561	1.21996	1.09035	1.19461	1.08989	1.0309	1.04929	0.974598	1.07004	0.944304	0.996589	0.986114
A0A1D5YQL7	Uncharacterized protein OS=Triticum aestivum PE=3 SV=1 - [A0A1D5YQL7_WHEAT]	49.66	5	5	16	145	16.7373	5.64307	90.68	24.55	49.34	0.877726	0.785674	0.851149	0.942859	0.9263	1.03404	1.02023	1.1595	1.13261	1.19716	1.33013	1.21283	0.939436	0.794456	1.04931	1.10422	1.04034	0.897361	1.00008	1.10681	0.937125	0.8718	0.882395	0.868398
M7Z5C6	Glutamate dehydrogenase OS=Triticum urartu GN=TRIUR3_18928 PE=3 SV=1 - [M7Z5C6_TRIUA]	49.64	6	14	141	411	44.4906	6.66846	272.353	401.934	456.433	0.929966	0.979895	0.88367	0.988829	1.04173	1.01156	1.04093	1.04126	0.999407	1.1619	1.14716	1.26733	0.968127	0.92116	0.943304	0.932389	0.96742	0.960048	0.958876	0.999821	0.994024	1.13241	0.905087	0.863589
A0A1D5SG47	Uncharacterized protein OS=Triticum aestivum PE=4 SV=1 - [A0A1D5SG47_WHEAT]	49.53	3	10	98	214	23.6581	7.81104	234.554	337.145	304.994	0.756399	0.861263	0.848516	1.00367	0.96954	0.987824	0.909255	0.878573	0.881238	1.0456	0.977014	1.03146	1.27994	1.27305	1.01405	1.10518	1.06819	1.06488	1.11327	1.10089	1.2069	1.23606	0.977454	1.0454
A0A077RXR6	Obg-like ATPase 1 OS=Triticum aestivum GN=TRAES_3BF155200010CFD_c1 PE=3 SV=1 - [A0A077RXR6_WHEAT]	49.49	2	18	154	394	44.239	7.10791	417.818	569.28	723.871	0.733713	0.798975	1.01664	0.69091	0.861404	1.0791	0.964931	1.04031	0.793605	0.831133	0.91106	1.12347	1.03095	1.13158	1.10273	1.47778	1.16805	1.02129	1.40061	0.99685	0.968	1.1705	1.07368	0.886045
M8CFN5	O-methyltransferase ZRP4 OS=Aegilops tauschii GN=F775_28837 PE=3 SV=1 - [M8CFN5_AEGTA]	49.44	2	12	157	360	39.3183	6.40479	227.257	387.542	554.537	1.02988	0.933743	1.06104	1.0333	1.11747	1.09227	1.0024	0.913572	0.860645	0.964213	0.850699	0.961107	1.00209	1.20937	1.23547	1.10631	1.06825	1.1153	0.971805	1.00875	0.875319	0.999223	0.916951	0.787651
F2DYJ0	Proteasome subunit alpha type OS=Hordeum vulgare subsp. vulgare PE=2 SV=1 - [F2DYJ0_HORVV]	49.4	7	13	105	249	27.1498	6.15088	182.362	295.016	201.926	0.839929	0.942972	0.885616	0.932783	0.984704	1.02895	1.05223	1.00413	0.858943	1.12583	1.06621	1.10602	1.02936	0.95361	0.968198	1.02149	1.0185	1.08196	1.02454	1.07289	1.09332	0.834444	1.01443	0.977961
Q03387	Eukaryotic translation initiation factor isoform 4G-1 OS=Triticum aestivum PE=1 SV=2 - [IF4G1_WHEAT]	49.37	2	33	156	788	86.2417	8.01611	288.655	361.348	295.333	0.824763	0.845701	0.680852	0.960181	1.08083	0.899221	1.03681	0.917883	0.856965	1.10492	1.1397	1.1707	0.8706	1.05381	1.05352	0.996484	1.11155	1.09936	1.09494	1.01456	1.12332	1.14944	0.939025	1.06123
A0A1D5ZWF7	Uncharacterized protein OS=Triticum aestivum PE=4 SV=1 - [A0A1D5ZWF7_WHEAT]	49.32	20	20	153	442	50.3387	7.85498	353.722	337.881	410.303	0.904094	0.878287	0.814916	0.953975	1.05904	1.009	0.986631	0.999339	0.979758	1.03963	0.999558	1.04707	1.08338	0.975192	0.970023	1.00654	1.01027	1.0023	1.06244	1.02713	1.09123	1.0764	0.997529	1.06883
A0A1D5S7B9	Uncharacterized protein OS=Triticum aestivum PE=4 SV=1 - [A0A1D5S7B9_WHEAT]	49.32	9	18	124	442	47.9716	8.86572	342.243	588.977	414.71	0.945659	1.01841	1.02921	0.840894	0.9101	0.929891	0.891948	0.918151	0.926734	0.746203	0.835169	0.842223	1.11653	1.10603	1.08169	1.20677	1.17912	1.10516	1.26448	1.0773	1.10832	1.39514	1.08064	1.01035
A0A1D5ZD13	Uncharacterized protein OS=Triticum aestivum PE=3 SV=1 - [A0A1D5ZD13_WHEAT]	49.32	2	16	68	369	40.493	9.08545	60	98.815	54.8557	0.882745	1.11624	0.849667	0.959299	1.19479	1.04709	1.04934	1.01856	1.10859	1.19736	0.9472	1.22458	0.949436	1.11449	0.909218	1.0561	0.810525	1.0894	1.06053	0.941346	0.936033	0.796097	0.927675	0.807361
N1QVY6	40S ribosomal protein S13-1 OS=Aegilops tauschii GN=F775_32210 PE=3 SV=1 - [N1QVY6_AEGTA]	49.29	2	8	172	140	15.961	10.7261	312.846	456.773	360.127	0.967202	0.856027	1.00864	1.14084	1.19311	1.14689	1.04692	0.959559	0.931081	1.00583	0.993695	1.03842	0.852567	1.05644	1.17775	0.968096	1.10636	0.867528	0.971539	0.967985	0.956195	1.15617	0.857714	0.94936
A0A1D5UU04	Peroxidase OS=Triticum aestivum PE=3 SV=1 - [A0A1D5UU04_WHEAT]	49.27	3	13	300	341	35.3659	6.88818	933.238	1259.02	1275.04	1.22789	1.55339	1.43457	1.1344	1.03126	1.10556	1.1749	1.2031	1.0873	1.12126	1.161	1.04839	0.74261	0.8426	0.77362	0.743666	0.738104	0.822491	0.726092	0.74093	0.854142	0.931418	0.764106	0.91289
A0A1D6BU60	Uncharacterized protein OS=Triticum aestivum PE=4 SV=1 - [A0A1D6BU60_WHEAT]	49.26	2	29	288	747	80.1183	6.29053	771.598	786.003	860.702	0.881612	1.41104	1.83406	0.86262	1.14229	1.4972	1.01691	0.895512	0.65467	1.24982	0.996232	0.636659	0.942035	1.25811	1.7152	1.01024	0.843205	0.565855	1.09895	0.769982	0.621314	1.07906	0.945544	0.71652
M7YBV4	Glucose-6-phosphate 1-dehydrogenase OS=Triticum urartu GN=TRIUR3_00603 PE=3 SV=1 - [M7YBV4_TRIUA]	49.25	17	24	160	530	59.8028	7.13721	164.126	325.668	207.492	1.1968	1.10835	1.08678	1.29145	1.15715	1.16352	1.09391	1.15493	1.0095	1.08318	1.06501	1.14219	0.798128	0.904175	0.889427	0.79673	0.862258	0.926805	0.717987	0.887493	0.89279	0.883237	0.855229	0.9054
M8CYP8	Prefoldin subunit 3 OS=Aegilops tauschii GN=F775_32071 PE=3 SV=1 - [M8CYP8_AEGTA]	49.23	8	8	25	195	21.6912	5.17334	112.1	110.883	113.04	1.06392	1.01335	0.889974	1.02448	1.11971	1.1244	1.03321	1.05685	0.994293	0.961904	0.990307	1.12411	0.918344	0.929533	1.14283	0.898734	1.0022	0.858627	1.02073	1.00725	0.947868	1.1993	0.874758	0.883849
A0A1D5RRV7	Uncharacterized protein OS=Triticum aestivum PE=4 SV=1 - [A0A1D5RRV7_WHEAT]	49.21	3	13	66	315	34.8589	7.41553	96.795	256.6	81.1922	1.21559	1.20825	1.01246	1.35439	0.92784	0.91602	0.962383	1.04914	1.01602	0.7438	0.995636	0.992735	1.08823	0.952738	0.902077	0.964376	1.00997	1.04785	0.901743	1.06216	1.06527	0.784616	0.957667	1.03887
W5EBU6	Lipoxygenase OS=Triticum aestivum PE=3 SV=1 - [W5EBU6_WHEAT]	49.2	3	38	268	878	99.4554	6.60986	635.457	629.42	784.128	1.01568	1.06437	1.11709	0.98524	1.12019	1.01596	1.15736	0.919218	1.04244	1.05544	1.0444	0.955481	0.867157	0.882676	0.908717	1.01096	0.978235	1.05882	1.04975	1.08264	1.02986	1.05403	1.01483	0.993948
M7YLJ3	Bifunctional protein FolD OS=Triticum urartu GN=TRIUR3_06311 PE=3 SV=1 - [M7YLJ3_TRIUA]	49.19	2	10	39	307	32.6824	8.49951	99.81	112.99	167.319	1.11691	1.12714	0.830806	0.849376	1.03973	1.12087	1.0802	1.11238	1.24905	1.1753	1.24659	1.02375	0.721242	0.811124	1.0974	0.885201	1.00611	0.939125	0.946976	1.02072	0.880817	1.24405	0.865048	0.870219
A0A1D5UU63	Uncharacterized protein OS=Triticum aestivum PE=3 SV=1 - [A0A1D5UU63_WHEAT]	49.15	2	8	26	293	29.8666	9.1001	88.2323	114.539	94.11	1.28503	1.19909	1.30952	0.935211	1.06966	1.05697	1.04391	1.02669	1.08078	1.02842	0.66777	0.845139	1.02583	1.04439	1.0646	0.962828	1.04418	0.864587	0.869656	1.02032	1.00053	0.758483	0.973494	1.01393
A0A077RTG8	Malate dehydrogenase OS=Triticum aestivum GN=TRAES_3BF087800010CFD_c1 PE=3 SV=1 - [A0A077RTG8_WHEAT]	49.12	6	12	145	340	35.4306	8.36768	626.535	592.853	623.391	1.0295	0.803742	1.10894	0.975598	1.02226	1.07494	1.00458	0.937178	1.04652	1.00286	0.977877	0.96677	0.96511	0.925147	0.974831	0.982967	1.16027	1.03142	1.01439	1.09249	0.952105	0.773026	0.87841	0.954322
A0A1D6RQT2	Fructose-bisphosphate aldolase OS=Triticum aestivum PE=3 SV=1 - [A0A1D6RQT2_WHEAT]	49.1	4	15	126	387	41.6604	7.76709	233.992	519.494	330.725	0.771079	0.945028	0.882577	0.996382	0.909572	0.874157	0.899803	0.943527	0.881596	1.14026	0.99408	1.07036	1.00589	1.04964	0.963028	1.12234	1.08475	1.14398	1.01986	1.10657	1.14525	1.11919	1.05779	1.07396
R7W1Y7	Peroxidase OS=Aegilops tauschii GN=F775_18083 PE=3 SV=1 - [R7W1Y7_AEGTA]	49.06	2	10	43	318	34.1803	7.04932	175.99	159.031	137.127	1.05931	1.0105	1.12092	1.09935	1.23748	1.27399	1.21313	1.10984	1.0138	1.23345	1.1369	1.21674	0.629567	0.864734	0.816206	0.969875	1.04243	0.900191	0.768696	0.96043	0.823205	0.692433	0.911086	0.828661
A0A024FRA5	Protein disulfide-isomerase OS=Triticum aestivum GN=TaPDIL2-2 PE=2 SV=1 - [A0A024FRA5_WHEAT]	49.06	2	23	106	585	63.5493	4.76709	269.547	450.345	382.361	1.15243	0.987744	0.962424	1.074	1.00796	0.977732	1.07296	0.87989	0.994629	0.970028	0.80822	0.958643	0.837616	1.03391	1.12415	0.964683	0.918337	0.899048	0.970357	0.945213	0.879588	0.845065	1.1746	1.16199
Q5XUU8	14-3-3 protein OS=Triticum aestivum PE=2 SV=1 - [Q5XUU8_WHEAT]	49.05	2	14	311	263	29.8689	4.67822	408.175	637.263	615.147	0.864625	1.08469	1.07272	1.16525	1.14724	1.12342	0.894578	0.837901	0.905192	0.892113	0.657682	0.9295	1.20426	0.881941	1.15495	1.04905	1.09234	0.905879	0.994493	0.94214	0.984312	1.22821	1.27624	1.0397
W5D768	Uncharacterized protein OS=Triticum aestivum GN=TRAES_3BF045600060CFD_c1 PE=3 SV=1 - [W5D768_WHEAT]	49.04	6	28	176	726	78.3563	8.95361	398.812	530.354	382.204	1.17596	0.872564	0.989507	0.979517	1.04874	1.06831	1.08734	1.07734	0.929782	0.895129	1.15036	1.18719	0.85557	0.973851	1.01033	0.812012	0.855379	1.04002	0.943827	1.12849	0.82873	1.00809	0.960199	0.836439
A0A1D5VHW2	Uncharacterized protein OS=Triticum aestivum PE=3 SV=1 - [A0A1D5VHW2_WHEAT]	49.04	4	28	191	726	78.5303	8.89502	419.276	559.807	416.847	1.35856	1.11979	1.13891	1.23844	1.1856	1.05702	0.975988	0.872787	0.987201	0.96388	0.877568	0.979691	1.11028	1.17032	1.20628	0.831499	0.884723	0.915759	0.873001	0.947077	0.977416	0.877825	1.00983	0.900838
A0A1D5T406	Uncharacterized protein OS=Triticum aestivum PE=3 SV=1 - [A0A1D5T406_WHEAT]	49.01	18	26	126	606	67.8156	5.98584	233.543	253.55	327.877	0.934547	0.923352	0.935953	1.07715	1.13927	1.0149	1.0368	1.00332	0.939239	1.07841	1.04562	1.09997	1.01737	0.965813	0.988877	0.977943	0.945343	1.03975	0.974428	1.01514	0.964702	1.00826	0.998552	0.975801
A0A1D5U0Y3	Uncharacterized protein OS=Triticum aestivum PE=4 SV=1 - [A0A1D5U0Y3_WHEAT]	48.94	3	18	193	517	55.2658	5.5415	646.754	656.302	905.368	1.2764	1.46786	1.26584	0.870839	0.86645	1.02667	1.13064	1.01674	1.17295	0.886889	1.09895	1.11951	0.890583	0.985569	0.884089	0.910255	0.940403	0.931707	0.947452	0.774978	0.933019	0.957285	1.02634	0.895899
A0A1D5RZX1	ATP synthase subunit gamma OS=Triticum aestivum PE=3 SV=1 - [A0A1D5RZX1_WHEAT]	48.9	7	12	135	272	29.7934	8.68994	501.057	658.28	461.661	0.887335	0.836358	0.766816	1.08822	0.99927	0.95723	0.970306	0.967385	0.985135	0.963676	0.993343	1.06598	1.00093	0.962313	1.02482	1.03272	1.08763	1.00829	1.09674	1.04897	1.10471	0.905116	0.994108	1.05183
O24473	Eukaryotic translation initiation factor 2 subunit beta OS=Triticum aestivum PE=1 SV=1 - [IF2B_WHEAT]	48.89	2	13	50	270	30.3695	6.80029	99.08	123.07	174.72	0.902468	0.791653	0.901939	1.07943	0.909676	1.01156	0.971463	0.935277	0.900977	1.01182	1.08055	1.02876	0.977378	0.99918	0.951702	1.09642	1.16044	1.08335	0.996653	1.05041	1.00857	1.05031	1.11266	1.08232
F2EC14	Predicted protein OS=Hordeum vulgare subsp. vulgare PE=2 SV=1 - [F2EC14_HORVV]	48.85	2	6	68	131	14.4856	9.5542	114.113	142.572	106.143	0.96712	0.790618	1.41293	0.739532	1.1036	0.94579	1.00885	0.967676	1.02996	0.995132	0.83274	0.813579	1.07421	0.989878	0.961321	1.02847	1.14494	0.890426	1.17149	1.03246	0.943874	1.1337	1.07916	0.996465
A0A1D6SCD2	Peptidylprolyl isomerase OS=Triticum aestivum PE=4 SV=1 - [A0A1D6SCD2_WHEAT]	48.84	4	31	138	559	61.9687	5.40186	255.188	291.099	338.81	0.928081	0.932104	0.91261	1.04247	0.93007	0.9632	0.989719	0.964378	0.9321	1.09919	1.05556	1.00323	1.10789	1.13692	1.02339	1.06727	1.11595	1.0778	1.01105	1.10203	1.09658	0.752336	0.975007	1.04352
A0A1D6DGR5	Uncharacterized protein OS=Triticum aestivum PE=4 SV=1 - [A0A1D6DGR5_WHEAT]	48.84	3	19	107	559	61.4398	5.73193	396.577	371.782	464.949	1.28366	1.08141	1.37986	1.10324	1.08559	1.13017	1.01897	1.01149	1.20019	0.969877	0.947463	0.804454	0.904479	1.26939	0.879398	0.995251	0.936794	0.928805	0.867759	0.917596	0.956845	0.783633	0.856851	0.988188
A0A1D5YB13	Uncharacterized protein OS=Triticum aestivum PE=3 SV=1 - [A0A1D5YB13_WHEAT]	48.82	5	9	216	170	19.4393	10.272	204.195	506.766	451.663	0.984668	1.04262	1.03517	1.04785	1.10161	0.980615	0.933952	0.907915	0.767831	0.949927	0.811546	1.01623	0.969979	1.05597	1.05976	0.971955	1.01714	0.959661	0.973558	0.978751	0.970183	1.28538	1.02037	1.04909
W5FPL6	Uncharacterized protein OS=Triticum aestivum PE=4 SV=1 - [W5FPL6_WHEAT]	48.76	18	19	69	525	56.1756	5.021	255.908	203.637	122.365	1.13203	1.06937	1.09379	1.02363	1.17621	1.04179	1.28435	1.30191	1.50051	1.27941	1.38558	1.40475	0.754687	0.775269	0.754646	0.7005	0.792464	0.664872	0.687093	0.757953	0.725877	0.748055	0.762576	0.659052
W5DWB3	Uncharacterized protein OS=Triticum aestivum PE=4 SV=1 - [W5DWB3_WHEAT]	48.71	2	13	45	271	30.5056	6.62451	110.597	99.35	156.51	0.816456	0.73848	0.945802	0.840961	0.846539	1.02651	1.08281	1.01375	0.809539	1.4327	1.54471	1.07074	1.06372	0.754155	0.999942	0.965113	1.0505	1.09959	0.884214	1.23133	0.948489	0.968219	1.00928	1.12006
A0A1D6AK13	Uncharacterized protein OS=Triticum aestivum PE=3 SV=1 - [A0A1D6AK13_WHEAT]	48.7	2	15	112	460	47.8717	8.104	206.103	527	572.452	1.09649	1.24037	1.43121	0.988775	0.963322	0.944607	1.12156	1.12027	1.17547	1.06942	0.994561	0.946106	0.96799	1.02849	0.982172	0.945698	0.897053	0.87172	0.95272	0.950975	0.899557	0.982595	0.919717	0.920045
M8B7Y1	Putative 6-phosphogluconolactonase 4, chloroplastic OS=Aegilops tauschii GN=F775_27592 PE=4 SV=1 - [M8B7Y1_AEGTA]	48.66	8	9	73	261	28.3017	5.66846	353.073	177.933	327.583	0.868047	0.739633	0.779512	0.945029	1.13797	1.02337	1.01474	1.03284	1.05554	1.13295	1.04974	1.12915	0.958336	0.987096	1.19451	1.10676	0.962091	0.928592	1.07828	0.957392	0.965064	1.03298	0.896165	0.906329
W5EMJ3	Uncharacterized protein OS=Triticum aestivum PE=4 SV=1 - [W5EMJ3_WHEAT]	48.66	2	8	79	187	21.1608	11.4146	158.79	298.753	266.595	0.814229	1.07671	0.848711	0.944377	1.11054	0.964933	1.08951	0.948069	0.85693	1.10699	0.962023	1.03374	0.838371	0.96762	1.15805	1.04424	0.975607	1.01941	1.28101	1.1158	1.07074	0.866036	0.983629	1.03561
A0A1D6CCG2	Uncharacterized protein OS=Triticum aestivum PE=4 SV=1 - [A0A1D6CCG2_WHEAT]	48.66	2	18	105	559	61.3936	5.22412	360.153	385.312	235.101	1.00399	1.3803	1.1509	1.14736	1.09377	1.23097	1.16914	1.0337	1.36877	1.09046	0.821237	0.873163	0.8282	0.93848	1.07151	0.899615	0.89219	0.793813	0.958738	0.868668	0.695626	0.871075	1.05936	0.991749
W5CT90	Uncharacterized protein OS=Triticum aestivum GN=TRAES_3BF049300050CFD_c1 PE=3 SV=1 - [W5CT90_WHEAT]	48.59	16	20	54	426	50.0031	7.02002	62.71	91.1233	76.0767	0.953372	0.87864	0.780525	0.983445	0.998012	0.939886	1.01647	0.945627	1.00578	1.21246	1.09177	1.15738	0.97932	1.04022	1.00628	0.971925	1.01857	1.02315	0.922324	1.00328	0.953892	1.08138	0.997715	0.96016
A0A1D5UUN4	Small ubiquitin-related modifier OS=Triticum aestivum PE=3 SV=1 - [A0A1D5UUN4_WHEAT]	48.51	2	5	18	101	11.1475	5.2749	86.66	88.78	101.13	0.891033	0.857591	1.0404	0.927738	1.03145	1.08413	0.983827	1.01571	0.995639	1.06821	1.0204	1.03606	0.876944	0.926134	0.998842	1.1344	1.23545	0.843232	1.20688	1.07519	0.995699	1.05659	0.877411	1.01204
A6YED2	Cytosolic glyceraldehyde-3-phosphate dehydrogenase (Fragment) OS=Lolium perenne GN=GPC3 PE=2 SV=1 - [A6YED2_LOLPR]	48.47	2	12	592	262	28.2334	7.02002	2648.25	2128.57	2300.83	0.998556	1.00781	0.937014	1.09487	1.05566	1.06327	0.949366	0.956243	0.992801	0.944811	0.993021	1.09694	1.04841	0.930867	0.977286	1.07745	0.944121	1.02379	1.00434	1.01652	0.922008	0.901022	1.10777	0.970922
A0A1D5XL34	Aconitate hydratase OS=Triticum aestivum PE=3 SV=1 - [A0A1D5XL34_WHEAT]	48.45	2	26	318	776	84.1277	6.59521	746.058	1047.27	1355.83	0.926749	0.497713	1.15911	0.95095	1.10946	1.03307	0.968996	1.19021	1.00023	0.986179	0.778749	1.04641	1.11253	0.936478	0.926131	1.11735	0.995386	0.971468	1.13987	0.893275	0.925036	0.92016	1.33918	1.06076
A0A1D5YQ65	Tubulin beta chain OS=Triticum aestivum PE=3 SV=1 - [A0A1D5YQ65_WHEAT]	48.42	3	20	522	444	49.8097	4.89404	1579.51	1724.93	1959.77	1.07345	1.01322	1.04559	0.834393	0.903145	0.864434	1.12055	1.17502	1.08725	0.997701	0.812377	0.932622	0.989742	0.97868	0.980118	1.06236	0.978077	0.952281	1.01124	1.0058	0.888784	0.837519	1.05738	0.972939
A0A1D5RSZ0	Uncharacterized protein OS=Triticum aestivum PE=3 SV=1 - [A0A1D5RSZ0_WHEAT]	48.36	2	22	68	579	61.2471	7.03467	87.04	120.394	162.933	1.06325	0.890513	1.05181	1.06675	1.18838	1.11822	0.882584	0.981626	0.820243	0.783372	0.938853	1.08233	0.987458	0.988517	1.0806	0.874705	0.995323	0.912203	0.941526	1.05392	0.986292	1.77819	0.976112	0.983515
A0A1D5VFL6	Uncharacterized protein OS=Triticum aestivum PE=4 SV=1 - [A0A1D5VFL6_WHEAT]	48.35	6	8	118	182	20.1301	9.72998	429.81	491.431	396.404	0.960932	0.800287	1.05277	1.26119	1.13136	1.205	0.868491	0.96084	0.833239	0.81874	0.85553	0.891413	1.05999	1.03163	1.11519	1.01734	1.18431	0.853205	1.10292	1.03766	1.06831	1.02819	0.92391	0.993372
A0A1D5ZYD7	Uncharacterized protein OS=Triticum aestivum PE=4 SV=1 - [A0A1D5ZYD7_WHEAT]	48.34	8	23	109	602	65.0758	8.77783	301.532	402.93	151.612	0.828451	0.954004	0.853811	0.969005	1.14227	0.996113	1.10276	1.04824	1.08776	1.06289	1.0864	1.08262	0.729088	0.936838	0.99921	1.10365	1.0159	1.04338	0.950546	1.01923	0.979743	1.09564	0.887122	0.939635
A0A1D5Y5E1	Uncharacterized protein OS=Triticum aestivum PE=4 SV=1 - [A0A1D5Y5E1_WHEAT]	48.33	17	42	321	989	108.558	6.88818	519.784	901.059	771.627	1.08204	1.09727	1.10144	0.896841	0.880675	0.940731	1.00639	1.03537	0.930686	0.942835	0.95522	0.911193	1.11976	1.08556	1.05793	1.02382	0.98684	1.03066	0.998349	1.05197	1.04469	1.17159	1.03003	0.976988
A0A1D6CTY7	Uncharacterized protein OS=Triticum aestivum PE=4 SV=1 - [A0A1D6CTY7_WHEAT]	48.23	6	6	30	141	15.717	8.32373	131.703	126.584	140.586	0.913625	0.88476	0.828451	1.03994	1.16716	1.10257	1.09368	0.975259	0.947861	1.19471	1.10558	1.07043	1.01435	0.950147	1.02342	0.951755	1.07162	0.94725	1.11009	1.00949	0.967082	0.815428	0.955295	0.858195
A0A1D5Z9N0	Glutamate dehydrogenase OS=Triticum aestivum PE=3 SV=1 - [A0A1D5Z9N0_WHEAT]	48.23	4	12	98	423	45.2504	6.90283	378.087	321.69	408.54	0.951137	1.33115	0.620842	0.839337	1.36398	0.607714	1.02525	0.9212	1.39573	0.981131	0.743967	1.17953	0.999599	1.07936	0.689568	1.12921	1.00674	1.08275	1.04118	0.737243	1.09244	1.29756	0.870843	1.11417
Q8LRM8	Translationally-controlled tumor protein homolog OS=Triticum aestivum GN=TCTP PE=2 SV=1 - [TCTP_WHEAT]	48.21	2	10	130	168	18.7943	4.7417	264.493	409.145	290.718	0.839269	0.914065	0.86955	1.12702	1.26983	0.870711	0.927498	0.847819	1.29549	1.05925	1.01124	1.15449	1.29376	0.835489	1.01341	0.988554	1.1999	1.03417	0.974054	0.87898	1.12644	0.754776	1.04776	0.792773
E6Y289	Translationally-controlled tumor protein OS=Triticum aestivum PE=2 SV=1 - [E6Y289_WHEAT]	48.21	2	10	121	168	18.7663	4.7417	259.223	415.87	338.472	0.846778	0.896293	0.833126	0.997122	0.92565	1.1285	0.940085	0.987311	1.32826	1.13401	1.08238	1.07962	1.22721	0.922358	1.0041	1.01282	1.22922	0.924029	1.05417	0.93031	1.06022	0.82892	1.02279	0.723564
W4ZUZ6	Dihydrolipoyl dehydrogenase OS=Triticum aestivum PE=4 SV=1 - [W4ZUZ6_WHEAT]	48.21	2	22	210	502	52.7034	7.18115	430.325	951.638	1053.51	0.867991	0.888204	0.973114	1.21352	1.10508	1.09064	0.914219	0.923295	0.925386	0.893557	1.10482	1.00385	1.00129	0.751405	0.860944	1.07842	1.13499	1.0652	1.05128	1.06306	1.03106	0.882667	1.02095	1.0043
A0A1D5RU62	Uncharacterized protein OS=Triticum aestivum PE=4 SV=1 - [A0A1D5RU62_WHEAT]	48.17	8	8	30	164	17.8891	6.34131	65.68	58.22	55.946	1.0674	0.994951	0.916564	1.27258	1.05028	1.0857	0.876736	0.955041	0.838389	0.898006	0.971613	0.996127	1.14568	1.15592	1.16404	0.980786	1.05608	0.949593	1.03682	0.988505	1.12242	0.904158	1.0838	1.01723
W5H2V3	Uncharacterized protein OS=Triticum aestivum PE=3 SV=1 - [W5H2V3_WHEAT]	48.16	2	25	111	598	63.6256	5.78271	275.673	296.909	379.44	0.92899	0.82125	1.29366	1.25393	1.17988	1.0455	1.06524	0.864738	1.20536	0.89272	0.913132	0.868869	0.829862	0.833182	0.76225	1.0041	1.21588	0.993401	1.07261	1.14172	1.01453	0.898644	1.01958	1.0149
I1IA29	Uncharacterized protein OS=Brachypodium distachyon GN=BRADI_3g44480 PE=4 SV=1 - [I1IA29_BRADI]	48.16	2	32	401	843	93.9827	6.3667	897.367	1039.72	1429.97	0.974373	0.981732	0.9194	1.08309	1.08753	1.26405	1.01101	1.11981	0.973097	0.939595	1.04605	0.985973	0.892251	0.901934	1.17333	0.886044	0.969859	1.10972	1.01252	0.989958	0.806031	0.960432	0.913341	0.805376
A0A1D5WYC0	Uncharacterized protein OS=Triticum aestivum PE=4 SV=1 - [A0A1D5WYC0_WHEAT]	48.16	2	24	264	652	70.2378	7.32764	455.856	877.087	699.047	0.915495	0.880728	0.913045	0.977346	0.834554	0.893835	0.926195	0.915234	1.02644	1.10662	1.07936	1.03583	1.07024	1.07627	0.982038	1.01571	1.10475	1.08977	0.989676	1.0722	1.08216	1.09458	1.09999	0.992035
A0A1D5V1X6	Uncharacterized protein OS=Triticum aestivum PE=4 SV=1 - [A0A1D5V1X6_WHEAT]	48.15	10	10	39	243	27.4548	10.1694	74.63	102.817	137.167	0.98063	1.18283	1.08832	1.05193	0.988699	0.935865	1.04559	1.07218	0.970801	1.06494	0.95175	1.01842	0.982535	0.982377	0.772262	0.901358	0.857404	1.07527	0.988216	0.99765	1.09565	1.00777	1.07209	1.09296
A0A1D6ATQ1	Uncharacterized protein OS=Triticum aestivum PE=3 SV=1 - [A0A1D6ATQ1_WHEAT]	48.13	4	7	43	214	24.2872	5.65576	85.1867	38.76	115.42	1.01727	1.31455	1.10651	0.772137	0.968215	1.04159	0.997222	1.05107	1.09248	0.940168	0.832338	0.942751	0.841033	0.91318	0.819438	1.05857	0.926591	0.973037	0.993044	0.914617	0.926055	1.5583	1.02663	1.11048
M8CFC4	40S ribosomal protein SA OS=Aegilops tauschii GN=F775_32135 PE=3 SV=1 - [M8CFC4_AEGTA]	48.05	2	12	266	308	33.2775	5.021	639.581	822.481	815.283	1.22822	1.12569	0.993048	1.08999	1.04006	1.18335	0.962628	1.00434	0.79628	0.838686	0.739564	0.789564	1.00357	0.90419	0.822042	0.856929	1.01085	1.03532	0.779058	1.01457	1.13549	1.63718	1.12205	1.42774
D9IVC9	Actin OS=Pogonatherum paniceum PE=2 SV=1 - [D9IVC9_9POAL]	48.01	2	15	335	377	41.481	5.59229	380.768	695.59	725.453	0.918179	1.15708	1.00198	0.809784	1.0935	0.920763	1.02971	0.909337	1.30007	1.19575	0.972983	1.00185	0.886929	1.10873	1.06387	1.09333	0.97577	1.02328	1.11794	0.984183	0.910946	1.00098	0.959167	0.863943
D8L9J3	Dolichyl-diphosphooligosaccharide--protein glycosyltransferase, putative, expressed OS=Triticum aestivum GN=TAA_ctg0091b.00200.1 PE=4 SV=1 - [D8L9J3_WHEAT]	47.97	7	26	178	688	74.6619	6.7124	502.8	496.045	429.668	0.920813	0.896772	0.784021	0.960719	0.941694	0.904801	1.01462	1.01318	0.921668	0.982864	1.06058	1.11157	0.979862	1.05924	1.0009	1.18586	1.10654	1.05985	1.0636	1.07189	1.02618	0.981129	1.02261	1.02064
A0A1D6AN16	Uncharacterized protein OS=Triticum aestivum PE=4 SV=1 - [A0A1D6AN16_WHEAT]	47.91	3	31	266	597	65.9749	7.25439	426.383	579.286	611.166	1.71725	1.34355	1.57934	0.413101	1.19801	1.04423	1.2017	1.13995	1.11977	1.4573	1.37133	1.34741	1.29451	0.849905	0.883107	0.334001	0.836741	0.755757	0.692004	0.732855	0.785539	0.670444	0.865922	0.855878
A0A096UT18	Uncharacterized protein OS=Triticum aestivum PE=4 SV=1 - [A0A096UT18_WHEAT]	47.87	7	20	99	539	61.227	6.26514	294.27	209.592	187.44	0.941232	1.03759	0.813816	1.12441	1.06384	0.924352	0.921119	0.855404	0.948287	1.0375	0.971705	1.09464	1.03714	1.02668	0.98989	1.04798	0.921768	1.12133	0.942922	0.956606	1.01924	0.918702	1.06623	1.02132
A0A1D5UWN7	Phospho-2-dehydro-3-deoxyheptonate aldolase OS=Triticum aestivum PE=3 SV=1 - [A0A1D5UWN7_WHEAT]	47.85	3	20	192	535	58.6468	8.23584	394.002	493.759	552.4	1.20984	1.38056	1.36092	1.15933	0.941665	0.988842	0.850433	0.831902	0.909538	0.870042	0.619212	0.829324	1.36607	1.28347	1.23259	0.874213	1.07286	0.959768	0.932876	0.981713	0.954119	0.81318	1.05486	0.915183
W5FTZ8	Uncharacterized protein OS=Triticum aestivum PE=3 SV=1 - [W5FTZ8_WHEAT]	47.83	10	12	44	368	40.6366	6.66846	131.1	240.08	143.72	0.963345	0.975445	1.04864	1.01022	0.873509	0.990524	1.0835	1.02313	0.966895	1.00072	1.02809	0.993569	1.01739	1.12571	1.03232	0.939696	1.05901	1.04579	0.993708	0.960913	1.0197	0.925355	0.983371	1.00218
A0A1D5VXF9	Uncharacterized protein OS=Triticum aestivum PE=3 SV=1 - [A0A1D5VXF9_WHEAT]	47.79	25	28	97	814	89.6152	6.99072	229.465	220.833	240.932	1.07678	1.04375	1.03723	0.939295	0.973972	0.973663	1.07233	1.06303	1.0261	1.03175	0.969631	0.959652	1.05577	0.979575	0.975555	0.992118	0.929638	1.00967	1.0669	1.02562	0.985348	0.865973	1.00607	1.02715
A0A1D5ZUF4	Uncharacterized protein OS=Triticum aestivum PE=4 SV=1 - [A0A1D5ZUF4_WHEAT]	47.79	11	12	74	429	44.889	6.96143	199.55	312.669	367.329	0.956012	1.05352	1.05437	1.12233	1.17511	1.08006	1.03061	1.00678	0.957467	1.03393	0.854547	0.984606	0.908072	0.988217	1.08157	1.08184	0.975814	0.931516	0.956476	0.955779	0.969803	0.895016	0.903944	0.937179
A0A1D5SFZ2	Uncharacterized protein OS=Triticum aestivum PE=3 SV=1 - [A0A1D5SFZ2_WHEAT]	47.72	15	19	230	482	51.3548	5.14795	556.511	728.137	763.562	0.873656	0.88037	0.824259	0.879155	0.900642	0.907255	0.862931	0.846191	0.864787	0.926956	0.950926	0.930837	1.022	1.13764	1.11869	1.24673	1.19441	1.15027	1.2285	1.10628	1.11414	0.960721	1.04853	1.04724
A0A1D5STP8	Uncharacterized protein OS=Triticum aestivum PE=3 SV=1 - [A0A1D5STP8_WHEAT]	47.71	3	5	49	153	17.1689	7.34229	109.62	159.699	158.383	1.11134	0.884445	0.788462	1.01424	0.968188	1.05463	1.05849	0.959216	1.07319	1.04851	1.10929	1.04006	1.07187	1.00286	1.12352	0.90964	1.13395	0.988762	0.998914	1.08468	1.01445	1.08001	1.06578	0.929458
A0A1D5TDT1	Uncharacterized protein OS=Triticum aestivum PE=3 SV=1 - [A0A1D5TDT1_WHEAT]	47.69	4	13	83	346	37.2929	8.19189	210.648	281.296	321.109	0.741293	0.756106	0.857011	0.88457	0.925941	1.16741	1.07485	1.06084	1.06355	1.32439	1.24289	1.14652	1.03479	0.980126	0.844968	1.06368	1.06123	0.957812	1.01921	1.01894	1.04975	0.950945	0.975147	0.924325
M7ZLF5	Putative fructose-bisphosphate aldolase 3, chloroplastic OS=Triticum urartu GN=TRIUR3_00501 PE=4 SV=1 - [M7ZLF5_TRIUA]	47.68	2	13	106	367	39.5931	6.771	207.522	404.01	207.969	0.821532	1.22873	1.06885	0.947066	0.964266	1.00152	1.00435	1.15035	1.02242	0.868461	1.05233	1.05684	0.848512	0.837893	0.860745	1.31594	0.92663	1.07273	1.26394	1.01049	1.08231	1.10577	0.949262	0.951239
M7ZLJ5	NADH dehydrogenase [ubiquinone] flavoprotein 1, mitochondrial OS=Triticum urartu GN=TRIUR3_25518 PE=4 SV=1 - [M7ZLJ5_TRIUA]	47.6	5	17	106	500	54.6455	7.89893	280.444	451.449	413.905	0.978883	0.960112	1.0309	1.02721	0.968685	0.939927	0.994639	0.985282	0.940313	1.0768	1.03046	1.01744	1.09794	1.11564	1.07635	1.04336	0.972662	0.998774	1.02089	1.02515	1.01183	0.842031	1.05252	1.0255
W5CTN8	Uncharacterized protein OS=Triticum aestivum GN=TRAES_3BF068700080CFD_c1 PE=4 SV=1 - [W5CTN8_WHEAT]	47.59	3	14	41	435	47.057	5.85889	65.41	134.415	89.7871	0.954538	0.893773	0.97491	0.930624	0.962431	0.935275	1.04022	0.978123	1.06204	1.11353	1.04437	1.06426	1.00258	0.962821	0.884847	1.03567	1.07358	1.02945	1.00976	1.09048	1.06969	0.973626	1.08533	1.11115
A0A1D5S807	Uncharacterized protein OS=Triticum aestivum PE=3 SV=1 - [A0A1D5S807_WHEAT]	47.53	3	28	615	648	70.972	5.24951	1129.36	1929.92	1721.68	0.98117	1.04241	0.93791	0.969985	0.945101	0.976376	1.03773	0.97551	1.00662	1.1783	1.16769	1.10202	1.00159	0.982694	1.01551	0.993602	1.01925	1.06166	1.03126	1.056	1.03174	1.00373	0.99096	0.948021
W5EM06	Uncharacterized protein OS=Triticum aestivum PE=3 SV=1 - [W5EM06_WHEAT]	47.51	10	17	142	461	50.0303	7.95752	244.573	478.654	404.452	1.00443	0.970483	0.925421	0.946288	1.07865	1.00082	1.08833	1.01327	1.00296	1.06466	1.03842	1.11665	0.936469	0.959239	0.937993	0.948637	0.946726	0.950988	1.02004	1.04684	0.997578	1.0234	0.931187	0.953059
A0A1D5S3Q1	Uncharacterized protein OS=Triticum aestivum PE=3 SV=1 - [A0A1D5S3Q1_WHEAT]	47.51	11	14	72	362	39.4511	8.22119	152.664	232.058	232.597	1.10459	1.04072	0.966581	0.936111	0.891541	0.963396	1.03752	1.00702	1.04346	0.922436	0.941585	1.01127	1.01565	1.05492	1.04772	0.93292	0.962812	0.976941	0.972421	0.991189	1.01991	1.03227	1.01136	0.991596
A0A1D5V1B3	Uncharacterized protein OS=Triticum aestivum PE=4 SV=1 - [A0A1D5V1B3_WHEAT]	47.51	3	15	106	442	48.4711	8.99756	294.553	448.702	409.502	0.957751	0.842779	0.711996	0.966598	1.0019	0.957678	0.978598	0.922221	0.76794	0.892685	0.881012	0.788639	0.97326	1.0158	0.990124	1.058	1.12066	1.27338	1.16744	1.22274	1.2082	1.06876	1.04376	1.49019
A0A1D5Y3Q0	Uncharacterized protein OS=Triticum aestivum PE=4 SV=1 - [A0A1D5Y3Q0_WHEAT]	47.41	2	11	59	270	28.2604	10.3452	144.417	90.386	147.703	0.955517	0.831198	1.2105	1.16415	1.30908	1.40036	1.1314	0.921313	1.11283	0.93117	0.635879	0.678453	0.844781	0.701686	0.722075	1.17739	1.02435	0.936132	1.10172	0.920588	0.960598	0.543749	1.50139	1.1538
A0A1D6CXF2	Proteasome subunit alpha type OS=Triticum aestivum PE=3 SV=1 - [A0A1D6CXF2_WHEAT]	47.39	5	10	101	249	27.3182	7.43018	301.392	401.062	523.388	0.895231	0.900655	0.937998	0.995852	1.0411	1.03467	0.973504	1.00218	0.89108	1.01125	0.996398	1.02312	0.953498	1.09423	1.11366	1.10086	1.09199	0.955335	1.09015	0.978177	1.01613	0.906756	0.98876	0.962947
A0A077S3V2	Aspartate aminotransferase OS=Triticum aestivum GN=TRAES_3BF023000050CFD_c1 PE=4 SV=1 - [A0A077S3V2_WHEAT]	47.36	2	19	141	454	49.4874	8.22119	260.729	248.481	455.144	0.883656	0.719288	0.721222	1.03807	1.00092	0.807892	0.940708	0.99663	0.84916	1.1036	0.974127	1.17813	1.14958	1.19299	1.02619	0.988573	1.14756	1.17428	1.01188	0.941589	1.12354	1.02782	1.0685	0.996345
A0A1D5SX70	Uncharacterized protein OS=Triticum aestivum PE=3 SV=1 - [A0A1D5SX70_WHEAT]	47.35	10	10	37	283	30.4152	6.32861	224.256	180.125	116.01	0.883652	1.0709	0.972649	1.06878	0.994349	0.982061	0.881362	0.971523	0.903103	0.906013	0.86236	1.02451	1.09912	1.04939	1.02112	1.13078	1.03001	1.03746	1.17508	0.98309	1.02891	1.11373	1.02485	1.04565
W5CQ97	Cysteine proteinase inhibitor OS=Triticum aestivum GN=TRAES_3BF090800010CFD_c1 PE=3 SV=1 - [W5CQ97_WHEAT]	47.33	2	10	58	243	26.732	6.87354	225.951	261.27	179.683	0.894136	0.843311	0.846055	0.935444	0.772746	0.99271	0.982497	1.12932	1.0026	1.15127	1.24686	1.13586	1.05371	1.10546	0.935682	1.15404	1.09382	0.973317	0.964333	0.938107	1.0928	0.935326	0.994021	1.05049
Q1XHC6	Cysteine proteinase inhibitor OS=Triticum aestivum GN=TaMDC1 PE=2 SV=1 - [Q1XHC6_WHEAT]	47.33	2	10	58	243	26.5889	6.87354	102.68	254.816	112.281	1.3311	1.02948	1.15183	0.865238	1.15025	1.1299	0.944812	1.03214	0.974342	1.03089	1.0953	1.09123	0.923532	0.938529	0.989609	1.0504	1.00311	0.932976	1.0573	0.910192	0.853195	0.766147	0.903759	0.957766
A0A1D6DLJ3	Uncharacterized protein OS=Triticum aestivum PE=4 SV=1 - [A0A1D6DLJ3_WHEAT]	47.3	4	6	90	222	21.1353	6.37939	330.611	689.656	499.202	1.14515	0.882908	1.22072	0.914018	1.09044	0.932872	0.964651	0.95876	0.95086	1.02154	0.968188	0.785572	0.94739	1.23361	1.36029	0.973482	1.04292	1.07537	0.878353	0.973452	0.822704	1.35339	0.855141	1.00088
A0A1D5WNI0	Uncharacterized protein OS=Triticum aestivum PE=4 SV=1 - [A0A1D5WNI0_WHEAT]	47.3	11	23	167	518	58.3415	6.18896	318.802	545.303	495.773	0.935646	0.977114	1.12628	1.02717	1.044	1.03517	0.970928	0.997376	0.975484	0.876992	0.897173	0.926737	0.928523	1.03933	1.01487	1.06331	0.932948	0.963752	1.02706	1.01962	0.972637	1.23387	0.987643	0.995268
A0A1D5XYS1	Uncharacterized protein OS=Triticum aestivum PE=3 SV=1 - [A0A1D5XYS1_WHEAT]	47.3	4	8	30	222	24.3602	5.99854	47.0233	131.38	107.127	0.873721	0.963696	0.836747	1.20495	0.96585	0.950126	0.883378	0.871309	0.864696	0.636266	0.87683	0.965587	1.11708	1.0693	1.04735	1.50903	1.20063	1.12271	1.07376	0.995008	1.2241	0.657301	1.13016	1.11287
A0A1D6B1C3	Eukaryotic translation initiation factor 3 subunit F OS=Triticum aestivum PE=3 SV=1 - [A0A1D6B1C3_WHEAT]	47.26	9	11	80	292	31.8161	5.24951	268.805	302.662	257.373	0.998006	0.950962	1.00074	1.07123	1.03595	0.993355	1.01344	0.993644	0.971596	1.07238	0.979578	1.00864	0.916106	1.04209	0.992542	1.05834	1.03866	1.0155	1.03434	1.03638	1.05447	0.816133	0.965316	0.980876
A0A1D6C9L9	Uncharacterized protein OS=Triticum aestivum PE=3 SV=1 - [A0A1D6C9L9_WHEAT]	47.23	2	17	341	343	37.1894	8.1626	1760.88	1274.88	1313.6	0.547347	0.733007	0.927031	0.634968	0.867765	0.751706	0.946139	0.921081	0.976773	1.59303	1.44166	1.08109	0.924332	0.529505	0.620346	1.23767	1.07387	1.20282	1.24088	1.15888	1.08392	0.914149	1.09745	1.02963
A0A1D6BRV9	Uncharacterized protein OS=Triticum aestivum PE=4 SV=1 - [A0A1D6BRV9_WHEAT]	47.22	7	24	150	720	78.8814	5.43994	445.834	598.014	310.94	0.992724	1.0061	0.89429	1.04874	0.975721	1.07113	1.08101	1.05615	0.982064	1.04931	1.08877	1.04317	0.860631	1.0047	1.01704	0.918292	0.940368	0.951833	0.985543	0.977808	0.937667	1.08469	0.927596	0.959246
A0A1D6ACN5	Uncharacterized protein OS=Triticum aestivum PE=3 SV=1 - [A0A1D6ACN5_WHEAT]	47.14	3	14	221	367	39.6874	5.43994	541.924	740.804	733.416	1.08564	1.04655	0.920312	0.677005	1.14126	0.955957	0.941325	1.02396	0.947568	1.18778	1.10506	1.17662	1.1123	0.968343	0.790276	0.611206	0.968372	1.26636	0.950317	1.0112	0.955963	1.00529	0.899128	0.833701
A9L9U8	ATP synthase subunit beta (Fragment) OS=Dactylis glomerata subsp. hackelii GN=atpB PE=3 SV=1 - [A9L9U8_DACGL]	47.13	2	15	153	471	50.8982	5.24951	192.863	293.032	275.32	1.09094	0.929764	0.878463	1.01651	1.03899	0.994405	1.0174	1.01821	1.03762	1.02513	1.06113	1.07734	0.970613	1.03877	1.08439	0.955039	1.00195	0.998006	0.954072	0.99871	0.961562	1.04859	0.919961	0.897774
A0A1D6BMF2	Uncharacterized protein OS=Triticum aestivum PE=4 SV=1 - [A0A1D6BMF2_WHEAT]	47.06	3	24	74	714	80.2681	5.46533	218.48	179.44	198.13	2.10516	1.54689	1.0909	0.625885	0.878376	0.927099	0.867521	1.19253	1.01795	0.643654	0.625154	1.01691	1.50389	1.72344	1.03816	0.497561	0.500102	1.01173	0.937092	0.764749	1.01269	0.881757	0.699836	0.976636
M0Z2T4	Uncharacterized protein OS=Hordeum vulgare subsp. vulgare PE=4 SV=1 - [M0Z2T4_HORVV]	47.02	4	33	1113	689	76.3342	6.50732	4018.74	6404.94	4689.91	0.836559	0.907356	0.916635	0.781532	0.951975	0.943844	1.05288	1.01653	0.967262	0.916168	0.989748	0.94783	0.975234	0.942692	0.943787	1.09603	1.06845	1.12229	1.09758	1.09256	1.12756	1.07233	1.05687	1.05267
A0A1D5TMJ8	Peroxidase OS=Triticum aestivum PE=3 SV=1 - [A0A1D5TMJ8_WHEAT]	47.02	3	10	118	319	33.5468	8.89502	159.465	448.357	382.233	1.13397	1.52499	1.40899	0.940929	0.961397	0.809693	1.10597	1.08786	1.07016	1.14486	1.11695	1.04479	0.901256	1.00762	1.20484	0.906023	0.744548	0.803293	0.84239	0.870151	0.789308	1.07114	0.848405	0.916217
W5FZD8	Uncharacterized protein OS=Triticum aestivum PE=3 SV=1 - [W5FZD8_WHEAT]	47.01	2	4	27	134	14.8085	5.30029	89.3436	114.85	131.186	1.12884	0.986792	1.34764	1.0996	0.964036	0.899643	1.0579	1.05222	0.765836	0.632913	0.77253	0.587727	0.732159	1.15625	1.30755	1.53461	1.11095	1.04052	0.570087	0.956487	0.977905	1.18741	1.10641	0.992357
M7ZUX7	Cytochrome b-c1 complex subunit Rieske, mitochondrial OS=Triticum urartu GN=TRIUR3_30560 PE=4 SV=1 - [M7ZUX7_TRIUA]	47	6	9	56	217	23.9363	7.41553	47.94	341.137	356.307	1.09118	0.93777	0.795008	1.36582	1.05361	1.03263	0.740064	0.942814	0.962759	0.693946	1.08836	1.09347	0.933571	0.95943	0.933826	1.032	1.08673	1.12303	0.952329	1.06548	1.13908	0.903515	1.02332	1.04899
A0A1D5YY58	Proteasome subunit alpha type OS=Triticum aestivum PE=3 SV=1 - [A0A1D5YY58_WHEAT]	46.99	5	10	96	249	27.2712	8.30908	283.88	472.368	593.34	0.800969	0.868076	0.850144	0.94019	0.971891	0.836193	0.944154	1.01924	1.04721	1.10236	1.02942	0.961963	1.09442	1.04489	1.05133	1.143	1.1106	1.07594	1.08329	1.03321	1.00362	1.06156	1.01338	1.07279
A0A1D6RJH6	Plasma membrane ATPase OS=Triticum aestivum PE=3 SV=1 - [A0A1D6RJH6_WHEAT]	46.93	4	45	601	929	102.188	6.78564	939.592	1856.52	1872.17	0.907532	0.989473	0.798158	1.12999	0.995828	0.967635	0.918583	0.879865	0.840827	0.9996	0.998711	1.00631	1.13987	1.01846	0.894792	1.01862	0.984322	1.19803	1.031	1.06105	1.11989	0.943111	1.11408	1.11016
M7ZBG1	Non-symbiotic hemoglobin OS=Triticum urartu GN=TRIUR3_22461 PE=3 SV=1 - [M7ZBG1_TRIUA]	46.91	7	7	26	162	18.0474	8.11865	84.78	49.47	70.91	1.15523	0.978846	1.19062	1.94528	1.56319	1.89203	1.20186	1.2825	1.38443	1.3834	1.19658	1.31348	0.484917	0.64955	0.542213	0.380489	0.740065	0.624258	0.438251	0.760422	0.624254	0.429919	0.636419	0.608949
W5FPU7	Uncharacterized protein OS=Triticum aestivum PE=4 SV=1 - [W5FPU7_WHEAT]	46.91	6	6	21	194	21.8443	8.70459	79.24	123.63	129.66	1.06576	0.927652	0.883852	0.891271	0.965817	0.99821	1.00034	1.00523	1.007	0.967107	1.03075	0.931027	0.91105	1.03276	1.06388	1.00328	1.09119	0.945132	1.18561	1.09345	1.08821	0.885504	0.998868	1.04223
M0YVB7	Uncharacterized protein OS=Hordeum vulgare subsp. vulgare PE=3 SV=1 - [M0YVB7_HORVV]	46.9	2	11	137	226	24.5453	4.66553	151.09	406.989	267.238	1.08208	0.914345	0.871531	1.35385	1.24571	1.07922	0.77266	0.911537	0.768615	0.746233	0.95409	1.07296	0.793234	0.996971	1.14832	1.20218	1.07289	0.975098	1.20179	1.07156	1.11005	0.813145	1.00137	1.0603
W5DXL5	Eukaryotic translation initiation factor 3 subunit K OS=Triticum aestivum PE=3 SV=1 - [W5DXL5_WHEAT]	46.9	10	10	83	226	25.8704	5.16064	90.89	167.45	127.507	0.955047	0.941002	0.927418	1.00944	1.04613	0.973973	0.96655	0.992454	0.923572	0.971737	0.959376	1.05614	0.989551	0.937063	1.02324	1.04515	1.00902	1.0151	1.15346	1.05809	1.02752	1.00925	0.94353	1.00921
A0A1D6AM62	Uncharacterized protein OS=Triticum aestivum PE=3 SV=1 - [A0A1D6AM62_WHEAT]	46.89	4	29	158	787	87.6878	6.15088	321.713	443.119	627.89	1.05103	0.945003	0.922881	1.02185	0.964264	0.973658	1.07873	0.964219	0.971014	1.01915	1.18743	1.05078	0.980613	1.09845	1.06125	0.897143	0.930592	1.01434	0.98678	1.02867	1.07036	1.27647	1.01935	0.965154
A0A1D6AQV8	Aconitate hydratase OS=Triticum aestivum PE=3 SV=1 - [A0A1D6AQV8_WHEAT]	46.88	4	34	468	977	106.239	6.82959	895.015	1307.37	1336.67	1.25668	1.44141	2.04496	0.586677	0.846506	0.430617	1.10174	1.34265	0.995272	0.82233	0.86984	0.778862	1.38081	1.20467	1.62153	0.642848	0.690162	0.493365	1.04399	0.930979	1.0183	1.50771	0.800284	0.842188
M8B342	Aminotransferase ybdL OS=Aegilops tauschii GN=F775_07026 PE=4 SV=1 - [M8B342_AEGTA]	46.87	14	14	100	399	43.9574	6.0874	282.515	223.814	321.039	0.984097	1.07351	1.01967	1.06797	1.22918	1.07546	1.18027	1.14218	1.14935	1.10788	1.16397	1.16545	0.787102	0.833099	0.898383	0.854401	0.855018	0.85392	0.864383	0.866481	0.855843	0.947137	0.830824	0.854909
A0A1D5YZP8	Uncharacterized protein OS=Triticum aestivum PE=4 SV=1 - [A0A1D5YZP8_WHEAT]	46.85	4	24	158	745	81.4569	7.09326	445.963	548.418	709.745	1.08092	1.12382	1.13839	1.075	0.945287	1.1111	1.20451	1.31029	0.905359	1.07034	0.833399	1.02209	0.948312	1.04225	1.10235	0.739261	0.912787	0.932521	0.790559	0.884578	0.892811	1.20737	0.905271	0.959413
W5BF81	Uncharacterized protein OS=Triticum aestivum PE=3 SV=1 - [W5BF81_WHEAT]	46.84	3	12	80	348	37.4801	8.44092	186.51	289.339	373.625	0.974874	0.700368	0.976329	1.04101	0.886896	1.12068	0.966309	1.0566	1.05619	1.09442	1.17411	1.01312	1.06741	1.09792	1.10631	1.08929	1.11072	0.896849	0.932758	0.937504	0.916377	0.926487	1.01197	0.942144
A0A1D5Y978	Uncharacterized protein OS=Triticum aestivum PE=4 SV=1 - [A0A1D5Y978_WHEAT]	46.77	4	10	35	186	19.7386	9.93506	138.76	138.8	78.36	0.768008	1.05457	1.39617	0.851877	0.957941	0.958223	0.815624	0.990872	0.84168	0.853858	0.927993	0.903996	1.16233	0.908595	0.98449	1.30913	1.08668	0.985266	1.1499	0.979394	0.95157	1.22352	1.13876	1.14828
M7ZZG4	Ribosomal protein OS=Triticum urartu GN=TRIUR3_09084 PE=3 SV=1 - [M7ZZG4_TRIUA]	46.76	7	11	115	216	24.6172	9.83252	63.35	277.114	229.625	0.954846	0.777261	0.899452	0.898034	1.10397	0.971652	1.01383	1.04294	0.948498	0.907721	0.857381	1.02188	0.979179	0.941242	1.17298	1.07962	1.10642	0.877786	1.15074	1.10173	1.00944	0.949159	0.9359	1.12331
A0A1D5UHC9	3-isopropylmalate dehydrogenase OS=Triticum aestivum PE=3 SV=1 - [A0A1D5UHC9_WHEAT]	46.73	12	12	61	398	41.8598	6.11279	148.241	212.835	180.679	1.11853	0.916528	0.912998	1.11842	1.08254	1.05891	1.01708	0.97648	1.01436	0.961885	1.06064	1.1188	0.907549	1.02989	1.00791	0.922299	1.01394	0.904142	1.00038	1.01428	0.925971	1.07451	0.937388	0.877277
F2DE13	Predicted protein OS=Hordeum vulgare subsp. vulgare PE=2 SV=1 - [F2DE13_HORVV]	46.72	2	17	217	259	29.3906	10.3452	178.674	253.096	291.551	0.800055	0.717231	0.819422	1.36475	1.1286	1.05377	0.718276	0.690059	0.714489	0.743258	0.673857	0.866967	0.812978	0.99885	1.12106	1.22851	1.2716	0.891233	1.3704	1.1936	1.12781	1.16964	1.0435	1.09456
A0A1D6C021	Uncharacterized protein OS=Triticum aestivum PE=3 SV=1 - [A0A1D6C021_WHEAT]	46.7	6	14	104	379	42.7035	4.39893	372.167	319.164	264.15	0.974593	0.948583	0.971813	0.730543	1.22177	1.13358	1.05423	0.966226	0.875596	1.39493	1.01211	0.916254	0.87133	0.912076	1.25855	0.957915	1.00869	1.05417	1.04014	0.973924	0.90484	1.08421	0.901855	0.906072
A0A1D5TYR3	Peroxidase OS=Triticum aestivum PE=3 SV=1 - [A0A1D5TYR3_WHEAT]	46.69	5	15	175	347	37.342	7.40088	346.68	443.379	390.73	1.0314	0.828658	0.933966	1.23476	1.18948	1.08603	1.04116	1.07634	0.983769	1.00123	1.06581	1.16769	0.882178	0.92696	0.947768	0.859904	1.11712	0.917103	0.920546	1.01713	0.979659	0.859306	0.88137	0.871659
A0A1D5V0Z3	Uncharacterized protein OS=Triticum aestivum PE=4 SV=1 - [A0A1D5V0Z3_WHEAT]	46.63	3	9	61	208	22.6259	6.85889	54.97	233.45	201.88	0.90207	0.722872	0.807746	0.901754	0.879696	1.01698	1.12996	0.919004	1.09933	1.12437	0.900692	0.897799	0.910094	1.00357	0.953917	1.09433	1.17415	1.05978	0.93966	1.2073	1.18924	1.12219	1.11839	1.1123
W5DS49	Uncharacterized protein OS=Triticum aestivum PE=4 SV=1 - [W5DS49_WHEAT]	46.62	2	10	67	266	28.0082	6.82959	187.701	196.66	254.308	0.70574	0.690651	0.778265	0.976753	1.26331	1.03955	0.921766	0.930337	0.827005	1.00848	0.808723	1.088	0.852396	0.791267	1.04762	1.179	1.19559	1.07809	1.14062	1.02555	1.0453	1.64645	1.10832	0.960445
A0A1D6C024	Uncharacterized protein OS=Triticum aestivum PE=4 SV=1 - [A0A1D6C024_WHEAT]	46.62	2	10	63	266	27.9672	6.82959	198.75	198.804	242.978	0.853656	0.992399	1.01943	0.899265	1.08482	1.03131	0.992127	0.982694	1.00456	1.15397	0.881176	0.985093	0.997851	0.933494	0.948309	1.09517	1.07357	1.04774	1.03965	1.04072	1.04092	1.10727	1.05676	1.05078
A0A1D6RI06	Uncharacterized protein OS=Triticum aestivum PE=4 SV=1 - [A0A1D6RI06_WHEAT]	46.61	2	31	155	766	84.1857	8.04541	294.908	376.914	247.405	0.931537	0.846822	0.962671	1.387	1.26154	1.01619	0.917903	1.17563	0.959652	0.956099	0.828515	0.983143	0.693008	0.766764	0.924485	1.16851	0.897267	1.13528	1.04438	0.891033	0.991315	0.800569	0.997854	1.09284
A0A1D6APP5	Uncharacterized protein OS=Triticum aestivum PE=3 SV=1 - [A0A1D6APP5_WHEAT]	46.49	2	11	43	370	39.4259	5.16064	188.87	173.741	260.116	0.986503	1.38307	1.35118	1.02315	0.780029	0.873388	0.972157	0.975192	1.00284	1.06842	0.782787	0.842799	1.03318	1.32799	1.16587	0.952498	0.82211	0.844935	0.907115	1.00448	1.06168	1.31122	1.17102	0.940042
C3V134	Cp31BHv (Fragment) OS=Triticum aestivum PE=2 SV=1 - [C3V134_WHEAT]	46.47	4	5	17	170	18.9934	4.94482	30.64	38.3	40.77	1.12459	1.3247	1.12543	1.07807	0.990776	1.08213	0.956467	0.953719	1.03849	0.914154	0.854655	1.05084	0.961776	1.08958	1.12285	0.928692	0.919098	0.919521	1.02665	0.948565	0.885262	1.08253	0.960996	0.864875
F2D8A6	Isocitrate dehydrogenase [NAD] subunit, mitochondrial OS=Hordeum vulgare subsp. vulgare PE=2 SV=1 - [F2D8A6_HORVV]	46.41	5	13	116	362	39.7334	7.1958	254.591	512.859	433.277	0.998521	1.01748	0.908014	1.0249	0.986678	0.973858	1.03676	0.925167	0.955465	1.06945	1.03279	1.12128	1.04524	1.06994	0.961944	0.984049	0.985668	1.08489	1.02308	1.12165	1.02919	0.903457	0.955862	0.983537
A0A1D5TSK6	Uncharacterized protein OS=Triticum aestivum PE=4 SV=1 - [A0A1D5TSK6_WHEAT]	46.41	4	16	68	502	54.9383	4.97021	176.753	291.915	377.318	1.03008	0.911586	1.27161	0.990591	1.01551	1.00796	0.943145	1.09659	1.06801	0.991784	1.15185	0.984943	0.901395	0.877957	1.0199	0.94147	1.00481	0.981035	1.00707	1.05646	0.873673	1.27972	0.955194	0.916218
A0A1D5TZ01	Uncharacterized protein OS=Triticum aestivum PE=3 SV=1 - [A0A1D5TZ01_WHEAT]	46.4	8	12	48	444	48.6229	7.28369	227.613	86.25	283.48	0.923251	0.971731	0.869307	1.02454	0.886864	0.927576	0.928174	0.927252	0.880583	1.01939	1.08678	1.01711	1.09633	1.1882	1.15224	1.12105	0.992768	1.1377	1.09968	1.0108	1.01953	0.832099	0.967132	1.00752
A0A1D5UBI2	Uncharacterized protein OS=Triticum aestivum PE=4 SV=1 - [A0A1D5UBI2_WHEAT]	46.39	4	4	29	97	10.3854	5.45264	105.04	72.87	64.77	0.868781	0.855386	0.780264	1.11282	1.1581	1.01556	0.888785	0.865935	0.833329	0.837136	1.03508	1.10806	1.03999	1.14549	1.26931	1.16286	1.0575	1.07973	1.14094	0.973568	1.00626	1.00701	0.953246	0.856457
A0A1D6BTF1	Uncharacterized protein OS=Triticum aestivum PE=4 SV=1 - [A0A1D6BTF1_WHEAT]	46.37	4	12	60	358	39.0561	5.87158	185.603	159.195	139.39	0.93219	1.00702	0.93463	1.00711	0.931923	0.870258	1.01927	1.07168	1.01443	0.961502	1.05117	1.11818	0.791312	0.998108	0.729004	1.03499	1.08625	1.05318	0.966695	0.958878	1.13742	1.4063	1.0373	1.06299
I1I0I0	Uncharacterized protein OS=Brachypodium distachyon GN=BRADI_3g13750 PE=3 SV=1 - [I1I0I0_BRADI]	46.36	5	5	52	110	11.2427	4.58936	185.778	343.588	123.833	0.914927	0.900376	0.929493	1.01826	1.06822	1.22165	0.909933	0.942833	0.930674	1.04888	1.05312	0.913344	1.05887	0.958245	1.18051	1.04259	1.04372	0.815356	1.10018	1.02197	0.982701	0.994627	0.936151	0.959401
A0A1D6SA87	Uncharacterized protein OS=Triticum aestivum PE=3 SV=1 - [A0A1D6SA87_WHEAT]	46.36	8	18	53	494	52.3839	5.85889	170.4	127.03	49.4767	0.897076	0.853544	0.863565	0.932142	1.00471	0.985194	0.993225	0.973517	0.887574	1.20064	1.14778	1.06801	0.975515	0.924219	1.13487	1.07671	1.10536	1.10344	1.04521	1.06748	1.02732	1.11545	1.01973	0.914085
Q7X7E8	Peptidyl-prolyl cis-trans isomerase (Fragment) OS=Triticum aestivum PE=2 SV=1 - [Q7X7E8_WHEAT]	46.35	7	10	126	233	24.7487	9.56885	249.221	247.588	302.862	1.01173	0.83482	0.916925	1.06543	1.02231	1.00888	0.917815	0.945914	0.856409	1.00813	1.0077	1.11556	1.02743	1.03546	1.14397	1.0818	1.10684	1.02124	1.03994	1.07029	1.02235	0.908549	0.924164	0.912034
W5HZW2	Dolichyl-diphosphooligosaccharide--protein glycosyltransferase 48 kDa subunit OS=Triticum aestivum PE=3 SV=1 - [W5HZW2_WHEAT]	46.35	2	16	97	438	48.0083	6.21436	281.504	263.226	384.164	0.884699	1.03902	0.901805	1.02018	0.881141	0.949564	1.072	1.03463	0.793672	0.882559	0.970935	0.929358	0.875017	1.12046	1.08039	1.06606	1.12214	1.03612	0.934641	1.05545	0.989029	1.53678	0.970943	1.06222
W5GV75	Uncharacterized protein OS=Triticum aestivum PE=4 SV=1 - [W5GV75_WHEAT]	46.35	2	14	64	384	42.9715	6.84424	221.41	87.81	143.52	1.09818	1.07103	1.21396	1.458	1.03281	1.0884	0.929795	0.981752	1.06024	0.966038	1.00051	0.952146	1.09556	1.09249	1.02194	0.666674	0.869736	0.936497	0.737926	1.01961	0.973034	1.02458	1.05314	0.889432
M7YIB0	Putative rhamnose biosynthetic enzyme 1 OS=Triticum urartu GN=TRIUR3_17249 PE=4 SV=1 - [M7YIB0_TRIUA]	46.33	7	13	95	300	33.3491	6.90283	140.593	172.016	265.253	1.02173	0.861889	0.838697	1.07954	0.94681	1.00655	0.832958	0.924415	1.10544	0.5867	0.877781	0.963289	1.16328	1.05673	0.905334	1.0539	1.09942	0.994375	1.11643	1.00708	1.1113	0.939782	1.06426	1.05767
Q35322	NADH dehydrogenase [ubiquinone] iron-sulfur protein 3 OS=Oryza sativa subsp. japonica GN=NAD9 PE=2 SV=2 - [NDUS3_ORYSJ]	46.32	10	10	103	190	22.9765	7.50342	324.938	291.318	368.564	0.984737	1.09992	0.95853	0.948264	1.03966	0.973615	1.02609	1.02831	1.07267	1.03553	1.03489	1.06896	0.901491	0.998753	0.98102	0.951153	0.963696	0.998845	0.982871	1.01856	1.05708	1.02148	0.966857	0.937302
W5B9Q2	Uncharacterized protein OS=Triticum aestivum PE=4 SV=1 - [W5B9Q2_WHEAT]	46.32	5	9	106	285	30.5711	6.56592	484.161	434.35	336.361	0.994605	0.933321	0.956847	0.866534	1.02529	1.01363	1.00437	1.09638	1.05127	0.89409	1.0284	1.05545	0.922464	0.983559	1.10058	0.979337	1.05167	0.8993	1.02573	1.00966	0.994924	1.60205	0.862036	0.907189
A0A1D6ANT9	Uncharacterized protein OS=Triticum aestivum PE=3 SV=1 - [A0A1D6ANT9_WHEAT]	46.3	2	6	125	216	22.6428	7.44482	535.552	614.008	491.523	0.899781	0.881658	0.826629	0.968089	1.08848	1.03816	1.12923	1.20613	1.25614	1.18916	1.37064	1.25423	0.873747	0.804373	0.866704	0.993877	1.08662	0.95118	0.93123	0.871707	0.84611	1.05327	0.793356	0.749933
W5A8E0	Uncharacterized protein OS=Triticum aestivum PE=4 SV=1 - [W5A8E0_WHEAT]	46.28	4	8	126	188	21.2768	11.4878	221.794	456.551	338.933	1.02119	1.04463	1.14114	0.983268	0.950801	1.01025	1.01101	1.01368	0.927394	0.959462	0.907615	0.882835	0.960666	0.967148	0.977425	1.00183	1.04849	0.948779	1.08528	1.00163	1.10138	0.852306	1.00837	1.07953
D8L9Q2	Glucan endo-1,3-beta-glucosidase GII,putative, expressed OS=Triticum aestivum GN=TAA_ctg0661b.00070.1 PE=3 SV=1 - [D8L9Q2_WHEAT]	46.22	4	11	148	331	35.0199	6.354	248.007	674.38	619.386	0.787348	0.822373	0.875108	0.897749	0.996695	0.957255	1.01515	0.984398	1.0609	1.27445	1.38714	1.21396	0.937105	0.856065	0.866187	1.04782	1.14554	1.04905	1.07745	1.00805	0.999117	0.898434	0.907423	0.912748
W5AIS4	Alpha-galactosidase OS=Triticum aestivum PE=3 SV=1 - [W5AIS4_WHEAT]	46.18	4	12	86	353	38.8306	6.43018	223.78	300.827	288.153	0.966772	1.11881	0.959732	1.0594	1.08964	0.974665	1.06307	1.04948	1.16211	1.13031	1.014	1.17823	0.97034	1.00405	0.783167	0.850277	0.900363	0.866983	0.899216	0.948433	0.966028	1.16844	0.986835	0.939543
A0A1D6REG4	Uncharacterized protein OS=Triticum aestivum PE=3 SV=1 - [A0A1D6REG4_WHEAT]	46.17	3	19	132	522	57.4125	5.85889	222.847	396.774	438.144	1.1208	1.05511	0.94325	1.09025	0.863587	0.896671	0.979038	1.07626	0.985936	0.96008	0.947325	1.00199	0.964996	0.985447	1.01124	0.883069	1.06734	1.07445	0.980434	1.06783	1.07122	1.14986	0.966078	0.98935
A0A1D5RU35	Uncharacterized protein OS=Triticum aestivum PE=3 SV=1 - [A0A1D5RU35_WHEAT]	46.17	2	19	134	522	57.4215	6.01123	251.613	435.511	381.493	1.00637	1.29392	1.0186	0.78133	0.840139	0.826935	1.05275	1.11626	1.13067	0.992463	1.06983	1.03668	0.944526	0.893969	0.892904	1.01726	0.955701	1.13742	0.953013	1.00526	0.999092	1.42845	1.07862	0.992186
F8S6U5	Pathogenesis-related protein 1-15 OS=Triticum aestivum GN=Pr-1-15 PE=3 SV=1 - [F8S6U5_WHEAT]	46.11	5	6	32	167	18.363	9.78857	31.21	111.17	100.04	0.849195	0.961681	0.984007	0.813885	0.971039	1.0593	1.05432	1.05974	1.0704	1.14389	1.05142	1.03987	0.91576	0.869742	0.86795	1.11984	1.12617	1.0192	1.17226	1.04057	0.99506	0.899659	0.94363	0.983232
W5B080	Uncharacterized protein OS=Triticum aestivum PE=4 SV=1 - [W5B080_WHEAT]	46.08	3	3	34	102	11.0016	9.5249	66.3667	80.2164	99.5567	0.84186	0.831945	1.07699	0.84626	0.973883	0.993735	1.03925	1.10358	1.14803	0.977211	1.11019	0.96869	0.85396	0.86075	1.02532	1.1304	1.03333	0.968919	1.1793	1.01043	1.03139	0.851911	0.916856	0.923529
A0A1D6ABY4	Uncharacterized protein OS=Triticum aestivum PE=3 SV=1 - [A0A1D6ABY4_WHEAT]	46.07	16	18	108	369	41.9228	7.43018	111.718	141.595	154.438	1.01561	1.03751	1.01029	0.997848	1.00308	0.988104	1.02814	0.986147	0.935557	0.976072	1.01611	1.03511	0.982494	1.02896	1.03266	1.00541	1.00368	1.0274	1.00177	1.02571	1.02492	1.03122	1.02368	1.04752
A0A1D6RRC2	Uncharacterized protein OS=Triticum aestivum PE=3 SV=1 - [A0A1D6RRC2_WHEAT]	46.07	5	11	41	356	38.6513	6.82959	92.1743	41.1799	92.6058	1.21162	1.2298	1.19504	0.994524	1.06657	1.04244	1.05747	0.983038	0.934068	0.982432	1.01292	0.979124	0.953079	0.961311	1.09954	0.836154	0.852802	0.993624	0.84752	0.999571	1.01948	1.1714	0.99462	0.938824
W5H6Q5	Glyceraldehyde-3-phosphate dehydrogenase OS=Triticum aestivum PE=3 SV=1 - [W5H6Q5_WHEAT]	46.06	2	14	96	406	42.7707	8.45557	175.59	403.762	313.94	0.817854	1.61076	0.936376	0.664192	0.49133	0.768747	1.04018	1.12742	1.02916	1.31575	0.998775	1.09247	1.34777	1.50886	0.995769	0.971137	0.59765	1.06285	1.14478	1.10604	1.12335	0.760109	0.979727	1.03486
A0A1D5XQ60	Dirigent protein OS=Triticum aestivum PE=3 SV=1 - [A0A1D5XQ60_WHEAT]	46.06	4	10	33	330	35.2308	8.83643	45.73	55.96	99.9233	0.966921	1.01009	1.12804	1.26849	1.12902	1.1739	1.15555	1.11537	1.04658	0.954344	0.948191	0.994896	0.799688	0.884185	0.789609	1.01745	1.12764	0.996354	0.935321	0.869798	0.947131	0.875837	0.940171	0.943915
M7ZU78	Pleckstrin homology domain-containing family A member 8 OS=Triticum urartu GN=TRIUR3_13560 PE=4 SV=1 - [M7ZU78_TRIUA]	46.04	5	8	93	202	22.6282	6.68311	219.388	191.186	199.223	0.869639	0.802912	0.739213	0.967616	1.01136	1.02403	0.987597	0.961476	1.06537	1.14195	1.1849	1.07194	1.09437	0.980131	0.997138	1.05576	1.10486	0.974131	1.10017	1.07798	1.13268	0.915876	0.953062	1.03361
A0A1D6BJP3	Uncharacterized protein OS=Triticum aestivum PE=4 SV=1 - [A0A1D6BJP3_WHEAT]	46.02	3	23	296	591	63.6231	7.34229	458.892	1055.61	903.984	1.11167	1.2239	1.17262	0.958536	0.917055	0.837455	0.970889	0.995803	1.10787	1.00395	0.999655	0.951014	1.0034	1.32091	1.12054	0.949465	0.921211	0.791717	0.872724	0.862171	0.960423	1.14378	0.901322	1.00073
M7ZX10	26S protease regulatory subunit 4-like protein OS=Triticum urartu GN=TRIUR3_19282 PE=3 SV=1 - [M7ZX10_TRIUA]	46	3	16	175	450	49.6971	6.21436	396.133	496.152	430.582	0.878476	0.88921	1.00089	0.99481	0.941021	0.987457	1.00019	1.06898	1.03768	1.07542	0.977715	0.969173	0.88889	1.07115	0.943412	1.12104	1.07591	1.07934	1.01997	1.05603	1.0611	1.10772	0.943349	1.02596
M8BZD7	Peroxidase OS=Aegilops tauschii GN=F775_25976 PE=3 SV=1 - [M8BZD7_AEGTA]	45.99	3	9	61	324	34.76	5.10986	99.97	230.783	179.66	1.56431	1.57462	1.3185	0.792776	0.787293	0.99259	1.06652	0.973265	0.932036	0.77957	0.801852	0.664319	1.06114	1.19416	0.881945	0.923284	1.01671	1.12036	1.02719	0.935343	1.03795	0.695651	0.986274	1.11267
A0A1D5XSS6	Uncharacterized protein OS=Triticum aestivum PE=3 SV=1 - [A0A1D5XSS6_WHEAT]	45.99	3	27	569	648	71.0701	5.16064	971.092	1770.95	1621.53	1.09973	0.896684	0.8727	1.14024	1.0585	0.934749	0.908115	0.869866	0.918318	0.946098	1.1108	1.03739	0.961818	0.893449	1.07833	0.997458	1.02846	1.09875	0.96265	1.11143	1.13745	1.07544	1.04073	1.03763
A0A1D6ANT1	Uncharacterized protein OS=Triticum aestivum PE=3 SV=1 - [A0A1D6ANT1_WHEAT]	45.89	2	16	176	377	39.3943	9.21729	417.128	660.072	432.447	0.835104	0.872153	0.871464	0.957705	1.02079	1.01415	0.984639	0.932196	0.903614	1.14947	1.11662	1.05667	1.03444	1.026	0.970267	1.06705	0.96194	1.12278	1.11403	1.13756	1.06723	1.07025	1.05058	0.986477
Q75QN9	Cold shock domain protein 2 OS=Triticum aestivum GN=WCSP2 PE=2 SV=1 - [Q75QN9_WHEAT]	45.85	2	5	108	205	19.2135	5.90967	237.41	569.94	599.556	1.19306	1.26383	1.24725	1.04975	1.12528	1.13818	0.969996	0.951239	1.03297	0.822929	0.669823	0.781374	1.05198	1.04053	0.943285	1.055	0.981935	0.90588	1.02491	0.935642	1.0181	0.920017	1.06063	1.12897
W5FUM2	Uncharacterized protein OS=Triticum aestivum PE=3 SV=1 - [W5FUM2_WHEAT]	45.82	2	14	42	395	43.3663	6.66846	86.35	107.71	47.37	1.13702	0.867355	1.15496	1.39778	1.37994	1.17928	1.27412	0.759605	1.07909	0.731392	0.6896	0.893049	0.74287	0.691445	0.756085	0.878731	0.991933	0.96407	0.827042	0.965533	1.03887	0.977368	1.56956	1.10873
A0A1D5XIA9	Phosphoserine aminotransferase OS=Triticum aestivum PE=3 SV=1 - [A0A1D5XIA9_WHEAT]	45.82	3	15	111	419	44.2506	8.57275	210.74	352.531	346.241	1.01281	0.93114	0.768018	1.00868	0.971753	1.06933	1.00574	1.00215	0.959071	1.19393	0.964437	1.13168	0.853144	1.06648	1.14012	0.953767	1.05351	1.09679	0.898997	0.952212	0.924038	1.18379	1.04696	0.851429
A0A1D5V0C7	Uncharacterized protein OS=Triticum aestivum PE=4 SV=1 - [A0A1D5V0C7_WHEAT]	45.81	9	9	33	310	33.6161	7.28369	81.72	121.603	117.75	0.964349	1.22133	1.01329	0.916309	0.884497	0.970224	1.06522	1.14983	1.06784	1.07547	1.05375	1.02951	0.982211	0.975753	0.949026	0.992672	0.997092	0.950499	0.992097	0.973128	1.02672	0.951633	0.900017	1.00482
A0A1D5Y3F5	Uncharacterized protein OS=Triticum aestivum PE=4 SV=1 - [A0A1D5Y3F5_WHEAT]	45.69	2	21	81	545	58.3029	8.71924	153.77	327.837	386.031	1.19278	1.81303	1.42536	0.758348	0.761403	0.846679	0.991176	1.12667	1.148	0.932946	0.881405	0.751619	1.13351	0.929461	0.819037	1.01556	0.865407	1.07412	1.02236	0.922723	1.13041	1.15781	0.979603	1.14041
A0A1D6DIT0	60S ribosomal protein L13 OS=Triticum aestivum PE=3 SV=1 - [A0A1D6DIT0_WHEAT]	45.67	2	10	106	208	24.1001	10.9019	248.981	284.083	361.987	1.08918	1.49266	1.25632	0.873861	0.915619	0.90785	1.00089	1.01978	0.954966	0.959016	0.909539	0.934962	1.01361	1.00886	0.96254	1.0486	0.863317	0.995879	1.01391	0.873811	1.04456	1.20275	1.0179	1.06659
A0A1D5YFT5	Uncharacterized protein OS=Triticum aestivum PE=4 SV=1 - [A0A1D5YFT5_WHEAT]	45.65	2	20	87	552	59.1612	8.57275	193.515	369.073	366.444	1.05936	1.34155	1.31632	0.94361	0.860972	1.05904	1.06394	1.0503	1.03328	0.885247	0.875333	0.872378	1.13633	1.09721	0.978705	1.10776	0.962066	1.03697	1.01115	0.993859	1.01291	0.901919	1.02706	0.963769
W4ZY98	Uncharacterized protein OS=Triticum aestivum PE=3 SV=1 - [W4ZY98_WHEAT]	45.61	4	27	127	684	73.1678	5.18604	207.431	302.411	151.88	0.9027	0.93641	0.886837	1.05383	0.985354	0.968393	0.979956	1.01946	0.987782	1.0735	1.08388	1.0931	1.0002	0.913487	0.853972	0.995217	1.07704	1.12772	1.06414	1.04419	1.07653	0.806117	0.989063	1.04115
R9UFG3	12-oxophytodienoic acid reductase 1-A4a OS=Triticum aestivum PE=4 SV=1 - [R9UFG3_WHEAT]	45.58	2	16	75	362	40.1933	5.80811	179.493	225.111	164.951	1.11614	1.20965	1.19054	1.0582	0.996473	1.03225	1.02276	1.17424	1.09312	0.973906	0.978395	1.0529	0.886188	0.851826	0.702734	0.976831	0.990248	1.08269	0.948264	0.970553	0.966547	1.12958	0.906297	0.990348
A0A1D6D411	Uncharacterized protein OS=Triticum aestivum PE=4 SV=1 - [A0A1D6D411_WHEAT]	45.54	9	10	71	224	24.5176	4.98291	53.47	142.09	133.991	0.902056	0.906789	0.923444	1.09498	1.10929	1.10613	1.01488	0.989094	1.00365	1.19572	1.0845	1.06572	0.992729	0.912481	0.943174	0.98586	1.05402	0.981633	0.943209	0.984522	0.973451	0.892929	1.00787	0.862658
A0A1D5SZA9	Cyanate hydratase OS=Triticum aestivum GN=CYN PE=3 SV=1 - [A0A1D5SZA9_WHEAT]	45.51	6	6	71	167	18.5422	5.23682	61.4433	87.8067	127.383	1.04469	0.860018	0.91128	1.11649	1.10088	1.07871	0.990857	1.04963	1.03032	0.978603	1.04469	1.10819	0.943448	0.933819	0.95997	1.00732	1.07658	1.00203	0.979413	0.963407	0.943814	0.874086	0.927361	0.91599
A0A1D5S865	Uncharacterized protein OS=Triticum aestivum PE=4 SV=1 - [A0A1D5S865_WHEAT]	45.5	7	8	78	222	24.0468	4.729	293.955	241.527	207.526	0.8701	0.802426	0.929758	1.03847	1.06071	1.12427	0.953202	0.9421	0.951272	1.01121	0.98981	0.959886	1.034	1.01115	1.00957	1.04749	1.10419	1.00848	1.02578	1.03963	0.987329	0.887208	0.995098	1.03238
M7YEA9	Glutathione S-transferase theta-1 OS=Triticum urartu GN=TRIUR3_21774 PE=4 SV=1 - [M7YEA9_TRIUA]	45.49	2	8	47	233	26.226	8.95361	141.586	101.786	128.92	1.00551	0.902477	1.0362	1.15037	1.19935	1.17654	1.03129	0.976133	0.934201	1.01211	0.888156	1.11089	0.79714	1.03266	1.05184	0.97397	0.977981	0.950675	0.899137	0.867952	0.875637	1.03615	1.05796	0.855495
A0A1D6RVG1	Chorismate synthase OS=Triticum aestivum PE=3 SV=1 - [A0A1D6RVG1_WHEAT]	45.45	3	15	87	440	47.0798	7.66455	151.056	240.73	280.472	1.07067	1.05775	0.942932	0.930972	0.995896	1.06167	1.10193	1.17035	1.05149	1.0139	1.00981	1.03159	0.997155	1.01457	0.988982	0.947116	0.905018	1.05834	1.09765	1.00987	1.03457	0.784406	1.01955	0.990598
F2CXK6	Predicted protein OS=Hordeum vulgare subsp. vulgare PE=2 SV=1 - [F2CXK6_HORVV]	45.43	2	14	102	460	47.8637	7.95752	166.736	407.619	484.233	1.07676	1.13289	0.844797	0.901716	0.923546	0.983427	0.920187	1.30314	0.946856	0.801516	0.826902	1.0235	1.10337	0.925106	0.823297	1.15553	0.921057	1.14851	1.12649	0.927467	1.005	1.17271	0.955699	1.30925
A0A1D5WBU3	Uncharacterized protein OS=Triticum aestivum PE=4 SV=1 - [A0A1D5WBU3_WHEAT]	45.42	3	22	85	557	63.1693	7.04932	66.7367	156.844	208.732	1.16785	1.15646	1.14209	1.06646	1.03557	1.08837	0.872207	0.970074	0.922454	0.996869	0.928112	1.02014	1.07144	1.14511	1.13758	1.17393	0.917869	0.855084	0.885777	0.943864	0.909892	0.815016	1.02115	0.918319
A0A1D5T8I8	Uncharacterized protein OS=Triticum aestivum PE=4 SV=1 - [A0A1D5T8I8_WHEAT]	45.26	5	6	27	95	10.7036	9.29053	44.08	49.7367	67.1267	0.950951	0.848302	0.956131	1.14301	1.01407	0.983175	0.918371	1.00298	0.826783	0.731717	0.892485	0.992466	1.13916	1.11219	1.17558	1.17406	1.13451	0.95992	1.24364	1.00737	1.17035	0.650052	0.977627	1.0528
C6ES53	Peroxidase OS=Triticum aestivum GN=Prx111-A PE=3 SV=1 - [C6ES53_WHEAT]	45.25	2	10	156	316	33.0411	6.18896	353.579	507.031	832.135	1.10201	0.893944	0.944624	0.918513	0.872316	0.97477	1.06543	0.690197	0.801271	1.08571	0.836245	0.729482	0.946982	0.928911	0.944209	0.962517	1.57377	1.25557	0.961049	1.05483	1.14531	1.0102	1.09401	1.20864
M0WVW3	Uncharacterized protein OS=Hordeum vulgare subsp. vulgare PE=3 SV=1 - [M0WVW3_HORVV]	45.25	3	26	119	621	66.2583	4.91943	227.175	249.069	175.367	0.718682	0.898204	0.883678	0.899157	0.996904	1.00753	1.00922	0.981938	0.993632	1.26875	1.05044	0.977528	1.26619	1.10512	1.04003	0.962127	1.07892	1.00369	1.05322	0.934815	1.04135	0.813635	0.893049	1.02913
A0A1D6AFC1	Peroxidase OS=Triticum aestivum PE=3 SV=1 - [A0A1D6AFC1_WHEAT]	45.23	7	9	138	325	33.5137	8.32373	265.508	487.173	470.835	1.19509	1.20823	1.23706	1.00814	0.933599	0.977223	1.05415	1.04955	1.07925	0.830575	0.928521	0.905894	0.78419	0.889781	0.951057	0.983795	1.05779	0.993744	0.982649	0.967969	0.98324	0.956124	0.996681	1.04356
A0A1D5WPC4	Uncharacterized protein OS=Triticum aestivum PE=4 SV=1 - [A0A1D5WPC4_WHEAT]	45.23	9	13	66	440	43.9997	8.45557	220.005	351.667	262.207	0.856445	0.964769	0.925618	0.931215	1.03204	1.00776	0.987676	1.00703	1.09407	1.08641	1.05303	1.13817	1.02987	0.958411	0.972103	1.0743	1.05525	1.01558	1.08171	0.996048	0.952322	1.28814	1.01033	0.96119
A0A0C4BIR6	Uncharacterized protein OS=Triticum aestivum PE=4 SV=1 - [A0A0C4BIR6_WHEAT]	45.21	10	10	109	219	24.7151	10.4331	114.17	252.757	181.629	1.11338	1.02372	0.963799	1.0872	1.13438	1.02302	1.07444	1.02243	0.99768	0.96453	0.992863	1.07218	0.930169	0.929775	1.08574	0.973043	0.973401	0.894933	1.03203	1.08031	0.93144	0.757827	0.973379	0.985859
M7ZFF7	40S ribosomal protein S6 OS=Triticum urartu GN=TRIUR3_03809 PE=3 SV=1 - [M7ZFF7_TRIUA]	45.2	9	16	103	250	28.4387	10.6675	176.57	228.023	369.366	0.754502	0.831679	0.883757	1.36439	0.98032	1.05339	0.831747	0.972064	0.90764	0.863554	1.03986	1.02454	0.983441	1.01165	0.94915	0.973868	1.07732	0.99008	1.04448	1.05247	1.10821	0.958582	1.07984	1.18347
A0A1D6DBC1	Uncharacterized protein OS=Triticum aestivum PE=4 SV=1 - [A0A1D6DBC1_WHEAT]	45.19	14	24	93	675	75.9465	6.82959	188.57	289.415	360.195	1.05023	0.839765	0.863988	0.891365	0.885686	0.928986	0.87582	0.899791	0.974939	0.945684	0.910771	0.947947	1.2372	1.22242	1.09282	1.12909	1.14355	1.16161	0.981488	1.06394	1.06594	0.940859	1.03917	0.992295
A0A1D5VIM3	Uncharacterized protein OS=Triticum aestivum PE=4 SV=1 - [A0A1D5VIM3_WHEAT]	45.19	3	7	41	239	26.2724	5.43994	60.29	65.125	100.87	0.85708	0.958953	0.947759	0.867324	1.06118	1.04339	1.01495	0.888283	1.0077	1.15765	0.936414	0.995946	0.865765	1.05772	1.018	0.996068	1.18539	1.03188	1.0215	1.05422	1.09229	1.48549	0.967531	0.974108
A0A096UQD1	Uncharacterized protein OS=Triticum aestivum PE=4 SV=1 - [A0A096UQD1_WHEAT]	45.16	2	4	37	93	10.2651	5.0083	70.34	102.392	200.63	1.11149	0.77742	1.00235	1.40274	1.00919	1.26167	0.711735	0.890542	0.85843	0.70682	0.923942	0.946467	1.18776	1.29059	1.19165	0.913443	1.17585	0.888016	0.975598	0.979885	1.03074	0.842755	0.99907	1.12418
A0A1D6D773	Peroxidase OS=Triticum aestivum PE=3 SV=1 - [A0A1D6D773_WHEAT]	45.16	4	13	64	341	36.8675	7.45947	143.144	203.35	189.068	0.97871	1.01859	1.02458	0.989167	1.03684	1.04682	0.981273	1.03718	1.06589	0.93864	0.709374	1.0641	0.998405	1.00228	1.05866	1.21757	1.17319	1.02133	1.07471	0.811464	0.909251	0.78839	0.925163	0.994946
A0A1D5XWT4	Uncharacterized protein OS=Triticum aestivum PE=4 SV=1 - [A0A1D5XWT4_WHEAT]	45.12	3	8	49	164	18.557	10.3306	43.09	45.89	24.98	0.917475	1.11486	0.976317	1.19772	1.17009	1.23181	0.926315	0.928023	0.704482	0.87973	0.72444	0.96	1.08879	1.11132	1.24955	0.937797	0.981478	0.953477	1.19484	1.028	1.0386	0.970896	0.962582	0.93342
W5BFA5	Uncharacterized protein OS=Triticum aestivum PE=4 SV=1 - [W5BFA5_WHEAT]	45.11	3	12	56	348	38.8616	6.63916	115.24	176.09	113.598	1.09628	1.07019	1.35433	1.19394	0.927784	0.976583	0.948388	0.963301	1.16448	0.726407	0.678745	0.938171	1.15104	1.38886	0.945509	0.937489	1.03998	1.10254	1.05149	1.23651	1.04888	0.931622	0.920031	0.962631
M8C5M2	IAA-amino acid hydrolase ILR1-like protein 1 OS=Aegilops tauschii GN=F775_07943 PE=4 SV=1 - [M8C5M2_AEGTA]	45.08	2	13	36	437	47.2999	5.65576	78.3317	105.013	124.322	1.18461	0.82764	0.853847	1.0774	1.08753	0.983699	0.92615	0.971025	1.02101	0.851472	0.763168	1.0488	1.11844	0.922816	0.929273	1.02826	1.10777	1.15731	1.03291	0.894583	1.05082	0.85703	1.26901	0.987921
A0A1D5UEG1	Uncharacterized protein OS=Triticum aestivum PE=4 SV=1 - [A0A1D5UEG1_WHEAT]	44.98	3	51	228	1603	173.783	6.66846	390.855	399.816	790.925	0.782058	0.845551	0.845205	0.923399	1.0165	0.907477	1.04667	0.962421	0.894079	1.29124	1.12746	1.1115	1.14148	0.970698	0.90945	0.9892	0.99201	1.13473	0.912472	1.12582	1.10326	1.05375	1.05658	1.12204
A0A1D5WXT4	Uncharacterized protein OS=Triticum aestivum PE=3 SV=1 - [A0A1D5WXT4_WHEAT]	44.93	3	31	179	690	73.795	8.20654	488.724	482.155	533.403	0.838521	0.639511	1.04582	1.05007	0.91763	1.07303	0.925749	0.930479	0.80558	1.12288	1.27737	1.04572	1.02788	0.901812	1.0467	1.11825	1.21483	1.03052	0.952121	1.16359	1.0611	0.893094	1.06455	1.07418
A0A1D6BLC9	Uncharacterized protein OS=Triticum aestivum PE=4 SV=1 - [A0A1D6BLC9_WHEAT]	44.91	5	18	148	481	54.1363	7.56201	310.654	359.045	362.8	1.27477	1.33707	1.32733	0.990615	0.996598	0.998345	1.14568	1.24565	1.27055	1.02832	1.15038	1.11586	0.902554	0.873681	0.897054	0.805574	0.862635	0.788971	0.822085	0.780304	0.871055	0.8946	0.846571	0.817524
M8AL83	40S ribosomal protein S11 OS=Triticum urartu GN=TRIUR3_03367 PE=3 SV=1 - [M8AL83_TRIUA]	44.87	4	9	68	156	17.3434	10.5356	72.8819	36.4833	75.6685	0.746989	0.827941	0.86908	1.0303	1.24758	0.991768	0.950292	0.772214	0.760111	1.26412	0.679837	1.01638	0.992721	0.90675	0.837007	1.07561	1.0339	1.11488	1.10742	1.00987	1.10234	1.1687	1.04663	1.08221
W5FJ26	Uncharacterized protein OS=Triticum aestivum PE=4 SV=1 - [W5FJ26_WHEAT]	44.84	4	23	89	620	69.9276	9.01221	283.21	274.936	386.603	0.854853	1.01442	1.20281	0.970314	0.880113	1.03406	0.948758	1.00667	0.93874	1.09474	1.15226	0.913761	1.09072	0.933594	1.01697	0.926002	1.03476	1.06628	0.977415	0.978915	0.950016	1.29478	1.07081	1.01215
A0A1D6BJB7	Uncharacterized protein OS=Triticum aestivum PE=3 SV=1 - [A0A1D6BJB7_WHEAT]	44.74	6	7	64	228	23.8432	9.27588	180.563	268.388	291.061	0.965465	1.27112	0.894793	0.897623	0.908249	0.896978	0.899416	0.936543	0.877425	0.78668	0.903019	0.940472	0.950437	1.06171	1.07958	1.13755	1.05277	1.13529	0.982729	0.927883	0.992028	1.30822	1.05615	0.985331
A0A1D5ZQU3	Uncharacterized protein OS=Triticum aestivum PE=4 SV=1 - [A0A1D5ZQU3_WHEAT]	44.72	6	6	22	161	18.6368	7.29834	77.26	92.8667	154.86	0.898858	0.841361	0.771653	0.856524	0.899197	0.932869	1.109	1.06849	1.00269	1.02199	1.07656	1.06943	0.903189	1.04443	1.03801	1.01721	1.0356	1.05822	1.10853	1.16236	1.18709	1.20911	0.992413	0.958
A0A1D5U985	Uncharacterized protein OS=Triticum aestivum PE=4 SV=1 - [A0A1D5U985_WHEAT]	44.72	7	15	103	369	40.6854	6.48096	164.396	237.22	302.031	1.05882	1.01532	0.963857	0.957408	0.959939	1.02295	0.923663	0.970192	0.886234	0.925832	1.01278	1.00392	1.0726	0.945175	1.00534	1.08867	1.09215	1.13972	1.03831	0.973719	0.99922	1.07221	1.0256	0.936147
A0A1D5TMW4	Uncharacterized protein OS=Triticum aestivum PE=4 SV=1 - [A0A1D5TMW4_WHEAT]	44.72	3	9	61	199	21.6544	6.68311	54.5	187.33	167.689	0.938945	0.914687	0.663817	1.04091	1.082	1.01807	0.935324	0.95123	1.1016	1.00701	1.08534	1.24056	1.06459	0.965775	0.876597	0.946967	0.984114	0.985445	1.12048	1.06349	0.989169	1.09609	0.988737	0.974488
Q41629	ADP,ATP carrier protein 1, mitochondrial OS=Triticum aestivum GN=ANT-G1 PE=3 SV=1 - [ADT1_WHEAT]	44.71	3	16	390	331	35.9386	9.78857	849.22	1266.32	1210.51	0.831369	0.883128	0.792096	0.993816	1.05671	1.02032	0.95123	0.904009	0.858777	1.01876	1.04065	1.05207	1.13064	1.01357	1.09602	1.06547	1.13398	1.05491	1.11666	1.17992	1.11214	0.977101	1.06665	1.0446
B2ZGL2	Plastid acetyl-CoA carboxylase OS=Triticum aestivum GN=Acc-1 PE=4 SV=1 - [B2ZGL2_WHEAT]	44.61	5	76	377	2311	254.789	6.15088	708.99	864.007	1256.77	1.18896	1.0397	0.953997	1.2421	1.05286	1.0248	1.02541	1.01473	0.923767	1.0926	0.992047	1.09648	0.681051	1.05254	1.09927	0.980621	0.945753	0.984282	0.935057	1.02401	0.895702	0.637483	1.01141	0.996638
A0A1D6CRL9	Uncharacterized protein OS=Triticum aestivum PE=3 SV=1 - [A0A1D6CRL9_WHEAT]	44.59	10	16	79	388	43.0436	6.17627	100.19	164.926	233.862	0.767144	0.816342	0.905299	0.789991	0.918724	0.962606	1.02888	0.993505	1.04828	1.12798	1.14676	1.0505	1.09697	0.959815	0.924281	1.07496	1.05823	1.05678	1.1002	1.12001	1.0546	0.974829	1.04744	1.02
A0A1D6B1V0	Uncharacterized protein OS=Triticum aestivum PE=4 SV=1 - [A0A1D6B1V0_WHEAT]	44.49	3	7	25	254	27.9797	6.69775	127.583	90.2033	76.7167	1.21216	1.03166	0.923111	1.05975	1.07418	0.956996	0.995972	0.984506	0.956788	0.947397	1.09409	1.01814	1.08882	1.0363	0.967077	0.933144	0.956149	1.05622	0.916743	0.950759	1.10185	0.900978	0.9584	1.07167
A0A1D5VAK3	Uncharacterized protein OS=Triticum aestivum PE=4 SV=1 - [A0A1D5VAK3_WHEAT]	44.48	8	27	174	688	74.4887	6.45557	429.393	565.164	501.127	0.813174	0.817783	0.847965	0.874675	0.939586	0.96626	0.948644	0.975464	0.913403	1.09838	1.11026	1.04957	1.16832	0.978919	1.04326	1.10142	1.05593	1.04476	1.12608	1.1183	1.126	1.19551	1.0288	1.0968
P49968	Signal recognition particle 54 kDa protein 1 OS=Hordeum vulgare GN=SRP54-1 PE=2 SV=1 - [SR541_HORVU]	44.47	2	19	60	497	54.4761	9.29053	166.7	175.168	306.409	0.787482	1.08374	0.996909	0.95272	0.826741	1.36305	1.0402	1.04786	0.974695	1.1075	1.12362	1.0309	1.19666	0.998109	0.855163	1.01336	1.00546	1.07883	1.08244	1.04471	0.959275	0.98178	1.05127	0.834644
A0A1D5YFK1	Uncharacterized protein OS=Triticum aestivum PE=3 SV=1 - [A0A1D5YFK1_WHEAT]	44.47	5	13	41	443	48.9296	5.36377	117.011	118.78	179.091	0.991442	0.979422	1.15228	1.05358	0.955178	0.889826	1.1211	1.00392	0.978295	1.1085	1.03086	1.01481	0.955851	1.06884	0.935443	0.918976	0.988799	1.17186	0.945068	1.06965	0.953608	0.99366	0.970435	1.05299
W5I4R6	Uncharacterized protein OS=Triticum aestivum PE=4 SV=1 - [W5I4R6_WHEAT]	44.44	3	12	52	396	42.7931	5.38916	64.08	300.098	320.315	1.06185	1.26109	1.0287	0.947831	0.989371	1.07693	1.0869	1.0065	1.05419	0.981522	0.996668	1.05813	0.995327	0.941321	0.961545	0.886297	1.01609	0.95346	0.94127	0.963284	1.01603	1.21286	1.01188	0.981126
A0A1D5WS24	Isocitrate dehydrogenase [NADP] OS=Triticum aestivum PE=3 SV=1 - [A0A1D5WS24_WHEAT]	44.44	5	16	116	414	46.5687	6.66846	318.483	301.281	290.629	1.01107	1.12672	1.25355	1.09125	1.11188	1.13184	1.02779	0.96917	0.909258	1.02018	0.906759	0.941559	0.885062	1.01084	0.994985	1.01612	0.887759	0.987984	0.967353	1.04791	1.01648	0.768019	1.03409	1.05421
A0A1D6C4L4	Uncharacterized protein OS=Triticum aestivum PE=4 SV=1 - [A0A1D6C4L4_WHEAT]	44.44	3	12	56	396	42.8541	5.75732	168.53	340.336	306.232	1.1289	1.05186	1.04508	1.07765	0.978232	1.02577	1.0127	1.13665	1.14623	0.953126	0.949283	1.00341	0.95155	0.991394	0.918317	1.01516	1.02805	0.909225	0.98274	0.965151	1.03149	0.92654	0.970371	0.992265
A0A1D6D9J4	Polyadenylate-binding protein OS=Triticum aestivum PE=3 SV=1 - [A0A1D6D9J4_WHEAT]	44.38	22	27	187	649	70.4947	7.37158	270.9	471.298	370.847	0.995909	1.01143	0.979411	1.12871	1.0551	1.00392	0.969345	0.959278	0.968401	0.955329	0.93031	1.0294	0.975512	1.00527	1.0546	0.994713	1.00369	1.02423	1.01259	1.04679	1.02808	0.723345	1.01855	0.993826
I1IT23	Uncharacterized protein OS=Brachypodium distachyon PE=4 SV=1 - [I1IT23_BRADI]	44.32	3	4	51	88	10.1255	10.3306	90.38	177.46	175.329	0.74039	1.00994	1.09568	1.17124	0.999929	0.91669	0.82836	0.944522	0.879023	0.836445	0.938906	0.778713	0.966371	0.880782	1.0464	1.24673	1.13973	0.949252	1.30063	1.08812	1.02859	0.926139	1.10024	1.10999
W5B1M0	Peroxidase OS=Triticum aestivum PE=3 SV=1 - [W5B1M0_WHEAT]	44.3	2	8	69	316	32.7642	6.17627	139.837	368.198	392.499	0.968868	0.908796	1.01788	0.749268	1.0963	0.866777	0.83445	1.1524	1.18459	0.645087	0.737835	0.715278	1.43414	0.909083	1.60519	1.63756	1.36415	0.946401	1.13846	0.725976	0.784649	0.946955	0.991548	0.995823
M0UQH8	Uncharacterized protein OS=Hordeum vulgare subsp. vulgare PE=4 SV=1 - [M0UQH8_HORVV]	44.26	2	2	6	61	7.12479	9.24658	26.72	33.92	92.49	1.33303	0.738505	0.788718	1.10544	1.01795	0.930779	1.10604	1.18626	1.25513	0.827281	1.19446	1.15019	0.767845	0.799461	0.978862	0.980033	1.27661	1.0041	0.966538	0.960416	1.00223	0.821019	0.804575	0.85984
A0A0C4BJ10	Rab18s OS=Triticum aestivum PE=2 SV=1 - [A0A0C4BJ10_WHEAT]	44.24	7	8	58	217	23.87	5.5415	111.773	333.56	322.123	0.82529	0.759209	0.750706	0.854634	0.910002	0.863618	1.05234	0.975144	1.13035	1.06846	1.12136	1.01547	1.02505	1.01317	1.03498	1.14014	1.16733	1.07914	1.13125	1.05669	1.06837	0.919909	0.966869	1.01248
B6TFY4	40S ribosomal protein S27 OS=Zea mays PE=2 SV=1 - [B6TFY4_MAIZE]	44.19	4	4	76	86	9.55172	8.88037	207.15	303.485	255.555	0.879406	0.878066	0.979815	0.947472	0.926341	1.09936	0.956108	0.848416	0.864701	1.08287	1.03632	0.920668	0.904249	1.04616	1.05359	1.15558	1.1189	1.00914	1.06707	1.12481	1.03937	0.978062	1.10567	1.00337
A0A1D5WSQ2	Peroxidase OS=Triticum aestivum PE=3 SV=1 - [A0A1D5WSQ2_WHEAT]	44.14	2	12	92	333	35.8501	7.34229	544.151	440.554	353.593	1.06095	1.05653	0.986375	0.968503	1.02961	0.95296	1.15966	1.14312	1.0894	1.0568	1.12246	1.01633	0.86166	0.892027	0.978561	0.938747	1.09773	0.948109	0.906979	0.951957	0.966336	1.0967	0.850867	1.00251
A0A1D5V5S7	Uncharacterized protein OS=Triticum aestivum PE=3 SV=1 - [A0A1D5V5S7_WHEAT]	44.14	4	21	149	503	54.3226	5.42725	393.361	277.596	376.635	1.31467	1.11512	1.13936	1.09093	1.09232	1.0173	1.08451	1.0399	1.09523	0.928627	1.13592	0.987221	1.05786	0.915362	1.10084	0.920549	0.952626	0.927199	0.798807	0.940403	0.925437	0.629938	0.878892	0.893012
A2XFD1	Putative uncharacterized protein OS=Oryza sativa subsp. indica GN=OsI_11075 PE=3 SV=1 - [A2XFD1_ORYSI]	44.12	2	5	36	102	11.3426	4.94482	71.49	90.27	117.287	1.06465	0.99883	1.18086	1.05197	1.05853	1.04918	1.1183	1.16688	1.13653	1.13633	1.17649	1.05323	0.865396	0.840569	0.936896	0.849673	0.916944	0.967385	0.848534	0.965024	0.955394	1.13313	0.883076	1.01026
A0A1D5YNX6	Succinate dehydrogenase [ubiquinone] flavoprotein subunit, mitochondrial OS=Triticum aestivum PE=3 SV=1 - [A0A1D5YNX6_WHEAT]	44.12	2	18	76	621	68.2738	6.56592	201.987	204.417	298.459	1.26804	1.25538	1.05897	1.03252	1.03421	1.02474	1.09425	1.0527	0.937673	0.911332	0.913598	0.868579	0.919378	1.04609	1.21719	0.868667	0.912642	0.950164	0.862486	0.969193	0.983038	1.07378	0.937798	1.07788
A0A1D6RE97	Uncharacterized protein OS=Triticum aestivum PE=4 SV=1 - [A0A1D6RE97_WHEAT]	44.08	12	12	38	363	40.0648	7.23975	125.69	118.617	140.747	1.03439	0.847893	0.927348	1.0232	1.0085	1.02255	0.973707	1.01135	0.996053	0.958398	0.966882	1.01886	1.07567	0.911351	1.02712	1.07077	1.12712	1.01255	0.996515	1.07756	1.01336	0.924757	1.05186	0.980145
A0A1D6RDZ8	Phosphoglycerate kinase OS=Triticum aestivum PE=3 SV=1 - [A0A1D6RDZ8_WHEAT]	44.01	4	20	115	568	59.0516	9.27588	291.448	477.108	547.233	1.46639	1.25412	1.33924	0.865485	1.01161	1.01564	0.956173	1.07331	1.19948	0.683649	0.979697	0.831465	0.941428	0.928933	0.941495	0.897842	0.982779	0.86592	0.798507	0.896546	0.941222	0.830564	0.963906	1.10594
A0A1D5U063	D-3-phosphoglycerate dehydrogenase OS=Triticum aestivum PE=3 SV=1 - [A0A1D5U063_WHEAT]	44.01	2	22	219	618	63.9749	7.26904	851.791	573.696	637.795	0.864264	1.27647	1.38185	1.06193	0.845127	0.901831	0.980884	1.09518	1.21947	1.11407	0.919209	0.844987	0.77481	1.01829	0.967153	1.28343	1.00571	0.959555	1.021	0.990715	0.950965	0.933761	1.00887	0.983021
R7WA39	40S ribosomal protein S8 OS=Aegilops tauschii GN=F775_05948 PE=3 SV=1 - [R7WA39_AEGTA]	44	3	9	223	225	25.2465	10.4478	460.276	590.618	917.535	0.737138	0.989786	0.815423	0.775022	0.988912	0.976892	0.979668	0.871569	1.01675	1.214	0.973723	1.12377	1.14593	1.17893	0.877466	0.909711	0.988715	1.14962	0.961548	1.02632	1.20169	1.08315	1.08609	1.08437
M7ZEV7	Uncharacterized protein OS=Triticum urartu GN=TRIUR3_22815 PE=4 SV=1 - [M7ZEV7_TRIUA]	44	5	6	15	175	17.7735	5.04639	75.94	47.2282	41.69	1.00151	0.887823	0.871435	1.18147	1.00007	1.13524	1.0101	1.14238	0.980859	1.16793	1.2098	1.07638	1.0373	0.995037	0.934939	0.981382	1.00235	1.16952	0.875154	0.930236	0.925667	0.861152	0.922887	0.960217
F2DZ09	Peroxidase OS=Hordeum vulgare subsp. vulgare PE=2 SV=1 - [F2DZ09_HORVV]	44	3	10	271	350	36.8826	5.31299	1132.58	1336.27	1444.31	1.04802	0.831071	0.763503	0.991418	1.23768	1.07771	1.16015	1.17777	1.297	1.45197	1.60565	1.50442	0.545779	0.712473	0.786916	0.783957	0.869278	0.821271	0.713652	0.793885	0.683619	1.02368	0.6987	0.661424
A0A0A9RPC1	40S ribosomal protein S30 OS=Arundo donax PE=4 SV=1 - [A0A0A9RPC1_ARUDO]	44	2	2	49	25	2.8555	11.063	77.0829	136.55	136.505	0.858085	0.844812	0.730711	0.983375	1.05569	1.04915	0.867761	0.836741	0.825596	1.12183	1.03483	1.20252	1.10054	0.98796	1.17807	1.09175	1.12689	0.966577	1.28617	1.15388	0.955693	0.848224	1.00363	0.938305
A0A1D5UWH3	Uncharacterized protein OS=Triticum aestivum PE=4 SV=1 - [A0A1D5UWH3_WHEAT]	44	2	49	230	1609	174.486	6.7417	383.24	455.09	907.773	1.00213	0.884799	0.850196	1.10317	1.20952	1.14207	1.07238	1.03403	0.980757	1.15793	1.15155	1.16707	0.863422	0.941204	0.943566	0.914062	1.00706	1.03456	0.867506	0.903479	0.824378	1.00318	0.8887	0.912804
A0A1D5T837	40S ribosomal protein S8 OS=Triticum aestivum PE=3 SV=1 - [A0A1D5T837_WHEAT]	44	4	10	229	225	25.2725	10.4478	439.939	656.383	811.763	0.972993	0.918381	1.04253	0.938614	0.858415	1.01239	0.952185	0.953457	1.03184	1.10187	0.944164	1.08758	1.08407	1.15931	0.94599	1.00011	1.13803	1.11927	0.93061	1.05577	1.04169	1.08631	1.07937	0.995016
A0A1D5TUK5	40S ribosomal protein S8 OS=Triticum aestivum PE=3 SV=1 - [A0A1D5TUK5_WHEAT]	44	3	9	231	225	25.2485	10.4478	425.565	707.002	950.621	0.873656	0.939201	0.947493	0.982204	0.907418	1.04563	0.943917	0.998639	0.922242	1.1013	1.1925	1.03909	1.09589	1.07683	1.01766	1.11973	1.02236	1.04066	1.04099	1.01188	1.04974	0.984485	0.98761	0.933389
A0A1D5RUP2	Nucleoside diphosphate kinase OS=Triticum aestivum PE=3 SV=1 - [A0A1D5RUP2_WHEAT]	44	8	8	175	150	16.6066	6.80029	421.53	587.736	463.491	1.28006	1.11474	1.18973	0.89274	0.976696	0.950591	1.03694	1.01449	0.996512	0.805678	0.926643	0.921593	0.890497	1.01084	1.02546	0.949716	0.998426	0.891968	1.01011	1.00103	1.03723	0.901222	0.937051	0.99438
W5BGV0	Peroxidase OS=Triticum aestivum PE=3 SV=1 - [W5BGV0_WHEAT]	43.99	4	11	273	341	35.3271	6.53662	1149.77	1319.03	1308.08	1.67898	1.91282	1.77271	0.797715	0.845495	0.441256	0.957404	1.02258	0.965823	0.952229	1.11586	1.29553	1.43285	1.49832	1.50473	0.522968	0.497342	0.383716	0.819526	0.695502	0.763955	0.796154	0.815576	0.721816
A0A1D5T6G6	Peroxidase OS=Triticum aestivum PE=3 SV=1 - [A0A1D5T6G6_WHEAT]	43.99	2	12	292	341	35.5139	7.89893	848.268	1249.83	1110.38	1.60534	1.95886	1.7638	0.305798	0.681197	0.442333	1.91817	1.69022	1.47971	1.46768	1.17767	1.87075	0.643485	0.803084	0.671926	0.394089	0.524685	0.550284	0.60338	0.606972	0.558351	0.581565	0.523701	0.594514
A0A1D5V1S6	Uncharacterized protein OS=Triticum aestivum PE=4 SV=1 - [A0A1D5V1S6_WHEAT]	43.98	2	35	165	1121	122.58	4.88135	283.516	480.5	625.582	1.17029	1.10764	1.22852	0.945002	0.89286	0.914779	1.04373	0.947742	0.883054	1.00342	0.911359	0.965122	1.23461	1.31004	1.17313	0.864567	0.885834	0.998982	1.00868	1.07248	1.04595	0.942304	0.978312	1.01911
A0A1D6A2S4	Malate dehydrogenase OS=Triticum aestivum PE=3 SV=1 - [A0A1D6A2S4_WHEAT]	43.98	3	11	40	332	34.5741	7.6499	158.465	180.429	206.065	0.990296	1.04079	0.941429	0.91217	0.828846	0.985184	1.02955	1.11369	1.02354	1.02245	0.851426	1.00725	0.966563	0.99509	1.09835	1.0929	0.947219	1.06798	1.10232	1.03794	1.07823	0.954496	1.04245	1.09682
M0VM05	Uncharacterized protein OS=Hordeum vulgare subsp. vulgare PE=4 SV=1 - [M0VM05_HORVV]	43.94	5	7	60	132	14.6255	5.18604	163.655	165.034	157.44	1.04456	0.917447	0.917551	0.874015	0.967707	1.06562	1.01317	1.03508	1.01618	0.948204	1.05686	1.05474	0.936993	1.01651	0.995075	1.00503	1.17058	0.915931	1.03364	0.963263	1.06921	1.02049	0.948519	0.990788
A0A1E5WNK9	Cell division control protein 48-like protein E OS=Dichanthelium oligosanthes GN=BAE44_0000006 PE=4 SV=1 - [A0A1E5WNK9_9POAL]	43.94	2	32	311	808	89.6958	5.26221	905.428	1039.91	1176.64	1.41016	0.962822	1.42826	0.863989	1.15898	1.28082	1.02919	1.23366	0.957491	0.954163	0.984813	0.732486	0.943292	0.928522	1.22615	0.814776	0.936684	0.901842	0.74466	0.937758	0.709684	1.4954	0.890302	0.997338
A0A1D5TJN3	Uncharacterized protein OS=Triticum aestivum PE=4 SV=1 - [A0A1D5TJN3_WHEAT]	43.9	2	35	166	1123	122.825	4.89404	355.678	480.916	571.068	1.05063	1.08092	0.968634	1.07735	1.06537	0.936014	1.0921	1.10474	1.0328	1.0101	0.934214	1.04059	0.942702	1.04094	0.853247	0.994421	0.955389	1.12862	1.00529	0.962351	1.07935	0.893634	0.907343	1.03941
M8ATE9	O-methyltransferase ZRP4 OS=Aegilops tauschii GN=F775_10680 PE=3 SV=1 - [M8ATE9_AEGTA]	43.84	4	12	193	365	39.5124	5.66846	543.507	772.585	567.125	1.13203	1.13638	1.1148	0.832536	0.811998	0.831495	0.934761	0.786911	0.931419	0.815457	0.993968	0.851274	1.30063	1.40861	1.14138	0.981316	1.00052	0.918793	1.1486	1.10896	1.08341	0.964733	1.06586	1.02311
A0A1D5TRA9	Uncharacterized protein OS=Triticum aestivum PE=4 SV=1 - [A0A1D5TRA9_WHEAT]	43.82	7	11	57	267	29.6503	5.32568	168.208	136.869	71.39	0.966123	0.907779	0.728303	1.09046	0.999806	0.952935	0.992971	1.01954	1.11383	0.991666	0.983099	1.05483	1.03223	1.01572	0.986259	1.00365	1.05315	1.04121	1.00986	0.969001	1.01387	0.970981	1.08079	1.08866
A0A1D5V895	Uncharacterized protein OS=Triticum aestivum PE=3 SV=1 - [A0A1D5V895_WHEAT]	43.81	3	8	91	331	34.6797	6.354	188.71	468.594	437.427	0.881327	0.831211	0.809562	1.0267	1.05854	1.0756	0.912302	0.986269	1.10452	1.24295	1.15871	1.22448	0.98835	0.945229	0.972307	1.14319	1.08157	1.02222	0.999705	0.983781	0.955112	0.742395	0.886607	0.881804
A0A1D6D078	Uncharacterized protein OS=Triticum aestivum PE=4 SV=1 - [A0A1D6D078_WHEAT]	43.79	3	11	53	354	38.768	5.87158	146.36	53.2833	122.1	0.963809	0.875663	0.971894	1.04547	1.13345	1.02994	0.967438	1.1367	1.04961	1.1138	0.970825	0.965986	0.891708	1.0227	1.04126	0.987611	0.952352	0.92942	0.923706	0.914996	0.93437	1.28301	0.94343	0.969798
N1R2W4	Uncharacterized protein OS=Aegilops tauschii GN=F775_26379 PE=4 SV=1 - [N1R2W4_AEGTA]	43.75	5	10	39	304	35.3622	6.81494	43.63	105.432	170.326	0.990222	0.952236	0.707582	0.890683	0.942388	0.830142	1.0374	1.10348	1.08051	1.04342	1.07104	1.19368	0.995872	0.95811	0.867001	1.05603	1.06788	1.14413	1.06021	1.01557	1.10875	0.947586	0.956277	1.04093
A0A0C4BKI1	Uncharacterized protein OS=Triticum aestivum PE=4 SV=1 - [A0A0C4BKI1_WHEAT]	43.75	4	4	28	112	12.7117	10.6235	154.16	97.5	77.19	0.720936	0.911072	0.843277	0.846404	0.869034	0.861377	0.973868	0.975312	0.922529	1.14218	1.2344	1.11942	0.961418	0.979261	0.950341	1.11099	1.11185	1.12016	1.16885	1.14587	1.15798	1.24366	1.04738	1.08047
A0A0E0K7P1	Nascent polypeptide-associated complex subunit beta OS=Oryza punctata PE=3 SV=1 - [A0A0E0K7P1_ORYPU]	43.75	5	9	59	176	19.297	5.5415	226.605	238.29	172.694	1.0552	0.891775	0.760919	0.984195	0.996612	0.951023	1.05817	1.00553	1.00897	0.880347	0.889728	1.00293	0.809024	0.961	1.3642	1.04779	1.0595	0.928866	1.10657	0.995524	0.948264	1.20151	0.922058	0.955068
A0A1D5T764	Uncharacterized protein OS=Triticum aestivum PE=4 SV=1 - [A0A1D5T764_WHEAT]	43.75	9	20	156	576	63.6608	4.90674	367.044	528.672	427.529	0.9201	1.00157	0.911213	0.969075	1.01714	0.976832	1.05711	1.02953	0.987911	1.05738	0.990727	1.07127	1.00245	0.950041	1.04086	1.06609	1.0129	1.06784	1.04099	1.02636	1.05397	0.968871	0.981004	1.03979
M8CX06	ATP-citrate synthase OS=Aegilops tauschii GN=F775_07865 PE=4 SV=1 - [M8CX06_AEGTA]	43.74	3	14	130	423	46.7419	5.59229	131.463	305.443	223.08	1.13398	1.06749	1.01096	0.846719	1.26042	1.06134	1.08719	0.935885	1.01897	0.985032	0.799305	1.05205	0.917367	1.03324	1.17933	0.95986	0.953844	0.997268	0.967695	0.959623	0.850434	0.936849	1.05934	0.829713
A0A1D5Z8U3	Uncharacterized protein OS=Triticum aestivum PE=3 SV=1 - [A0A1D5Z8U3_WHEAT]	43.72	3	12	70	398	40.8231	6.56592	153.995	157.765	318.063	0.886995	0.851536	0.888697	0.939188	0.978603	1.02724	1.03298	1.01217	1.02536	1.10494	1.10801	1.12113	1.02071	1.01363	1.03062	1.06274	1.14852	1.0575	1.08601	1.0618	0.962469	0.887366	0.910164	0.91465
A0A1D6CEF7	Uncharacterized protein OS=Triticum aestivum PE=4 SV=1 - [A0A1D6CEF7_WHEAT]	43.63	4	10	31	353	37.5949	5.04639	62.32	55.6733	137.58	0.99854	0.75931	0.93419	1.04314	0.84562	0.813997	0.861723	0.828212	0.828668	0.763384	1.0044	0.811645	1.08386	1.15795	1.11179	1.20654	1.26367	1.20862	1.09743	1.23411	1.15633	1.26016	1.03498	1.14193
M0Z5I0	Uncharacterized protein OS=Hordeum vulgare subsp. vulgare PE=4 SV=1 - [M0Z5I0_HORVV]	43.61	3	6	159	133	15.5905	10.5942	304.71	751.862	557.771	0.896402	0.880806	0.955984	1.01504	1.07552	0.953141	0.976219	0.949796	0.902911	0.801618	0.882311	0.859409	1.01222	0.932566	1.14146	1.18172	1.06365	0.951731	1.07623	1.06736	1.01377	1.0591	1.09275	1.28293
P35267	60S ribosomal protein L17-2 OS=Hordeum vulgare PE=2 SV=1 - [RL172_HORVU]	43.6	3	7	171	172	19.6924	10.2573	249.549	374.195	283.851	0.984385	0.969193	0.980393	1.08931	1.04645	1.02452	0.929918	0.984217	0.882173	0.891516	1.04206	0.997565	0.939536	1.00877	1.04028	1.0376	1.01155	0.989621	0.952513	1.07622	0.932254	1.52376	1.03063	1.01716
A0A1D5X779	Uncharacterized protein OS=Triticum aestivum PE=3 SV=1 - [A0A1D5X779_WHEAT]	43.57	3	21	242	381	43.6161	9.99365	381.711	531.105	472.527	0.90719	0.833021	0.779838	0.959563	1.02767	1.015	1.03402	0.994907	1.02764	1.20466	1.10403	1.11836	0.939224	0.818133	0.911234	0.963798	1.00024	1.08259	0.968528	1.07681	1.06533	1.09047	1.07754	0.987875
A0A1D5UBU7	Uncharacterized protein OS=Triticum aestivum PE=4 SV=1 - [A0A1D5UBU7_WHEAT]	43.55	4	18	83	558	61.3333	9.18799	50.5367	259.388	193.829	0.993835	0.899351	1.11494	0.907387	0.875424	1.23724	0.939424	0.966474	1.32627	1.08883	1.58391	0.86767	0.99394	0.88394	0.937266	1.1792	0.83198	0.822116	1.04797	1.0691	0.929183	0.927575	1.13758	1.00746
A0A1D5YNB0	Uncharacterized protein OS=Triticum aestivum PE=4 SV=1 - [A0A1D5YNB0_WHEAT]	43.55	4	23	84	620	70.0117	9.01221	257.226	206.29	334.087	0.768428	0.787946	1.1431	1.00943	0.85612	1.03853	0.968544	0.762886	1.08617	1.11749	1.03546	0.884974	1.14775	1.32725	0.932706	0.991885	1.03413	0.912621	0.995932	1.16866	1.08125	1.32039	1.23271	1.05692
W4ZLJ5	Uncharacterized protein OS=Triticum aestivum PE=4 SV=1 - [W4ZLJ5_WHEAT]	43.51	3	18	181	501	56.3932	5.31299	644.416	621.996	623.675	1.2548	1.13362	1.04439	1.2537	1.25759	1.23752	1.17502	1.20027	1.13094	1.28414	1.33069	1.2456	0.629384	0.756784	0.716172	0.823715	0.808577	0.991318	0.672048	0.803244	0.820456	0.702178	0.774268	0.794937
A0A1D6RGV7	Uncharacterized protein OS=Triticum aestivum PE=3 SV=1 - [A0A1D6RGV7_WHEAT]	43.5	2	7	34	223	24.9456	5.80811	233.837	245.313	102.066	0.646214	1.05602	1.14155	0.733398	1.13236	1.1411	0.962198	0.916245	1.05428	1.28921	0.947033	1.07879	1.02081	0.933611	0.953544	1.28267	0.978869	0.852639	1.30468	0.985659	0.921737	0.812066	1.13607	0.943634
B2ZGK8	Acetyl-CoA carboxylase OS=Aegilops tauschii GN=Acc-1 PE=4 SV=1 - [B2ZGK8_AEGTA]	43.49	5	76	382	2311	254.716	6.16357	713.175	900.069	1307.59	1.16007	1.07837	1.09887	1.056	1.08116	1.02714	1.09158	1.04348	0.971915	0.968438	0.982336	0.967316	0.912457	1.05717	0.958456	0.905991	0.911226	1.04128	0.939006	1.04892	1.00285	0.995855	0.907533	0.979802
P27337	Peroxidase 1 OS=Hordeum vulgare PE=2 SV=1 - [PER1_HORVU]	43.49	2	9	133	315	32.9552	6.52197	259.035	518.121	380.589	1.30123	0.978849	1.21897	1.26166	0.952071	1.11885	0.902466	1.03809	1.16266	0.908795	0.864255	0.827026	1.13585	0.99888	1.00455	0.865747	1.23053	0.952315	0.73436	0.862882	0.96443	1.01817	1.0135	0.99719
A0A1D5UYD6	Phosphoinositide phospholipase C OS=Triticum aestivum PE=4 SV=1 - [A0A1D5UYD6_WHEAT]	43.49	5	21	84	607	68.4084	6.30322	168.312	223.925	264.358	0.946209	0.95096	1.01901	0.892667	1.15193	0.972957	1.05253	0.938421	1.0038	1.00723	0.893839	1.01764	0.91888	0.905771	0.989983	1.04461	1.06611	1.09108	1.01653	0.953832	0.971361	1.331	1.13099	1.01048
M8C7P4	60S ribosomal protein L5-2 OS=Aegilops tauschii GN=F775_29296 PE=3 SV=1 - [M8C7P4_AEGTA]	43.48	10	15	169	299	34.0565	9.27588	559.381	541.628	650.014	1.03461	0.999933	1.05963	1.04533	1.1222	1.05123	0.9306	0.979404	0.871449	0.849387	0.90602	0.96973	0.865058	1.11442	1.07782	1.17828	1.01897	1.00992	0.932821	0.999683	1.01157	1.1524	0.915345	1.04156
B6TIA2	60S ribosomal protein L37a OS=Zea mays PE=2 SV=1 - [B6TIA2_MAIZE]	43.48	4	4	70	92	10.2504	10.2866	254.777	189.522	388.849	1.24678	1.18191	1.10544	1.12807	0.833405	0.94081	1.01675	1.03957	0.980158	0.761746	0.840281	0.902198	0.871552	1.0961	1.0176	1.03693	1.07143	0.973343	1.10207	0.972703	1.0241	0.855864	1.05085	1.02254
P93639	Actin (Fragment) OS=Zea mays GN=Maz56 PE=3 SV=1 - [P93639_MAIZE]	43.45	2	14	219	336	37.2729	6.01123	199.711	487.624	449.717	0.893619	1.14278	0.945109	0.887265	1.13585	1.13558	1.09571	1.30555	1.21089	1.07408	0.944338	0.899453	0.944436	0.907767	1.19843	1.05306	0.833444	0.857225	1.07464	0.794002	0.731328	1.11077	0.886643	1.11404
A0A1D6C4U0	Peroxidase OS=Triticum aestivum PE=3 SV=1 - [A0A1D6C4U0_WHEAT]	43.44	3	11	120	320	34.049	7.56201	319.486	510.168	294.448	0.93049	1.0007	1.06555	0.944454	0.943659	0.970141	0.941446	0.943215	0.951886	0.980038	0.920695	0.897186	0.97813	0.983752	0.947604	1.24166	1.15688	0.981786	1.18474	1.06713	0.959613	0.773298	0.974148	1.0651
V9HXE6	Uncharacterized protein OS=Triticum aestivum PE=2 SV=1 - [V9HXE6_WHEAT]	43.43	6	8	35	175	19.5422	8.17725	61.88	49.83	47.69	0.950405	0.85217	0.860944	0.960021	0.859596	0.864241	0.911639	0.896849	0.964267	0.881225	0.831725	0.906176	1.11857	1.11878	0.953703	1.18069	1.27236	1.06135	1.24115	1.13279	1.21868	1.00583	1.03812	1.14351
D5MTE0	Glycosyltransferase OS=Triticum aestivum GN=TaGTb PE=2 SV=1 - [D5MTE0_WHEAT]	43.42	3	15	93	456	49.6484	5.37646	193.354	159.913	163.637	0.956378	0.992145	0.895658	0.962147	0.984561	1.05637	1.13581	1.09858	1.03133	1.04368	0.948209	0.935018	0.986822	0.75121	0.780862	1.08972	1.03899	1.08356	1.00477	1.01859	1.09621	1.04309	1.08538	1.2153
M7YNG5	Glucose-6-phosphate isomerase OS=Triticum urartu GN=TRIUR3_04725 PE=3 SV=1 - [M7YNG5_TRIUA]	43.39	10	20	123	567	62.2393	7.43018	85.64	344.197	224.923	1.11073	0.913485	0.766877	1.505	1.09538	0.991053	0.87324	0.948547	0.946338	0.790955	1.14763	1.11958	1.10058	0.929786	1.03801	0.911969	1.01964	1.12955	0.848779	0.922482	0.999279	0.857238	1.03575	0.965923
W5HZB1	Uncharacterized protein OS=Triticum aestivum PE=4 SV=1 - [W5HZB1_WHEAT]	43.37	4	19	135	498	55.9109	6.41748	301.792	332.61	273.764	1.68642	1.44745	1.66339	1.32636	1.02203	1.11523	0.999765	1.33758	1.1315	0.733757	1.17893	1.23985	0.893084	0.811328	0.867626	0.713653	0.767091	0.666154	0.660036	0.699767	0.699181	0.966362	0.601378	0.725495
F6IB54	Putative feruloyl transferase OS=Triticum aestivum GN=bahd3 PE=2 SV=1 - [F6IB54_WHEAT]	43.36	3	12	74	422	45.1901	5.12256	90.8657	142.769	152.636	1.74623	1.2868	1.27182	0.632653	0.917531	0.927432	1.14786	1.12997	1.14288	0.871359	0.97579	0.91089	0.880679	0.937713	0.972121	0.831052	0.879656	0.988514	0.821677	0.877171	0.949956	1.03248	1.0512	1.00249
A0A1D6AJT8	Uncharacterized protein OS=Triticum aestivum PE=3 SV=1 - [A0A1D6AJT8_WHEAT]	43.36	4	21	207	535	60.0273	4.80518	518.852	620.324	540.837	0.886971	0.903766	0.739538	1.08854	0.940507	0.911728	0.906034	1.01631	0.901002	0.993196	1.0271	1.20192	1.14422	1.06888	0.864432	0.999917	1.04797	1.05906	1.11343	1.09008	1.04942	1.17968	0.954123	0.955681
A0A1D5RPW7	Uncharacterized protein OS=Triticum aestivum PE=4 SV=1 - [A0A1D5RPW7_WHEAT]	43.35	7	19	95	496	55.403	8.26514	257.041	270.293	217.317	0.912838	0.80249	1.00367	1.01307	0.950652	1.09855	1.03743	1.01976	0.955548	1.01047	1.13976	0.981148	1.1338	0.988877	0.886165	1.0128	1.05326	0.997264	1.02069	1.07982	1.01372	1.0402	1.01383	1.09463
A0A1D5ZTP1	Uncharacterized protein OS=Triticum aestivum PE=4 SV=1 - [A0A1D5ZTP1_WHEAT]	43.34	2	21	157	706	76.4864	6.04932	565.799	521.531	820.168	1.14539	1.00893	1.1104	1.08451	1.07179	0.999761	1.08933	1.14027	1.11288	1.09127	1.11321	1.0844	0.954872	0.916058	1.01938	0.834788	0.983386	0.856012	0.895715	0.939822	0.808661	1.01063	0.866592	0.877197
A0A1D6DBB8	Uncharacterized protein OS=Triticum aestivum PE=4 SV=1 - [A0A1D6DBB8_WHEAT]	43.33	4	13	74	270	28.1503	10.3452	180.871	373.746	277.348	1.17808	1.37595	1.28725	0.976346	1.1231	1.06788	1.19313	1.00708	1.17033	0.900188	0.886686	0.815196	0.961998	0.965513	0.954511	0.829992	0.949356	0.879578	0.814393	0.856943	0.90875	1.39425	0.917743	1.06386
M8ARQ2	60S ribosomal protein L5-2 OS=Aegilops tauschii GN=F775_29039 PE=3 SV=1 - [M8ARQ2_AEGTA]	43.29	2	13	107	298	34.0005	9.26123	486.33	376.112	348.186	1.00189	0.894821	0.824229	1.07059	0.952934	0.982654	0.924405	0.901513	0.936669	1.01318	1.12207	1.1019	1.03564	0.998549	0.994513	0.973236	1.07857	1.05712	1.04737	1.12603	1.11852	1.33378	1.03071	1.08843
Q75QN8	Cold shock domain protein 3 OS=Triticum aestivum GN=WCSP3 PE=2 SV=1 - [Q75QN8_WHEAT]	43.29	2	5	89	231	21.5304	6.1001	378.704	509.375	218.427	1.2242	1.08221	1.31806	1.16025	1.08167	0.950753	0.984715	0.969473	0.860455	0.850792	0.746308	0.687379	0.79093	1.04538	1.04762	1.01003	0.925469	0.816137	0.835342	0.926702	0.83114	1.27457	0.99741	1.05501
D8L9U6	Eukaryotic translation initiation factor 3 subunit A OS=Triticum aestivum GN=TAA_ctg0954b.00420.1 PE=3 SV=1 - [D8L9U6_WHEAT]	43.28	4	35	238	1012	117.083	9.33447	555.274	771.643	691.48	1.04714	1.27442	1.16637	1.03786	0.867996	0.977591	0.92404	0.895105	0.980483	0.95933	0.915103	0.830432	1.0905	0.893052	0.777979	0.880182	0.907039	1.01686	0.966219	1.12236	1.17146	0.900601	1.03842	1.20705
M7Z4J1	60S ribosomal protein L18a OS=Triticum urartu GN=TRIUR3_15428 PE=3 SV=1 - [M7Z4J1_TRIUA]	43.26	4	8	47	178	21.3253	10.4038	124.293	138.89	142.633	0.683388	0.760667	0.858938	0.52323	0.756848	0.710478	1.32209	1.18027	1.31275	1.23018	1.14493	1.08019	0.562857	0.799644	0.868765	1.20623	1.2574	1.09714	1.27897	1.17826	1.20671	1.01144	0.99267	1.12951
A0A1D5T5A4	Uncharacterized protein OS=Triticum aestivum PE=4 SV=1 - [A0A1D5T5A4_WHEAT]	43.23	3	7	119	192	22.1951	9.81787	304.595	303.784	231.635	0.779657	0.943506	1.17216	0.675879	1.00273	1.19636	1.27125	0.981104	0.800719	0.863189	0.962971	0.884629	0.732864	0.92845	1.37278	1.20568	1.07733	0.93497	1.34379	1.10689	0.913535	1.34082	0.955611	0.82713
M0YYJ1	Uncharacterized protein OS=Hordeum vulgare subsp. vulgare PE=4 SV=1 - [M0YYJ1_HORVV]	43.2	6	6	31	169	18.1823	4.98291	125.65	158.95	144.807	0.95666	0.707953	0.848796	1.00035	1.03769	1.14239	1.02072	1.08324	0.916123	0.978679	1.15874	1.12415	0.914028	0.922747	0.955796	1.16	1.15645	0.973768	1.02213	0.88882	0.909554	0.899091	0.964462	1.01685
W4ZTY9	Uncharacterized protein OS=Triticum aestivum PE=3 SV=1 - [W4ZTY9_WHEAT]	43.16	8	10	54	329	34.0451	8.33838	292.22	298.577	283.618	1.03707	1.12285	1.09278	0.93091	1.02074	0.965573	1.09873	1.10663	1.09026	1.0558	1.0515	1.01162	0.928683	0.909525	1.07368	0.878677	0.985034	0.956956	0.944564	0.999939	0.986491	0.98812	0.913378	0.927378
A0A1D5ZQF2	Citrate synthase OS=Triticum aestivum PE=3 SV=1 - [A0A1D5ZQF2_WHEAT]	43.14	2	16	99	503	55.0855	8.82178	412.608	470.346	493.53	1.1482	0.949055	1.52682	0.712328	0.902634	0.867026	1.18662	1.12551	1.17712	1.02282	1.00736	0.902182	0.916435	0.878864	0.670555	1.1105	0.985818	0.946612	1.02666	1.00125	1.05992	0.82758	1.00419	1.04755
A0A1D5YRP7	Citrate synthase OS=Triticum aestivum PE=3 SV=1 - [A0A1D5YRP7_WHEAT]	43.14	2	16	89	503	54.9685	9.0415	389.637	354.485	393.506	1.05675	0.767269	0.919106	0.880452	0.850913	0.923212	1.25283	1.11373	1.05485	1.01272	1.13625	1.05699	0.83788	0.931292	0.914574	0.995317	1.01437	1.02628	0.941677	1.03001	1.08116	0.890439	1.09924	1.00036
W5AN74	Peroxidase OS=Triticum aestivum PE=3 SV=1 - [W5AN74_WHEAT]	43.11	6	13	53	341	36.5862	6.12549	104.245	193.499	169.266	0.828762	1.01288	0.775085	0.940382	0.887099	0.894792	0.899159	1.00242	0.970044	1.19213	1.03448	1.07084	1.21622	1.20427	1.06208	1.11762	1.19431	1.13561	1.07085	0.899573	1.03796	0.957417	0.966182	0.955588
A0A1D5VA28	Uncharacterized protein OS=Triticum aestivum PE=4 SV=1 - [A0A1D5VA28_WHEAT]	43.07	3	11	59	397	43.9248	5.18604	177.801	245.193	258.236	0.887516	0.885415	0.93821	0.975468	1.04833	0.934168	0.985539	1.04711	1.03604	1.06238	1.1002	1.0604	1.09222	1.03587	1.04554	1.03579	0.980404	1.01934	1.11663	0.96599	0.951757	0.967734	0.953028	1.02805
A0A1D6BSA1	Uncharacterized protein OS=Triticum aestivum PE=3 SV=1 - [A0A1D6BSA1_WHEAT]	42.97	4	30	130	903	98.4853	9.14404	262.091	529.96	554.208	0.948769	1.11542	0.841351	1.06514	1.05879	1.05209	1.08791	0.960808	1.01631	1.25773	1.12631	0.992283	0.977394	0.962639	0.999709	0.937836	1.04824	0.996393	0.880529	0.895375	1.01039	0.796259	0.936979	1.01229
A0A1D5SDW0	Uncharacterized protein OS=Triticum aestivum PE=4 SV=1 - [A0A1D5SDW0_WHEAT]	42.97	15	17	93	526	57.5112	6.37939	208.455	129.77	227.677	1.07827	0.929947	0.919929	1.02755	0.935303	0.949049	0.992143	0.998254	0.979761	0.912597	1.05149	1.04687	1.06509	0.972003	0.902706	1.00241	0.942076	1.08058	0.993787	1.03062	1.02136	0.974864	1.00802	1.05928
W5CL20	Uncharacterized protein OS=Triticum aestivum GN=TRAES_3BF098500060CFD_c1 PE=4 SV=1 - [W5CL20_WHEAT]	42.96	5	5	8	142	15.6585	9.99365	40.7	21.7	44	1.06089	0.921126	0.665104	1.12582	0.929259	0.921566	0.972085	1.1345	0.86232	0.974576	0.930799	1.15123	1.02959	1.04234	1.06525	0.974365	1.11763	1.00542	0.922885	0.941516	1.17619	1.05472	1.02189	1.12156
W5GFB4	Uncharacterized protein OS=Triticum aestivum PE=4 SV=1 - [W5GFB4_WHEAT]	42.96	3	3	13	135	14.1272	6.52197	85.0667	39.99	65.6033	0.931195	0.907587	0.81567	0.806865	0.930174	0.894214	0.968808	1.25361	1.04449	0.943956	1.00899	1.01945	0.884353	0.875044	0.731411	1.12827	0.955772	1.01441	1.02483	0.910785	1.133	1.38478	1.07663	1.13786
A0A1D6BT79	Uncharacterized protein OS=Triticum aestivum PE=4 SV=1 - [A0A1D6BT79_WHEAT]	42.96	10	10	27	277	31.1217	7.26904	50.9172	68.05	94.0509	1.10217	1.1416	1.16223	1.09042	0.95073	0.927108	1.04976	0.937527	0.901415	0.873053	0.923881	0.909341	1.04136	1.13177	0.8512	0.88733	0.979855	1.01149	0.967362	1.01137	1.09272	1.15026	1.00111	1.07458
A0A1D5T9N6	Uncharacterized protein OS=Triticum aestivum PE=4 SV=1 - [A0A1D5T9N6_WHEAT]	42.94	4	15	75	347	37.7772	6.13818	219.707	167.557	99.4867	0.8107	1.11766	0.871238	0.922596	1.02518	0.983379	1.00811	0.861694	0.890927	1.12138	0.777741	0.940252	1.1824	1.10698	1.15556	1.13876	1.07801	1.04776	1.12605	0.96347	0.97868	0.851573	1.07059	1.24996
A0A1D6B8Z2	Aspartate aminotransferase OS=Triticum aestivum PE=4 SV=1 - [A0A1D6B8Z2_WHEAT]	42.93	15	15	73	410	45.305	5.92236	188.79	244.655	212.55	0.972772	0.902024	0.874906	0.99021	0.912393	1.00068	1.03922	0.965392	0.913147	0.988827	1.02559	1.01215	1.12342	1.07517	1.08199	0.998641	1.06376	1.06149	1.0439	1.09223	1.08931	0.847761	1.00293	0.986847
A0A1D5WNU9	Uncharacterized protein OS=Triticum aestivum PE=4 SV=1 - [A0A1D5WNU9_WHEAT]	42.91	11	11	36	247	28.7122	4.97021	112.68	82.72	72.22	1.05121	0.792205	0.939216	0.962874	0.919351	0.893067	0.989375	0.969765	0.901359	0.882412	1.12683	1.05188	1.03489	1.06741	1.04363	0.976322	1.02839	1.05407	1.08589	1.06859	1.13164	1.20884	1.04607	1.00997
M8B736	HMG1/2-like protein OS=Aegilops tauschii GN=F775_27510 PE=4 SV=1 - [M8B736_AEGTA]	42.86	2	10	106	161	17.2617	6.91748	170.49	330.268	311.309	0.710565	1.03488	0.920376	1.16468	0.968205	1.11732	0.805002	0.784398	1.17212	1.28989	1.32721	0.761732	0.912565	0.892326	0.781855	1.04433	0.951496	1.09287	0.863759	0.94955	1.13671	1.05454	1.17833	1.15526
W5FZV5	Annexin OS=Triticum aestivum PE=3 SV=1 - [W5FZV5_WHEAT]	42.86	2	11	44	315	35.4122	8.86572	109.55	184.61	156.817	0.971321	1.15057	1.33839	0.958495	0.94201	1.01096	1.01799	1.02559	0.984678	0.899541	0.848596	0.869032	1.12757	1.04463	1.06171	1.00582	1.01272	0.920853	1.10839	1.00701	0.972473	1.12737	1.07304	1.0177
G9HXG9	60S ribosomal protein L5 OS=Triticum aestivum PE=2 SV=1 - [G9HXG9_WHEAT]	42.86	2	13	103	301	34.4418	9.26123	454.77	376.112	365.148	1.0443	1.00003	0.887454	1.20219	1.06297	0.957091	0.967562	1.02157	0.889587	0.959391	0.981372	1.00139	1.22794	1.05922	1.06157	0.880809	0.952276	1.00348	0.992744	1.08197	1.15131	0.783714	0.92606	1.07358
A0A1D5XGN6	Uncharacterized protein OS=Triticum aestivum PE=4 SV=1 - [A0A1D5XGN6_WHEAT]	42.86	6	15	31	539	57.6903	7.2251	127.1	183.15	140.468	1.10769	1.13203	1.35062	1.00552	1.07106	0.795962	1.01661	1.01415	1.04618	0.891985	0.825546	0.928086	0.879659	0.98556	0.996806	1.02775	1.06081	0.962646	0.997629	0.86431	0.981806	1.10762	0.992492	1.13174
A0A1D5RRU8	Signal peptidase I OS=Triticum aestivum PE=3 SV=1 - [A0A1D5RRU8_WHEAT]	42.86	5	6	16	147	16.3436	7.06396	35.82	43.51	45.3567	1.0703	0.916195	0.968652	0.852143	0.973822	0.924714	0.968125	1.00393	1.02211	0.971334	0.916574	1.01838	0.93262	1.09122	1.12301	1.07712	1.12455	1.00777	0.912047	1.02772	0.981459	1.55179	1.02727	0.959666
A0A1D5S0G4	Sulfotransferase OS=Triticum aestivum PE=3 SV=1 - [A0A1D5S0G4_WHEAT]	42.86	6	11	70	350	40.2161	6.52197	311.203	231.818	241.197	1.02611	0.968003	1.01173	0.854075	0.857061	0.912446	1.02057	1.10167	1.07803	0.96941	1.10393	0.97852	0.987348	1.03023	1.00589	1.12833	1.06385	1.03518	1.00193	0.965933	0.982881	1.14504	1.02211	1.03415
A0A1D6RN38	Phospho-2-dehydro-3-deoxyheptonate aldolase OS=Triticum aestivum PE=3 SV=1 - [A0A1D6RN38_WHEAT]	42.83	2	19	192	537	58.7308	8.23584	370.986	413.764	541.38	0.969776	0.968066	1.05146	0.89246	0.896894	0.891371	0.822457	0.838293	0.875786	0.967966	0.731707	0.865338	1.34627	1.23528	1.2247	1.0628	1.10396	1.05698	1.11399	1.04511	1.08381	1.00751	1.12445	1.02831
A0A080YU61	Uncharacterized protein OS=Triticum aestivum GN=TRAES_3BF271000010CFD_c1 PE=4 SV=1 - [A0A080YU61_WHEAT]	42.82	5	13	72	397	43.9367	5.37646	199.728	236.962	282.595	1.0361	0.930206	0.887027	1.09819	1.02761	0.928865	1.02353	0.904402	0.972217	0.922251	1.00612	1.05386	0.982059	1.08492	1.07725	1.03162	1.00204	1.14263	1.00732	1.06127	0.92395	1.02894	1.02374	0.86185
A0A1D5UB86	Phosphoinositide phospholipase C OS=Triticum aestivum PE=4 SV=1 - [A0A1D5UB86_WHEAT]	42.81	3	20	79	605	68.0513	6.50732	178.056	260.326	221.373	1.20878	1.38244	1.37099	0.71167	0.949372	0.975167	1.04693	0.978896	1.26776	1.06	0.810879	0.831546	1.1639	0.945974	1.08662	0.722449	0.891333	0.8086	1.01019	0.91729	0.83464	1.27139	1.14026	0.865589
A0A1D6CAP9	Serine/threonine-protein phosphatase OS=Triticum aestivum PE=3 SV=1 - [A0A1D6CAP9_WHEAT]	42.81	3	9	52	306	35.0741	5.021	75.2	117.159	157.427	0.949178	1.03045	0.994413	1.12043	0.96846	0.964683	1.04905	0.975043	0.99412	1.01908	1.03496	1.05757	1.038	1.07453	0.978436	0.955289	0.969154	1.00816	0.960131	1.0618	1.05486	1.07924	1.0116	0.997132
J3MPG1	Uncharacterized protein OS=Oryza brachyantha PE=3 SV=1 - [J3MPG1_ORYBR]	42.8	3	8	129	250	27.1436	5.36377	99.1533	249.407	162.49	1.03325	0.931483	1.9175	1.27477	1.09603	1.08119	0.958162	0.951311	0.495573	1.07429	1.09934	0.548708	1.0334	0.867951	1.65204	0.80817	1.05891	0.468907	0.948912	1.05785	0.485558	0.724561	1.02585	0.530838
M7ZP86	Mitogen-activated protein kinase OS=Triticum urartu GN=TRIUR3_20327 PE=3 SV=1 - [M7ZP86_TRIUA]	42.79	10	11	31	402	46.5734	5.94775	58.64	88.2407	70.72	1.03267	0.965951	1.17483	0.957795	0.962784	1.07012	1.07347	0.951175	1.03194	0.972177	1.03636	0.962317	1.1649	0.995071	1.0219	0.987214	1.03195	0.993775	0.947101	0.986036	0.986752	0.994838	1.01963	0.977289
A0A1D5RUU0	Patatin OS=Triticum aestivum PE=3 SV=1 - [A0A1D5RUU0_WHEAT]	42.75	3	10	58	386	40.9002	6.3667	236.625	189.225	150.459	0.93376	0.920593	1.21231	0.778405	0.627184	0.835856	0.959891	0.886077	0.711379	1.07657	1.04536	0.641855	1.25653	1.66921	1.22659	1.09674	0.856976	1.21963	1.18168	1.14464	1.32091	1.43439	1.13352	1.14113
A0A1D6C0X7	Ribonucleoside-diphosphate reductase OS=Triticum aestivum PE=3 SV=1 - [A0A1D6C0X7_WHEAT]	42.74	21	32	132	819	92.0093	7.03467	366.318	317.727	243.571	1.05862	0.911923	1.01394	0.96159	0.949536	0.900685	1.0889	1.02803	1.05024	1.03425	1.06039	1.03354	0.933146	0.954433	1.00044	0.903792	0.928619	1.04324	0.984248	1.09629	1.0051	0.924332	1.03832	1.00405
A0A1D5S2K2	Uncharacterized protein OS=Triticum aestivum PE=3 SV=1 - [A0A1D5S2K2_WHEAT]	42.71	7	7	31	199	21.6174	9.84717	61.86	38.14	85.48	1.03854	1.11227	1.03265	1.00082	1.09358	1.02974	1.01034	1.06948	0.97276	1.15407	1.02639	0.950082	0.835151	1.02785	1.18009	0.990021	0.982225	0.993709	0.897584	0.863806	0.9537	0.968293	0.840678	0.925553
W5G328	Uncharacterized protein OS=Triticum aestivum PE=4 SV=1 - [W5G328_WHEAT]	42.67	9	15	115	464	50.6578	8.63135	171.428	383.929	257.445	0.994013	0.941615	1.04381	1.13355	0.975354	0.989193	1.00188	1.01798	0.9395	0.985504	0.985134	0.980594	1.0324	1.02488	1.00527	0.999393	0.970019	1.01162	1.01936	1.05896	1.0515	0.910185	1.00058	1.044
A0A1D6DHI9	Uncharacterized protein OS=Triticum aestivum PE=4 SV=1 - [A0A1D6DHI9_WHEAT]	42.67	4	10	66	307	33.9985	6.91748	167.084	155.023	253.417	1.0204	0.912375	0.963327	0.986792	1.21662	1.14604	0.945875	0.901807	0.888914	0.954028	0.848037	1.00963	1.02246	1.18876	1.15808	1.05228	1.06808	0.939214	1.05802	1.03272	1.0092	1.21241	0.930226	0.975575
A0A1D5ZQF0	Uncharacterized protein OS=Triticum aestivum PE=4 SV=1 - [A0A1D5ZQF0_WHEAT]	42.65	12	12	36	340	38.1391	4.93213	164.4	112.609	249.384	0.818418	0.925995	0.916188	0.999218	0.953126	1.00381	0.975569	1.01213	1.00198	1.11455	1.04028	1.06039	1.17584	1.15314	0.937738	1.08063	1.03871	0.987128	0.942074	0.912615	1.02993	1.06421	1.00979	1.0006
A0A0A9R887	Uncharacterized protein OS=Arundo donax PE=4 SV=1 - [A0A0A9R887_ARUDO]	42.62	2	2	9	61	6.4082	4.71631	58.28	70.4	79.72	1.01768	0.631177	0.684114	0.991447	1.04421	0.812571	0.982637	1.00615	0.931996	0.986277	1.10048	1.08187	0.924966	1.08261	1.02827	1.06947	1.13492	1.26818	0.902628	0.958444	1.00075	1.33029	1.03408	1.14736
A0A1D5S8J8	Uncharacterized protein OS=Triticum aestivum PE=4 SV=1 - [A0A1D5S8J8_WHEAT]	42.62	4	17	99	549	61.0326	8.71924	363.986	373.305	453.705	0.909714	0.939745	0.972111	1.03937	1.04971	1.02535	1.01433	1.00728	0.995302	1.21171	0.968899	1.02467	0.977031	1.03	1.01054	0.962656	0.99958	0.986572	1.02625	0.98684	0.994256	0.872861	1.03935	1.03272
A0A1D6BWG3	Uncharacterized protein OS=Triticum aestivum PE=4 SV=1 - [A0A1D6BWG3_WHEAT]	42.57	2	13	58	397	44.0124	8.04541	288.976	203.03	197.349	1.0708	0.866857	0.950507	0.812658	1.14829	0.96041	1.05368	0.920311	1.02162	1.00383	1.16868	1.08328	0.912334	1.00283	1.0008	1.03448	1.04022	1.04062	1.01694	1.04247	1.03432	1.30075	0.912123	0.931791
A0A1D6D033	Uncharacterized protein OS=Triticum aestivum PE=4 SV=1 - [A0A1D6D033_WHEAT]	42.57	3	14	61	397	44.0205	8.25049	286.01	231.188	205.88	0.709399	0.735525	0.799219	0.894029	0.852746	1.01175	1.06062	1.05562	1.0941	1.25128	1.38819	1.13189	1.00928	0.80131	0.995108	1.07787	1.09203	1.02013	1.02504	1.10303	1.04987	1.15662	1.00583	0.911516
A0A1D6BSJ3	Uncharacterized protein OS=Triticum aestivum PE=4 SV=1 - [A0A1D6BSJ3_WHEAT]	42.53	2	8	46	261	27.4582	4.83057	128.717	228.805	271.555	0.921876	0.784333	0.875446	1.2011	1.00815	1.20225	1.16804	1.06	1.0876	1.29977	1.42905	1.17296	1.02758	0.915657	0.880309	0.832013	1.03603	0.975319	0.814417	0.869453	0.94349	0.572986	0.992008	0.847415
A0A1D6BV92	Uncharacterized protein OS=Triticum aestivum PE=3 SV=1 - [A0A1D6BV92_WHEAT]	42.44	2	20	118	549	59.2397	6.85889	187.545	313.711	275.96	0.995425	0.917661	1.16429	0.927909	0.897809	0.952514	0.921844	0.908714	1.11402	1.11969	0.902612	0.89168	1.22729	1.11828	0.900725	1.06382	1.11223	1.16726	0.970922	1.06131	1.03079	1.10827	1.19808	0.96018
A0A0A9M3R6	Uncharacterized protein OS=Arundo donax PE=4 SV=1 - [A0A0A9M3R6_ARUDO]	42.42	2	2	34	66	7.24777	6.50732	107.54	151.225	147.047	1.07388	0.866823	1.04004	0.993812	1.1219	1.09088	1.16161	1.0148	0.995826	1.09064	0.886079	0.944858	0.873705	1.05883	1.14347	1.09981	1.09259	0.926456	1.00802	1.03279	0.999445	0.773295	0.88037	0.963269
W5FM07	Uncharacterized protein OS=Triticum aestivum PE=4 SV=1 - [W5FM07_WHEAT]	42.41	7	8	50	257	26.9107	6.72705	221.822	316.235	235.128	1.1998	1.20927	1.30975	0.874965	0.960329	1.02539	1.02411	1.08496	1.14091	0.872917	0.929086	0.986141	0.864857	0.920899	0.982136	1.05194	1.02123	0.924734	0.852092	0.799774	0.901325	0.752082	0.938248	0.906688
A0A1D5ZV85	Dihydrolipoamide acetyltransferase component of pyruvate dehydrogenase complex OS=Triticum aestivum PE=3 SV=1 - [A0A1D5ZV85_WHEAT]	42.41	3	16	109	474	48.6327	8.74854	72.9886	293.391	262.569	1.13152	1.0889	1.43042	0.924682	0.861616	0.966671	1.03567	1.04546	1.17469	0.831804	0.910576	0.896997	0.982443	0.943926	1.03384	1.07433	1.03521	1.00521	1.12383	1.10312	1.01567	0.941888	0.949105	0.98594
M8CBK3	Sulfotransferase OS=Aegilops tauschii GN=F775_26674 PE=3 SV=1 - [M8CBK3_AEGTA]	42.37	3	12	50	321	36.4794	6.87354	141.98	90.8481	141.645	0.979535	1.00464	0.92416	0.964753	0.848794	0.915199	0.931007	0.99979	1.03727	0.951617	0.956039	0.971729	1.11161	0.985815	1.01618	1.06442	1.03179	1.09118	1.05265	1.04014	1.05474	1.15046	0.946064	0.985366
A0A1D6AG49	Uncharacterized protein OS=Triticum aestivum PE=4 SV=1 - [A0A1D6AG49_WHEAT]	42.31	6	6	31	208	23.1083	5.17334	84.6555	118.29	144.34	1.03558	1.01256	1.04534	0.927069	1.03168	1.06714	1.10556	1.13807	1.049	1.07302	1.18328	1.11723	0.962147	0.884729	0.897887	0.924224	0.973194	0.992306	0.930808	0.974491	1.03719	0.987608	0.840084	0.958274
A0A1D6BJU0	Peroxidase OS=Triticum aestivum PE=3 SV=1 - [A0A1D6BJU0_WHEAT]	42.3	5	11	67	331	35.6981	6.72705	128.29	264.914	357.283	1.12071	1.05343	1.13048	1.13796	0.978426	1.09025	1.00464	1.02865	1.10327	0.921726	1.01176	0.835532	1.1289	0.921028	0.9543	0.87076	0.985315	0.964351	1.00323	0.976918	0.95715	0.999827	0.954505	0.958657
R7W563	Uncharacterized protein OS=Aegilops tauschii GN=F775_26917 PE=3 SV=1 - [R7W563_AEGTA]	42.29	6	9	74	253	28.8415	6.96143	158.224	276.532	193.937	0.860644	0.9058	1.16124	1.01594	0.970747	0.989725	0.918584	0.897555	0.973106	0.899481	0.916913	0.90557	0.995111	0.953286	0.960065	1.23701	1.27926	0.975175	1.14681	1.07052	1.09965	1.02088	0.98739	1.07545
M7ZKH9	Spermidine synthase 1 OS=Triticum urartu GN=TRIUR3_26744 PE=3 SV=1 - [M7ZKH9_TRIUA]	42.28	2	9	63	324	35.3896	5.09717	53.99	171.826	139.346	1.06153	1.146	1.11143	0.966759	1.00591	0.9173	1.0569	0.956547	0.936739	1.11525	1.00613	1.089	0.943056	1.08599	1.03143	0.959626	0.881228	1.07555	0.974831	1.11106	0.936332	0.919461	1.00782	1.01627
A0A1D6A2E3	Uncharacterized protein OS=Triticum aestivum PE=4 SV=1 - [A0A1D6A2E3_WHEAT]	42.27	2	6	45	220	22.439	9.45166	145.62	294.286	284.044	0.901467	0.954544	1.05524	0.9556	0.88743	0.932175	1.13639	1.07783	1.42523	0.837782	0.830133	0.920606	0.849391	0.992984	1.02438	0.792236	1.25457	0.839718	0.863618	0.966973	0.947081	1.87013	1.05994	1.05591
A0A1D5RUF7	Uncharacterized protein OS=Triticum aestivum PE=3 SV=1 - [A0A1D5RUF7_WHEAT]	42.23	10	10	52	296	30.328	9.61279	145.796	377.876	207.024	0.904363	0.935077	0.824824	0.984606	0.996776	0.935093	1.01623	0.962434	0.945185	1.0985	1.00009	1.12984	1.02725	1.03152	1.12734	1.02127	1.05208	1.02853	1.06472	1.04336	1.04211	0.957409	0.998189	0.968303
A0A1D6AV30	Uncharacterized protein OS=Triticum aestivum PE=3 SV=1 - [A0A1D6AV30_WHEAT]	42.22	3	12	101	360	38.5434	5.97314	336.77	276.219	284.779	1.32297	1.02443	1.02965	0.830964	0.969342	0.834637	0.848774	0.863345	0.732464	0.672929	0.683782	0.865219	0.816415	1.67322	1.24324	1.36681	0.995308	1.058	0.692732	0.863156	1.05579	1.77731	0.883191	1.0632
A0A1D5V9Q5	Uncharacterized protein OS=Triticum aestivum PE=4 SV=1 - [A0A1D5V9Q5_WHEAT]	42.2	3	5	57	173	16.9221	8.1626	113.425	294.13	199.54	0.890456	0.889122	0.995826	0.998976	1.0273	1.07245	0.955945	0.993642	0.962221	0.992124	1.08418	1.10705	0.883244	1.06467	0.990457	1.07479	1.1037	0.94415	1.0522	1.06373	1.01581	1.29536	0.911695	0.904962
A0A1D6AS16	Uncharacterized protein OS=Triticum aestivum PE=4 SV=1 - [A0A1D6AS16_WHEAT]	42.2	4	8	63	282	30.3972	7.63525	66.81	196.552	168.66	0.806194	0.853189	0.933766	0.959846	1.00085	0.939106	0.93916	0.935319	1.05826	1.04682	1.00214	1.03878	0.993055	1.02903	1.0473	1.1959	1.20462	0.975154	1.17305	1.09211	1.11846	1.05599	1.05086	0.978933
A0A1D6AI04	Uncharacterized protein OS=Triticum aestivum PE=4 SV=1 - [A0A1D6AI04_WHEAT]	42.2	6	11	69	391	43.119	5.40186	277.901	391.263	224.935	1.03	1.0701	1.10759	1.10934	1.03903	1.13963	0.933664	1.0316	0.967342	1.05901	0.933406	0.924701	1.05121	0.95875	0.943374	1.06408	0.997042	0.991701	0.93261	0.975202	1.01522	0.979576	1.01053	1.03704
A0A1D6S6S2	Uncharacterized protein OS=Triticum aestivum PE=4 SV=1 - [A0A1D6S6S2_WHEAT]	42.19	2	20	75	557	63.1455	7.23975	66.7367	130.173	192.015	1.11855	1.01461	1.15489	0.967294	1.18659	1.04438	1.03349	1.0003	1.19928	1.05264	1.22832	1.00929	0.985591	1.00948	1.02585	1.04706	0.863795	0.934493	0.831663	1.03025	0.940052	1.08234	0.792749	0.793351
A0A1D6BYZ2	Patatin OS=Triticum aestivum PE=3 SV=1 - [A0A1D6BYZ2_WHEAT]	42.16	2	10	43	408	44.6469	6.60986	213.985	234.727	251.521	1.01814	0.858033	0.907218	0.776512	0.846157	0.875153	0.882058	0.94855	1.04671	0.891507	1.06237	0.836299	1.1672	1.09253	0.98172	1.21118	1.13622	1.14633	0.986506	1.01091	1.08968	1.52516	1.14993	0.969823
A0A1D5T2F3	Uncharacterized protein OS=Triticum aestivum PE=4 SV=1 - [A0A1D5T2F3_WHEAT]	42.16	5	7	45	204	22.8173	5.46533	67.8733	138.3	197.07	0.939008	0.916175	0.919031	1.17047	0.991633	0.964746	0.845525	0.95722	1.01348	0.987109	1.05316	0.988879	1.12722	1.06297	1.03712	0.957415	1.0597	1.01679	1.01899	0.969436	1.02466	1.17896	1.02019	1.00981
A0A1D5X3W1	Uncharacterized protein OS=Triticum aestivum PE=3 SV=1 - [A0A1D5X3W1_WHEAT]	42.15	6	14	98	382	42.8115	4.39893	365.476	402.041	287.507	0.965827	0.715944	0.94318	0.9212	0.9154	1.05118	1.03518	1.01119	0.979215	1.2216	1.25965	0.923054	0.979186	0.851048	1.22687	0.966346	1.04752	1.06714	0.999329	1.02157	0.989741	1.23162	1.07651	0.970261
B6UH19	60S ribosomal protein L32 OS=Zea mays PE=2 SV=1 - [B6UH19_MAIZE]	42.11	3	6	149	133	15.6845	10.4038	261.598	690.221	574.31	0.893593	0.95513	0.969867	0.931755	1.02679	0.988926	0.947227	0.971264	1.05323	1.10013	0.988436	1.04611	0.974585	1.03193	1.02624	1.01632	1.00376	0.944349	1.05745	1.03365	0.920674	1.01188	1.02277	1.09908
A0A1D6C7M8	Uncharacterized protein OS=Triticum aestivum PE=3 SV=1 - [A0A1D6C7M8_WHEAT]	42.07	4	10	44	328	35.6606	7.63525	67.115	86.6667	105.127	0.801947	0.907357	1.09673	0.767714	0.966328	1.01687	1.11327	1.0836	1.11713	1.11153	1.12122	1.07304	0.97659	0.870138	0.869068	1.03522	1.12612	0.964578	1.13387	1.05306	0.943432	1.19695	0.923049	0.948451
N1QW66	Putative alpha,alpha-trehalose-phosphate synthase (UDP-forming) 7 OS=Aegilops tauschii GN=F775_29374 PE=4 SV=1 - [N1QW66_AEGTA]	42.04	5	30	121	911	102.124	5.65576	269.775	233.203	294.068	0.885672	1.05102	0.909204	0.981669	1.04354	1.03632	1.01023	1.09227	1.04919	1.41331	1.14722	1.15108	1.13204	0.989142	0.913941	0.967869	0.918986	0.939748	0.888112	1.00017	0.903273	0.775905	0.907915	0.842351
W5DWT9	Uncharacterized protein OS=Triticum aestivum PE=4 SV=1 - [W5DWT9_WHEAT]	41.96	9	10	87	336	36.9845	6.69775	229.292	247.258	201.195	1.04625	0.992494	0.970879	1.14528	1.09795	0.9908	0.998345	0.9828	0.993889	0.887614	0.995609	0.962363	0.919138	0.984921	1.08717	0.964121	1.02689	0.966476	1.00296	1.03377	0.967452	0.917636	0.97987	1.0564
A0A077S7Q4	Uncharacterized protein OS=Triticum aestivum GN=TRAES_3BF039300010CFD_c1 PE=3 SV=1 - [A0A077S7Q4_WHEAT]	41.94	3	9	68	310	32.9669	8.63135	180.975	172.41	167.715	0.860686	1.17381	1.00311	1.01412	1.08402	1.20298	0.993947	0.963865	1.05867	1.35625	0.94579	0.970665	0.779103	0.992465	1.15367	0.924115	1.04801	0.922958	0.7922	0.869781	0.888076	1.2958	1.00556	0.888082
M8BHP3	Peroxidase OS=Aegilops tauschii GN=F775_14781 PE=3 SV=1 - [M8BHP3_AEGTA]	41.92	2	9	49	334	36.0953	7.72314	278.25	217.175	218.576	0.96288	0.828737	0.87103	0.683584	1.07478	1.05574	1.49378	1.14272	1.41697	1.22969	1.03005	1.09246	0.668155	0.725101	0.86048	1.07012	1.12443	0.896338	0.849677	1.07733	0.906203	0.696806	0.900357	0.932051
A0A1D5SEB1	Uncharacterized protein OS=Triticum aestivum PE=4 SV=1 - [A0A1D5SEB1_WHEAT]	41.92	3	18	171	501	56.4903	5.37646	562.529	563.89	575.389	1.12307	1.25163	0.798703	1.00435	1.18399	0.907299	1.10107	0.973726	1.11691	1.19678	1.00745	1.40486	0.785126	0.950545	0.805539	0.898695	0.845168	1.14677	0.804156	0.776964	0.768775	0.934397	0.858225	0.799109
A0A1D6IAS8	Uncharacterized protein OS=Zea mays PE=4 SV=1 - [A0A1D6IAS8_MAIZE]	41.91	2	14	246	470	51.9934	5.51611	432.968	807.248	677.514	0.673447	0.445833	0.746819	1.20721	1.2927	1.16436	1.13717	0.836444	0.926586	0.860526	0.941944	0.943391	0.638304	0.418883	0.747263	1.50065	1.76674	1.4609	1.02098	1.13983	1.06622	0.532806	1.00223	0.943314
A0A1D5YDM0	Peroxidase OS=Triticum aestivum PE=3 SV=1 - [A0A1D5YDM0_WHEAT]	41.88	2	9	45	320	34.0059	5.93506	127.122	239.797	81.04	0.865217	0.947543	0.852608	0.812617	1.02088	0.820497	0.818326	0.889976	0.880179	1.1754	1.01689	1.12811	1.44255	1.152	1.21001	1.15275	1.08362	0.892686	1.1453	1.02367	1.12469	0.720595	0.997489	1.05904
A0A1D5RPY1	Uncharacterized protein OS=Triticum aestivum PE=4 SV=1 - [A0A1D5RPY1_WHEAT]	41.87	8	8	29	289	31.1254	6.59521	73.26	104.35	137.574	1.02859	1.14511	0.956829	1.20108	1.13606	0.947996	1.06445	1.06892	0.815041	1.0418	1.28783	1.21931	0.957104	0.827676	1.23598	0.889442	0.886011	0.892448	0.78186	0.891676	0.927719	1.17155	0.889037	0.896024
R7W4C5	60S ribosomal protein L27-3 OS=Aegilops tauschii GN=F775_30410 PE=4 SV=1 - [R7W4C5_AEGTA]	41.86	2	5	53	129	14.4	10.2866	153.95	297.017	235.65	0.902372	1.45667	1.42765	0.937105	1.10376	1.02988	1.1099	0.973151	1.51471	0.979494	0.944786	0.774591	0.954046	0.941772	0.856158	0.898769	0.871533	0.807387	0.965499	0.962615	0.995982	1.0032	0.921311	0.816829
N1QPH5	Signal recognition particle 54 kDa protein 2 OS=Aegilops tauschii GN=F775_27494 PE=3 SV=1 - [N1QPH5_AEGTA]	41.85	3	19	65	497	54.474	9.29053	172.85	177.168	315.615	0.865044	0.836006	0.864615	0.876893	1.00238	1.11257	1.072	1.05892	0.977802	1.11644	1.16201	1.13784	1.04137	0.963097	1.04905	1.04669	0.988923	1.02455	1.04697	1.09216	0.979886	1.08859	0.996499	0.845714
A0A1D5SMN4	Uncharacterized protein OS=Triticum aestivum PE=3 SV=1 - [A0A1D5SMN4_WHEAT]	41.83	2	32	220	832	92.1755	5.19873	259.192	616.347	656.833	1.0206	1.16333	1.17563	1.02005	1.00232	0.98091	0.982907	1.03965	0.928002	0.830286	0.874539	0.842065	0.930437	1.0226	1.0484	0.964682	0.959466	1.10919	0.881694	1.06235	0.973865	1.64627	0.856939	1.12928
A0A1D5RU47	Uncharacterized protein OS=Triticum aestivum PE=3 SV=1 - [A0A1D5RU47_WHEAT]	41.8	6	13	96	366	41.723	4.4751	259.821	259.395	150.68	1.03213	0.9524	1.12641	1.06633	1.05708	1.0319	0.975266	0.974208	1.0069	0.991935	1.00835	0.984686	0.947312	1.19344	1.13817	0.970559	0.968612	0.894386	0.969629	0.950634	0.99693	0.962112	0.930682	0.948591
A0A1D5Z1J9	Uncharacterized protein OS=Triticum aestivum PE=4 SV=1 - [A0A1D5Z1J9_WHEAT]	41.8	5	12	117	366	38.502	9.02686	267.19	241.437	298.46	0.972367	0.938759	1.01497	1.03435	1.01854	1.02074	0.965497	0.944451	1.07254	0.924772	1.0124	1.01447	1.05232	1.12301	1.13205	0.978356	1.04901	0.902206	0.999502	1.03692	0.990437	1.00642	0.920841	0.933024
K3YWM5	Uncharacterized protein OS=Setaria italica GN=SETIT_018671mg PE=4 SV=1 - [K3YWM5_SETIT]	41.79	2	7	146	134	15.3825	10.2866	436.586	263.365	279.944	0.792137	0.77293	0.753121	1.2382	1.09031	1.5355	0.883745	0.959888	0.910901	0.791301	1.05899	0.709262	0.782557	0.922943	0.697116	1.18454	1.19491	0.972046	1.24116	1.0839	1.14613	1.09317	0.941757	1.29331
T1MAE1	Uncharacterized protein OS=Triticum urartu PE=4 SV=1 - [T1MAE1_TRIUA]	41.78	3	6	50	225	23.8934	5.43994	122.859	119.597	167.901	1.14251	0.949151	0.960595	1.18892	1.15009	1.08232	0.957689	1.01688	0.749445	0.884664	0.801231	0.944482	0.848156	1.10235	1.16616	1.02698	1.14732	1.02495	0.851418	0.903757	0.987443	1.13816	0.883353	1.02982
F2CT73	Predicted protein OS=Hordeum vulgare subsp. vulgare PE=2 SV=1 - [F2CT73_HORVV]	41.76	9	9	135	261	28.1738	11.0776	252.047	424.608	437.338	0.996986	1.07768	1.16135	1.01531	0.999449	1.03758	1.07497	1.01575	0.975434	0.903365	0.879611	0.945163	0.928209	0.959069	0.918289	1.00603	1.00375	0.955498	1.02627	0.996841	1.04666	1.26596	1.0305	1.08787
A0A1D5YI24	Uncharacterized protein OS=Triticum aestivum PE=4 SV=1 - [A0A1D5YI24_WHEAT]	41.76	7	11	76	340	36.8901	5.74463	176.083	190.473	220.246	1.09693	1.02022	1.03124	1.05559	1.04553	0.969429	0.997445	0.974945	1.00034	0.989443	1.03234	1.00031	1.07478	1.00802	0.975085	0.962467	0.959329	1.00117	0.965607	1.0446	1.03247	0.831067	0.999688	0.963656
A0A1D5WU90	Uncharacterized protein OS=Triticum aestivum PE=3 SV=1 - [A0A1D5WU90_WHEAT]	41.71	3	24	79	724	79.0915	8.42627	129.09	219.389	313.829	1.07074	0.808319	1.04583	1.15595	1.03951	1.21766	0.928081	0.963997	1.16219	0.933581	1.05448	0.88921	0.815791	0.980327	0.8989	1.00959	1.08822	0.958202	0.952728	1.03467	1.05301	1.08038	0.981403	0.984803
A0A1D6AZI3	Uncharacterized protein OS=Triticum aestivum PE=3 SV=1 - [A0A1D6AZI3_WHEAT]	41.7	2	20	203	530	59.4038	4.79248	510.915	605.909	494.599	0.620561	0.852089	0.994947	0.815411	1.11529	1.10173	1.05231	1.03968	0.925131	1.50115	1.18616	1.20319	1.0536	0.754908	1.08562	0.948608	1.06812	0.900079	1.03724	0.990621	0.891043	1.10769	0.959231	0.841217
A0A1D6CVP0	Peroxidase OS=Triticum aestivum PE=3 SV=1 - [A0A1D6CVP0_WHEAT]	41.69	3	9	37	331	35.2475	4.99561	84.1882	104.512	76.5633	1.17482	1.08078	0.989221	0.997159	0.98682	0.924927	1.08988	1.04114	0.867456	0.882057	0.983519	1.04084	0.986287	1.0277	1.26729	0.932475	0.979846	0.985785	0.957557	0.988698	0.955687	0.890323	0.920863	0.960232
W4ZLQ2	Uncharacterized protein OS=Triticum aestivum PE=4 SV=1 - [W4ZLQ2_WHEAT]	41.67	2	7	56	240	25.3859	5.45264	55.1354	121.319	132.497	1.11743	0.968201	1.02043	0.938447	1.06946	1.04062	1.10233	1.0449	0.980247	0.855059	1.08348	0.985192	0.869616	1.07807	1.08745	0.994208	0.977277	1.08916	0.824394	0.908562	0.989099	1.68775	0.867825	0.890042
A0A1D6A8E6	Uncharacterized protein OS=Triticum aestivum PE=4 SV=1 - [A0A1D6A8E6_WHEAT]	41.67	4	4	33	108	12.3448	4.85596	66.97	132.769	88.3255	0.789842	0.755044	0.785038	1.07981	0.837523	1.03385	0.891777	1.00237	0.734663	1.16216	1.55764	1.19637	1.09763	0.899433	1.13202	1.00854	1.1115	1.06154	0.958775	1.06519	1.01439	1.25757	0.979007	1.05145
M8AVL2	Cysteine-rich receptor-like protein kinase 6 OS=Aegilops tauschii GN=F775_29334 PE=4 SV=1 - [M8AVL2_AEGTA]	41.64	3	14	49	341	38.7338	5.80811	89.53	44.21	100.205	0.896204	0.830073	1.03352	0.92764	0.886191	0.907569	1.02294	1.00912	0.924111	1.18354	1.06695	0.996298	0.987993	1.15404	1.18236	1.24612	1.07167	1.03181	1.03469	1.03044	0.949196	0.676272	0.992216	0.990646
A0A1D6AX78	Uncharacterized protein OS=Triticum aestivum PE=4 SV=1 - [A0A1D6AX78_WHEAT]	41.62	3	13	132	334	36.1065	4.90674	320.785	386.656	363.128	0.923487	0.795496	0.792599	1.29398	1.14909	1.27827	0.954816	0.994056	1.02416	1.04918	1.22062	1.08515	0.961813	0.865118	0.859582	1.06392	1.22324	1.12903	0.973141	0.966782	1.04482	0.804493	0.956374	0.933548
F2CQC7	Predicted protein OS=Hordeum vulgare subsp. vulgare PE=2 SV=1 - [F2CQC7_HORVV]	41.61	5	7	63	149	16.8402	10.6528	60.7533	70.87	101.663	1.04492	0.975258	0.972907	1.39922	1.11678	1.04567	0.59039	0.957053	0.715637	0.630559	0.874246	0.716926	0.859055	1.04558	1.05769	0.910772	1.01197	0.976452	1.02127	1.02013	1.15962	0.918886	0.979164	1.03713
A0A1D5ZXS5	Peroxidase OS=Triticum aestivum PE=3 SV=1 - [A0A1D5ZXS5_WHEAT]	41.61	2	9	51	322	34.218	6.40479	152.491	267.924	83.4382	0.910157	1.04638	0.990336	0.920642	0.980556	1.08317	0.904945	0.90928	0.789445	1.02397	0.920537	1.03346	1.04463	1.26815	1.04576	1.04209	1.12904	0.998641	1.10971	0.999054	1.03356	1.21563	0.893276	1.05698
M8AAF8	Acyl carrier protein OS=Triticum urartu GN=TRIUR3_21337 PE=3 SV=1 - [M8AAF8_TRIUA]	41.57	3	3	19	89	9.86399	4.729	70.78	62.69	50.33	1.13256	0.972717	0.98551	1.0713	1.02168	1.1901	1.0218	1.10833	1.12882	1.02487	0.979676	0.908408	0.947554	0.929691	1.01245	1.03979	1.20735	0.846123	0.894688	0.967939	1.07304	0.844235	0.902689	0.991518
N1R3G5	Cell elongation protein DIMINUTO OS=Aegilops tauschii GN=F775_27304 PE=4 SV=1 - [N1R3G5_AEGTA]	41.53	6	19	127	561	64.8401	8.17725	234.797	233.38	333.506	1.11725	1.16484	1.2393	0.96964	0.945086	0.922728	0.94288	0.962469	0.943756	0.801507	0.844418	0.815426	1.10857	1.0862	0.978358	0.982853	0.933851	1.06454	1.05409	1.1065	1.05708	1.0752	1.09364	1.10144
A0A1D6CPC8	Phospholipase D OS=Triticum aestivum PE=3 SV=1 - [A0A1D6CPC8_WHEAT]	41.5	3	26	125	824	92.2081	6.50732	293.36	238.957	365.049	1.13788	1.49571	1.42195	0.947135	0.852021	0.980069	1.10351	1.26818	1.36515	1.03665	0.959266	0.908699	0.925537	0.916375	0.855991	0.734255	0.820386	0.846457	0.978117	0.864593	0.924554	1.28766	0.895843	0.938986
A0A1D6S744	Uncharacterized protein OS=Triticum aestivum PE=3 SV=1 - [A0A1D6S744_WHEAT]	41.48	3	28	153	839	93.6809	6.66846	305.214	412.882	581.158	0.825698	0.93914	0.771249	1.02973	0.927398	0.967693	0.966536	0.943313	0.96821	1.0631	1.14689	1.08658	1.10663	1.1037	0.871366	1.08081	0.982799	1.18734	1.02283	1.04721	1.16329	0.997214	0.977135	1.03986
W5D791	Uncharacterized protein OS=Triticum aestivum GN=TRAES_3BF042100190CFD_c1 PE=3 SV=1 - [W5D791_WHEAT]	41.47	2	36	194	1172	127.486	6.16357	507.524	486.177	408.731	0.955169	0.95133	0.831797	1.16829	1.0273	1.02689	0.944013	0.927462	0.906169	0.941877	1.13646	1.1035	1.08785	0.958566	1.06047	0.995708	1.01029	1.10356	1.08854	1.01862	0.964158	0.932958	1.05797	1.03998
W5AMW4	Peroxidase OS=Triticum aestivum PE=3 SV=1 - [W5AMW4_WHEAT]	41.47	4	10	70	340	35.8621	8.26514	211.92	251.645	296.098	1.0934	1.21798	1.14986	1.02584	0.890149	0.994461	0.964262	1.13167	1.10494	0.945263	0.923253	0.886435	0.742742	0.894881	0.923758	1.27964	1.05985	0.946397	1.21193	0.934149	1.04962	0.998207	0.991281	1.05372
A0A1D6CEH2	Uncharacterized protein OS=Triticum aestivum PE=4 SV=1 - [A0A1D6CEH2_WHEAT]	41.46	4	8	73	205	21.7941	4.48779	239.045	258.521	295.599	1.09298	0.835672	0.893271	1.09912	1.02297	0.997665	0.965176	1.02517	1.14661	0.877086	0.906414	1.01337	0.892917	0.932589	0.807185	1.12864	1.10313	1.16506	1.00602	1.05998	1.03487	1.13103	1.00827	0.996235
W5BMB0	Peroxidase OS=Triticum aestivum PE=3 SV=1 - [W5BMB0_WHEAT]	41.43	4	11	173	321	33.6128	8.41162	457.261	741.006	726.866	1.03047	0.89805	0.819942	0.857762	0.829345	0.824818	0.857993	0.911875	0.965011	0.775357	0.751229	0.71821	0.982546	0.980447	0.988584	1.22742	1.31725	1.16352	1.21677	1.25472	1.30737	0.816846	1.00335	1.24896
A0A1D6ADT7	Protein disulfide-isomerase OS=Triticum aestivum PE=3 SV=1 - [A0A1D6ADT7_WHEAT]	41.41	2	21	101	582	63.4091	4.7417	254.99	418.673	375.481	1.17817	1.21947	1.33443	0.796524	0.873883	0.674772	1.17111	1.05958	1.04983	1.00163	1.00739	0.961745	0.966857	1.28985	1.4253	0.875799	0.795713	0.722981	1.0809	1.0338	1.03192	1.02668	0.878672	0.868672
A0A077RVD7	Uncharacterized protein OS=Triticum aestivum GN=TRAES_3BF062500090CFD_c1 PE=4 SV=1 - [A0A077RVD7_WHEAT]	41.38	5	5	26	145	15.4061	8.73389	53.59	39.61	40.9767	0.859204	1.19327	0.950123	0.980256	0.937626	0.947531	1.02246	1.01	1.01924	1.00031	0.983807	1.00253	0.92765	0.874927	0.999912	1.03712	1.03979	0.976142	1.15136	1.04782	1.05203	0.764602	0.948602	0.977393
A0A1D6A796	Peroxidase OS=Triticum aestivum PE=3 SV=1 - [A0A1D6A796_WHEAT]	41.37	3	9	46	336	36.2674	8.1333	158.12	142.677	235.192	0.831145	1.04655	0.95011	1.49533	1.28118	1.36018	1.42658	1.17481	1.11018	0.847833	0.910218	0.956975	0.564505	0.728267	0.746714	0.876227	0.788135	0.929649	0.755183	0.834983	0.725441	0.976095	0.8711	0.832713
A0A1D6DBT3	Uncharacterized protein OS=Triticum aestivum PE=4 SV=1 - [A0A1D6DBT3_WHEAT]	41.34	8	11	46	358	37.7021	5.13525	124.51	146.67	108.977	0.876107	0.912188	0.995788	1.04126	0.918796	0.959239	0.953229	1.00011	1.00215	1.11656	1.20896	1.09583	1.07995	1.02142	0.940657	0.96551	1.03146	1.04439	1.04534	0.990443	0.994328	1.01079	0.975176	1.0328
A0A1D6SCT1	Uncharacterized protein OS=Triticum aestivum PE=4 SV=1 - [A0A1D6SCT1_WHEAT]	41.32	5	12	128	334	35.8532	5.08447	334.093	394.01	486.369	0.912461	0.880777	0.866628	1.06602	1.00266	1.05529	1.02274	0.975035	0.966073	0.963011	1.08776	1.15061	0.957053	1.03176	0.996801	0.978109	1.06574	1.01123	0.984696	0.98595	1.01225	1.22956	0.917547	0.911026
A0A1D6BNN1	Uncharacterized protein OS=Triticum aestivum PE=4 SV=1 - [A0A1D6BNN1_WHEAT]	41.31	17	17	75	472	51.8662	4.99561	116.914	148.37	86.7686	1.01128	0.967827	1.00315	0.957399	1.03401	1.07394	0.947783	0.993585	0.900628	0.919606	0.94286	1.05342	1.03082	1.03862	1.09233	0.974068	0.960638	0.947421	0.991395	0.974112	0.963686	1.15742	0.974232	0.97495
T1M2W9	Uncharacterized protein OS=Triticum urartu PE=4 SV=1 - [T1M2W9_TRIUA]	41.3	3	13	66	414	46.218	7.88428	146.673	151.625	118.205	0.820103	0.781412	0.781292	0.829789	1.05371	0.972674	0.946552	0.987744	0.827438	0.986521	1.16758	0.959703	1.16507	0.910078	1.35753	1.03608	1.08417	1.0233	1.08444	1.08575	1.099	1.386	0.95414	1.00455
A0A1D5SX19	Eukaryotic translation initiation factor 3 subunit D OS=Triticum aestivum PE=3 SV=1 - [A0A1D5SX19_WHEAT]	41.28	2	16	56	579	64.4662	5.63037	113.66	202.053	138.467	1.07425	0.665835	0.80982	0.914822	0.784381	0.883633	1.04895	0.990554	0.908749	0.900912	1.01379	1.026	0.943965	0.923123	1.02138	1.06019	1.22481	1.26207	1.16804	1.14548	1.07929	0.89421	1.20575	1.04959
A9UIE6	Protease inhibitor-like protein OS=Triticum aestivum PE=2 SV=1 - [A9UIE6_WHEAT]	41.27	4	4	21	126	12.8498	8.19189	111.33	72.35	47.54	0.685873	0.717171	0.694826	0.680748	0.877742	0.729217	0.794083	0.81571	0.829025	0.826295	0.937705	0.851186	1.20571	1.09972	1.26984	1.37513	1.43119	1.09531	1.4725	1.14556	1.12575	1.03002	1.05064	1.09242
A0A1D5VEB5	Uncharacterized protein OS=Triticum aestivum PE=4 SV=1 - [A0A1D5VEB5_WHEAT]	41.27	3	6	18	189	20.1218	4.4624	97.43	38.0226	65.2667	1.08426	1.09943	1.29403	1.19474	1.13963	1.23524	0.851517	1.01381	1.21171	1.0657	1.04646	0.803699	0.7616	0.805117	0.695719	1.04035	0.936683	0.909794	1.02593	0.924437	0.925523	1.00428	1.04035	1.07829
A0A1D5Z7X4	Uncharacterized protein OS=Triticum aestivum PE=4 SV=1 - [A0A1D5Z7X4_WHEAT]	41.26	2	11	69	412	43.5898	5.90967	185.907	401.44	214.957	1.0737	0.975057	1.02384	1.09939	1.04616	1.25985	1.1064	1.07268	1.08355	0.902908	1.04956	0.876147	0.955016	0.939481	0.808217	0.95607	0.969544	1.00085	0.89829	0.938971	0.987918	1.03	1.01621	1.14804
A0A1D5TYX8	Uncharacterized protein OS=Triticum aestivum PE=3 SV=1 - [A0A1D5TYX8_WHEAT]	41.21	3	16	98	512	56.0577	5.31299	215.517	201.174	323.862	1.07535	1.28577	1.34726	0.768501	1.01133	1.01793	1.04923	0.965583	0.962172	0.967807	0.959885	0.982426	1.06057	1.04302	0.846729	0.980049	0.937021	1.01075	0.861373	0.894396	1.05898	1.67157	0.989894	0.982218
W5ADK3	Uncharacterized protein OS=Triticum aestivum PE=4 SV=1 - [W5ADK3_WHEAT]	41.2	6	10	46	216	23.8504	7.95752	83.7836	86.8377	105.404	0.830147	0.789254	0.94293	0.919708	1.0397	0.924268	0.962091	0.978306	1.03999	1.05955	0.980126	0.99795	1.05232	1.03346	1.12096	1.10038	1.12747	1.02972	1.24575	1.17201	1.06753	0.910077	0.941332	0.965898
A0A1D6SAS4	Uncharacterized protein OS=Triticum aestivum PE=3 SV=1 - [A0A1D6SAS4_WHEAT]	41.2	2	18	54	585	63.8401	6.75635	131.074	133.477	154.844	0.987939	1.1186	1.11838	1.01815	0.796766	0.939537	0.983318	1.24721	1.13401	0.85091	0.992067	0.919501	1.0232	0.91902	1.02368	1.06648	0.928706	0.894906	1.11158	1.04101	1.06841	1.17913	1.03835	1.08346
M8A6E4	DEAD-box ATP-dependent RNA helicase 20 OS=Triticum urartu GN=TRIUR3_13251 PE=3 SV=1 - [M8A6E4_TRIUA]	41.14	2	17	58	491	53.802	6.97607	116.32	145.506	164.702	0.976609	0.892383	0.79009	1.08013	0.975448	0.813118	1.05801	0.953754	0.85366	1.05986	1.13272	1.19604	1.10813	1.09366	1.08608	0.926168	1.02313	1.07804	0.985042	1.08421	1.04696	0.822478	0.981791	0.958567
A0A024FRN8	Protein disulfide isomerase family protein 5-1 OS=Triticum aestivum GN=TaPDIL5-1 PE=2 SV=1 - [A0A024FRN8_WHEAT]	41.14	4	15	118	440	47.1782	5.40186	444.729	458.261	282.774	0.940098	0.95611	0.902301	1.06581	1.05693	1.04457	1.04058	0.961596	0.941766	1.05073	1.01033	1.11531	1.04891	1.08823	1.11906	0.997025	0.971126	0.957437	0.917291	1.01985	1.09284	0.956521	0.926861	0.882941
W5FDZ3	Mitochondrial Rho GTPase OS=Triticum aestivum PE=3 SV=1 - [W5FDZ3_WHEAT]	41.12	3	21	75	642	71.3866	5.90967	192.848	223.305	238.951	0.84496	1.00339	0.984727	0.986765	0.986775	1.01367	0.967921	0.991215	0.913826	1.17058	1.05203	1.01166	1.0603	1.04423	1.07239	1.03223	0.922171	1.01243	1.0694	1.03931	1.08873	0.980471	1.03849	1.02644
M7YVE8	Uncharacterized protein OS=Triticum urartu GN=TRIUR3_06538 PE=4 SV=1 - [M7YVE8_TRIUA]	41.11	2	3	18	90	9.59259	8.35303	60.5673	60.7648	39.81	1.08457	0.921977	1.10879	0.812492	1.20498	1.29029	1.04571	1.1937	1.02199	1.31223	1.05415	1.13106	0.722494	0.951186	0.915811	1.20443	1.29957	0.890472	0.85012	0.597936	0.763479	0.710131	0.774315	0.811892
W5GI50	60S ribosomal protein L6 OS=Triticum aestivum PE=3 SV=1 - [W5GI50_WHEAT]	41.1	2	10	77	219	24.5304	10.1401	101.223	152.127	153.99	0.853401	0.975462	0.944739	0.858076	0.887286	0.893458	0.958403	0.931557	0.765569	1.03742	1.04766	0.815837	1.17462	1.18952	1.14337	0.904914	0.925118	0.869544	1.14355	1.08259	1.17664	1.06092	1.12053	1.5291
A0A1D6B740	Uncharacterized protein OS=Triticum aestivum PE=3 SV=1 - [A0A1D6B740_WHEAT]	41.08	7	31	160	908	99.0035	9.12939	311.082	491.909	573.074	0.862628	0.87493	0.780808	0.92402	1.02476	0.91749	1.04597	0.91252	0.83893	0.93461	1.04872	0.974931	1.02195	1.03313	1.05735	1.13251	1.02505	1.14706	1.13495	1.10319	1.06936	1.16452	1.0668	1.01054
G9I6G7	Glutathione peroxidase OS=Secale cereale x Triticum turgidum subsp. durum PE=2 SV=1 - [G9I6G7_9POAL]	41.07	6	8	49	168	18.4423	7.23975	76.36	110.46	73.27	0.802439	0.878876	0.874379	1.17145	1.0054	0.986998	0.885036	0.86456	0.847633	0.931518	0.947904	1.00154	1.1133	1.04487	1.15301	1.08377	1.0705	1.07064	1.18446	1.07491	1.04361	0.901236	0.948217	1.02969
A0A1D6S950	Uncharacterized protein OS=Triticum aestivum PE=4 SV=1 - [A0A1D6S950_WHEAT]	41.07	4	43	229	1361	148.769	6.7124	380.705	639.551	454.301	1.02093	0.908924	1.02634	1.26253	1.14148	0.907569	0.935378	0.863191	1.49783	1.0938	0.958615	0.842671	1.00028	1.23385	1.25265	0.964589	0.887973	0.830144	0.954059	0.910064	0.772059	0.725723	1.14019	1.0137
A0A1D5XE21	Phosphoserine aminotransferase OS=Triticum aestivum PE=3 SV=1 - [A0A1D5XE21_WHEAT]	41.04	2	12	90	402	42.3957	8.85107	224.281	138.704	150.115	1.24036	1.14938	1.1223	0.942767	0.976483	0.97959	1.08715	1.22898	1.09349	1.01781	1.08335	0.953587	0.858432	0.902522	1.20988	0.876632	0.944006	0.962086	0.848703	0.835441	0.91949	1.25	0.919757	0.811009
W5C2D5	Uncharacterized protein OS=Triticum aestivum PE=3 SV=1 - [W5C2D5_WHEAT]	41.03	5	11	45	312	33.7591	5.73193	159.825	68.87	245.009	0.929555	0.823294	0.875317	1.03987	1.26643	1.11111	1.05569	0.97232	0.959179	1.13236	1.27501	1.13378	1.02459	0.881123	1.00453	1.10375	1.12262	1.0919	0.907549	0.926498	0.971695	0.782666	0.884898	0.871305
M8B475	Uncharacterized protein OS=Triticum urartu GN=TRIUR3_15452 PE=4 SV=1 - [M8B475_TRIUA]	41.01	4	4	33	139	14.865	9.29053	77.3924	44.51	71.6062	1.08419	0.929555	0.896691	1.1549	1.20804	1.05983	1.0312	0.95374	0.898423	0.900888	0.83117	1.10847	0.892036	1.00696	1.03049	1.00302	1.12132	0.985904	1.01247	0.980486	1.04029	0.788047	0.93641	0.989832
M8CPM1	Heat shock 70 kDa protein, mitochondrial OS=Aegilops tauschii GN=F775_32892 PE=3 SV=1 - [M8CPM1_AEGTA]	41	12	25	227	678	72.6845	5.66846	409.694	736.432	717.069	0.843522	0.838013	0.857905	0.956747	0.991226	0.984599	0.987024	0.920929	0.975039	1.13844	1.05162	1.02493	1.00294	0.963993	0.952597	1.11003	1.17104	1.07011	1.07436	1.09381	1.10953	0.934495	1.05138	1.05794
W5FGJ7	Lipoxygenase OS=Triticum aestivum PE=3 SV=1 - [W5FGJ7_WHEAT]	41	10	30	253	856	96.2651	6.01123	606.036	511.59	922.91	1.30811	1.17753	1.40497	1.24742	1.14762	1.10529	1.05025	1.12251	1.08875	1.02922	1.14786	1.06413	0.821795	0.927435	0.857609	0.76151	0.780941	0.811557	0.814831	0.898579	0.869009	0.900052	0.84072	0.88214
A0A1D5RQS1	Malic enzyme OS=Triticum aestivum PE=3 SV=1 - [A0A1D5RQS1_WHEAT]	41	11	18	79	617	68.0087	7.09326	259.913	248.043	388.354	0.967745	1.04449	1.01414	0.91602	0.964742	0.947978	0.896343	0.970192	1.1048	1.11924	0.960497	1.01507	1.14389	1.06186	1.01335	1.01284	0.92318	1.04345	0.945084	1.00665	1.02732	1.015	1.0715	1.01259
A0A1D6RNT0	Uncharacterized protein OS=Triticum aestivum PE=4 SV=1 - [A0A1D6RNT0_WHEAT]	40.97	17	17	90	493	54.6055	6.29053	227.371	289.578	284.359	0.970535	1.00372	0.946086	0.957658	0.874399	0.877481	0.974035	0.928242	0.916111	0.854282	0.867558	0.839295	1.06507	1.0745	1.04267	1.06184	1.03101	1.14662	1.05704	1.11409	1.08696	1.31024	1.11921	1.11079
A0A1D5YCN6	Mitochondrial Rho GTPase OS=Triticum aestivum PE=3 SV=1 - [A0A1D5YCN6_WHEAT]	40.97	2	20	81	642	71.2846	5.90967	199.337	237.05	235.814	1.085	1.54358	1.27505	1.10535	0.969686	0.94887	1.04638	1.06968	1.12253	0.979233	0.91902	0.861549	1.08203	1.15694	0.710335	0.933506	0.854886	0.925448	0.949206	0.930358	0.943678	0.788401	1.1296	1.18957
F2DBD4	60S acidic ribosomal protein P0 OS=Hordeum vulgare subsp. vulgare PE=2 SV=1 - [F2DBD4_HORVV]	40.94	10	12	290	320	34.5281	5.50342	652.279	821.446	916.955	0.868606	0.827018	0.811336	0.989106	0.996313	1.00724	0.971731	0.961625	0.957305	1.03871	1.04927	1.02586	0.946524	0.956833	1.01637	1.02407	1.1245	1.02525	1.08729	1.0869	1.06127	1.11417	0.995285	1.00932
M8A8E1	Uncharacterized protein OS=Triticum urartu GN=TRIUR3_19654 PE=4 SV=1 - [M8A8E1_TRIUA]	40.9	3	35	213	1066	116.564	6.81494	435.288	570.41	571.804	0.924526	1.26311	0.904407	0.916983	0.906782	0.983349	0.944368	1.17262	1.00769	0.991357	1.16287	1.09595	1.10252	0.794198	1.04859	1.08443	0.967427	1.05942	1.08668	0.879468	1.01455	1.14069	0.998751	0.902121
I0JTT9	Glutamate decarboxylase OS=Triticum aestivum GN=gad1 PE=3 SV=1 - [I0JTT9_WHEAT]	40.86	4	15	116	487	53.8294	5.57959	498.678	448.308	394.999	0.75265	0.79676	0.790965	1.34833	1.23403	1.21063	0.901256	0.896059	0.975864	1.04181	1.09104	1.11435	0.936317	0.752545	0.815925	1.18652	1.2094	1.21652	0.948898	1.01924	0.972632	0.94061	1.0355	0.972361
A0A1D6B8P9	Uncharacterized protein OS=Triticum aestivum PE=3 SV=1 - [A0A1D6B8P9_WHEAT]	40.86	3	16	410	372	40.3457	9.77393	935.317	1347.48	1241.71	0.890958	0.847259	0.875506	1.11735	0.941893	1.0317	0.854312	0.845138	0.840176	0.877044	0.99935	0.944654	1.11873	1.05492	1.05533	1.02739	1.11434	1.02077	1.15012	1.16061	1.07022	1.01828	1.07166	1.01228
N1R0B3	Uncharacterized protein OS=Aegilops tauschii GN=F775_30918 PE=3 SV=1 - [N1R0B3_AEGTA]	40.85	2	5	36	213	23.4502	6.21436	83.7659	122.998	180.13	1.05096	0.908556	0.929502	1.54572	1.34196	1.05418	0.969309	1.05514	1.00693	1.01618	1.04943	1.11625	1.01771	0.968574	1.00501	0.836063	1.04513	0.890218	0.890629	0.765937	0.912589	0.534239	0.810234	1.09731
W5D4D9	Uncharacterized protein OS=Triticum aestivum GN=TRAES_3BF063600070CFD_c1 PE=3 SV=1 - [W5D4D9_WHEAT]	40.85	2	5	35	213	23.3692	6.03662	85.8059	96.06	180.13	1.03255	1.12812	0.896878	0.97021	0.929943	0.99079	0.91466	0.988924	0.852605	0.971151	1.06049	1.02521	1.21744	1.09381	1.13187	0.892849	1.07565	1.03012	1.04238	0.930774	1.08347	1.07221	0.970093	1.0354
W8SJN1	6-phosphogluconate dehydrogenase, decarboxylating OS=Saccharum hybrid cultivar Yacheng05-179 PE=2 SV=1 - [W8SJN1_9POAL]	40.83	3	16	244	480	52.5579	6.29053	244.461	1084.42	786.813	1.04169	1.08099	0.976676	1.04324	0.978019	0.928232	1.01391	1.06861	0.965258	0.975949	1.13978	1.03183	1.10457	0.843433	1.0705	1.0127	1.05484	1.02872	0.903288	1.02095	0.936241	1.03243	0.955239	0.968077
A0A1D6C3E6	Phospholipase D OS=Triticum aestivum PE=3 SV=1 - [A0A1D6C3E6_WHEAT]	40.78	4	26	116	824	92.1031	6.58057	226.442	225.245	359.354	1.33994	1.25326	1.05084	1.1723	1.0996	1.12003	1.11022	1.09182	0.979884	1.10721	1.37007	1.24903	0.801245	0.902268	0.830509	0.675656	0.768284	0.942444	0.751404	0.793549	0.834937	0.822554	0.903825	0.847739
M8BQW1	Serine hydroxymethyltransferase OS=Aegilops tauschii GN=F775_28474 PE=3 SV=1 - [M8BQW1_AEGTA]	40.76	6	16	66	471	51.7671	6.90283	74.6833	40.71	170.058	0.889438	0.934207	0.84682	0.991404	1.08887	1.00996	1.1298	1.11784	0.982376	1.20808	1.2466	1.16634	0.958148	0.924965	0.866413	0.961873	0.887909	1.04434	1.11524	1.07387	1.09538	0.831577	0.865324	0.988816
W5BNZ6	Uncharacterized protein OS=Triticum aestivum PE=3 SV=1 - [W5BNZ6_WHEAT]	40.69	2	6	140	145	15.9837	10.6675	135.18	371.985	356.938	1.00654	0.911562	0.981837	1.11429	1.08809	1.0311	0.97956	0.989845	1.0017	1.04204	0.952894	1.08861	1.10918	0.978599	1.02408	0.856759	1.04933	0.881053	1.08886	1.10854	0.99945	0.74615	0.99696	1.00052
A0A1D5SNU7	Uncharacterized protein OS=Triticum aestivum PE=3 SV=1 - [A0A1D5SNU7_WHEAT]	40.67	7	22	125	568	63.4158	6.0874	192.33	405.68	281.067	0.948908	1.06202	1.00801	1.08494	1.05811	1.09126	0.986814	0.991579	0.965662	1.05443	0.983763	0.991025	1.10751	1.07975	0.946666	0.953272	0.975279	0.975424	0.999539	1.0229	0.992626	1.15107	0.962063	1.01804
A0A1D6B0X0	Uncharacterized protein OS=Triticum aestivum PE=3 SV=1 - [A0A1D6B0X0_WHEAT]	40.67	4	16	108	504	56.2347	5.14795	419.045	446.695	244.085	0.843183	0.927443	0.868923	0.887764	0.992218	0.991776	0.99676	0.909769	0.748752	1.00626	1.10432	1.05665	1.11931	1.1562	1.15444	1.06745	1.07737	1.07409	1.07266	1.01787	1.0489	1.14386	0.979651	0.984424
W5ECN7	Uncharacterized protein OS=Triticum aestivum PE=4 SV=1 - [W5ECN7_WHEAT]	40.64	5	31	152	871	97.6656	5.17334	279.254	572.907	411.769	0.972718	1.01479	0.803709	1.05809	0.946455	0.862674	0.961414	1.055	1.16745	0.967251	1.07101	1.09318	1.01671	1.05603	0.964127	0.908776	0.961241	1.01377	1.00503	1.14315	1.14055	1.3444	0.989451	1.06934
A0A1D5XR80	Glutathione peroxidase OS=Triticum aestivum PE=3 SV=1 - [A0A1D5XR80_WHEAT]	40.64	7	7	26	187	21.3307	7.03467	93.35	29.46	107.285	0.841925	0.8002	0.704324	0.892255	0.973814	0.903116	0.891879	0.856076	0.943242	0.965904	0.802012	0.958414	1.28737	1.17428	1.5642	1.23764	1.20626	1.07274	1.17271	1.03505	0.916551	0.99984	1.0968	0.972995
A0A1D5XHJ5	Uncharacterized protein OS=Triticum aestivum PE=4 SV=1 - [A0A1D5XHJ5_WHEAT]	40.62	4	33	151	1034	115.116	6.25244	236.737	197.913	285.935	1.01193	0.941482	1.00605	1.01816	1.04633	0.973499	1.06618	0.941349	1.26223	1.06809	1.13587	0.948847	0.936788	0.975095	0.915868	1.02435	0.848182	0.978501	0.939831	1.00634	0.923826	1.01311	1.21723	1.01857
A0A1D5U5Z0	Uncharacterized protein OS=Triticum aestivum PE=4 SV=1 - [A0A1D5U5Z0_WHEAT]	40.6	3	20	100	665	73.2525	5.09717	280.064	190.688	214.749	1.05069	1.04068	0.800903	0.968787	0.980482	1.01755	1.0253	1.01489	1.06906	1.01748	1.08851	1.15431	0.972231	0.968355	1.02402	1.01644	1.04258	1.01859	0.920786	1.05343	0.947813	1.19163	0.843127	0.899241
A0A1D5VJ28	Peroxidase OS=Triticum aestivum PE=3 SV=1 - [A0A1D5VJ28_WHEAT]	40.6	2	10	97	335	35.7862	8.17725	466.543	460.2	343.79	0.967604	1.10761	1.13847	1.01496	1.1331	1.21024	1.12242	1.09792	1.05308	1.05761	0.799475	0.945236	1.00296	0.903987	0.852049	1.01353	0.97827	0.898595	1.02108	0.933626	0.956227	0.757484	0.974855	1.12449
F2EGX6	Predicted protein OS=Hordeum vulgare subsp. vulgare PE=2 SV=1 - [F2EGX6_HORVV]	40.57	6	6	24	244	26.2101	9.01221	40.26	70.7967	48.47	0.88289	0.971938	1.02336	0.981767	0.99818	0.962233	1.11168	1.07007	1.02561	1.21855	0.92929	0.901726	0.745997	0.810406	0.909551	1.24787	1.07023	1.03965	1.0326	1.02361	1.02106	0.927129	1.0651	1.12442
A0A1D5WHE8	Uncharacterized protein OS=Triticum aestivum PE=4 SV=1 - [A0A1D5WHE8_WHEAT]	40.57	6	29	155	907	103.335	6.46826	267.289	515.952	395.761	1.11116	0.94401	0.995676	0.821173	0.993934	0.900447	0.969159	1.12121	1.00496	1.30303	0.902476	0.915219	1.02149	1.09063	0.924567	0.908528	0.929324	1.03829	0.864244	0.916835	1.07054	0.880935	0.960446	1.13867
A0A1D6CGC2	Uncharacterized protein OS=Triticum aestivum PE=4 SV=1 - [A0A1D6CGC2_WHEAT]	40.52	3	27	165	691	76.6264	6.30322	590.52	498.583	649.49	0.858398	0.810507	1.43992	1.04525	0.815331	0.911351	0.962282	0.901256	1.13417	1.07832	1.13298	0.864354	1.21872	1.00552	0.87638	1.04854	1.07007	0.949146	1.02409	1.03107	0.927044	0.901137	1.18158	1.01958
A0A1D5YBN9	Uncharacterized protein OS=Triticum aestivum PE=4 SV=1 - [A0A1D5YBN9_WHEAT]	40.52	2	25	139	728	79.8765	8.25049	322.231	452.141	344.292	1.03807	0.975615	0.868453	1.04565	1.11255	0.857109	1.04182	0.945243	1.15036	1.09658	0.971701	1.06907	1.07516	1.03352	0.829147	0.99645	0.944318	1.16885	0.894812	1.01459	1.09776	0.8351	1.07249	1.05145
A0A1D6B4Y8	Uncharacterized protein OS=Triticum aestivum PE=3 SV=1 - [A0A1D6B4Y8_WHEAT]	40.52	4	29	129	881	96.9898	5.78271	313.262	282.739	275.999	0.824192	0.906552	0.88168	0.954678	1.02294	0.918221	0.913579	1.05689	1.16935	1.06642	1.19124	1.05862	0.850548	0.977721	1.06087	0.941113	0.95997	1.01642	0.880064	1.01804	1.02194	2.18093	0.939903	1.00341
A0A1D6ARK8	Uncharacterized protein OS=Triticum aestivum PE=4 SV=1 - [A0A1D6ARK8_WHEAT]	40.49	4	6	31	247	25.4431	7.86963	107.893	97.28	187.638	0.834156	1.0694	1.04604	0.974877	1.08056	1.04239	1.08737	1.09183	0.970434	1.47033	0.961675	1.07268	0.839282	1.0429	0.965808	1.01782	0.972813	1.05352	0.907873	0.914189	0.931145	0.74508	0.871697	0.968945
W5H5K0	Uncharacterized protein OS=Triticum aestivum PE=3 SV=1 - [W5H5K0_WHEAT]	40.46	2	10	53	351	37.7435	6.78564	130.133	165.879	111.42	1.01892	1.25015	1.17736	1.01613	0.987438	1.07656	1.00479	1.0398	1.06181	1.08783	0.950087	0.990269	0.983729	1.04986	1.07272	1.01248	0.929729	0.856875	0.988023	0.959675	0.951429	0.941901	0.967292	0.90304
A0A1D6B1Z0	Uncharacterized protein OS=Triticum aestivum PE=3 SV=1 - [A0A1D6B1Z0_WHEAT]	40.46	2	10	56	351	37.8355	6.55127	137.732	144.626	79.4589	1.24448	1.22622	1.19389	1.31455	1.07317	1.0497	0.877286	0.802008	0.848761	0.751258	0.947248	1.04559	1.08524	1.40515	1.11891	0.926405	0.954852	0.939026	0.817391	0.863736	0.877747	0.83964	0.96493	0.954584
M7YKU0	Uncharacterized protein OS=Triticum urartu GN=TRIUR3_06540 PE=4 SV=1 - [M7YKU0_TRIUA]	40.45	2	3	14	89	9.51347	8.19189	127.85	60.78	75.6567	0.784968	0.857104	0.910776	0.605411	0.885679	0.739525	0.864652	1.12382	1.0416	0.773331	0.851915	0.923319	0.999039	1.12786	1.59105	1.7335	1.44755	0.849709	1.47676	0.803841	0.871144	0.989991	0.871578	1.01345
W5DYE3	Uncharacterized protein OS=Triticum aestivum PE=4 SV=1 - [W5DYE3_WHEAT]	40.45	7	7	43	314	35.1758	6.93213	90.9559	146.899	274.091	0.945724	1.0136	1.1219	1.15949	1.32358	1.21843	1.22668	1.12118	1.09238	1.1154	1.01222	1.05723	0.884158	0.880653	0.853299	0.801704	0.846911	0.855799	0.844056	0.894202	0.937753	0.809777	0.936283	0.929099
A0A1D6AI49	Uncharacterized protein OS=Triticum aestivum PE=4 SV=1 - [A0A1D6AI49_WHEAT]	40.43	7	7	32	188	20.7497	7.37158	150.63	135.742	100.62	0.853417	0.796055	0.87558	1.0688	1.03179	1.13258	0.936272	0.967133	0.92421	1.0592	1.07201	1.06398	1.05096	1.08935	1.09431	1.07315	1.13353	0.931829	1.05998	1.0093	0.991268	1.05029	0.975083	0.969561
A0A1D5VJ70	Eukaryotic translation initiation factor 3 subunit L OS=Triticum aestivum PE=3 SV=1 - [A0A1D5VJ70_WHEAT]	40.42	2	18	79	522	60.9685	6.66846	128.561	128.311	151.69	0.92818	1.03673	1.1309	0.887445	1.02787	1.05571	0.947957	0.928755	1.0187	1.3678	1.16986	1.02544	0.981867	0.993148	0.920879	0.935503	0.951066	1.0696	1.00284	1.02046	1.01139	0.949613	1.03478	0.854988
F2DGN0	Predicted protein OS=Hordeum vulgare subsp. vulgare PE=2 SV=1 - [F2DGN0_HORVV]	40.4	10	12	46	354	38.5272	9.45166	142.741	51.52	158.547	1.00587	0.973952	0.884857	0.881948	0.940946	0.936799	0.946924	0.958645	0.893548	0.872442	0.89467	1.01638	0.965112	0.933891	0.964824	1.07734	1.06059	1.09755	1.11456	1.13597	1.14766	0.989338	1.04904	1.13881
W5BM80	Uncharacterized protein OS=Triticum aestivum PE=3 SV=1 - [W5BM80_WHEAT]	40.4	3	11	43	297	32.3568	8.1333	53.7021	50.09	70.65	0.833028	0.847979	0.992482	1.08253	0.943938	0.954643	1.00353	0.897742	0.899995	0.877258	1.02424	0.912819	1.01726	1.04498	1.05144	1.20821	1.23899	1.13976	1.08396	1.03255	1.09187	1.11997	1.0804	1.06843
A0A1D6DER0	RuvB-like helicase OS=Triticum aestivum PE=3 SV=1 - [A0A1D6DER0_WHEAT]	40.38	4	11	45	421	46.0691	5.47803	189.51	170.206	74.78	0.916945	1.02136	1.00773	1.00239	1.04382	0.977011	1.02805	0.981321	0.978364	0.998948	0.866622	1.00887	0.902431	1.26463	1.06601	1.01446	0.999664	0.984595	1.09344	1.01172	1.01145	1.28083	0.901786	1.04701
M8A011	ABC transporter F family member 1 OS=Triticum urartu GN=TRIUR3_27830 PE=4 SV=1 - [M8A011_TRIUA]	40.37	15	17	128	592	65.9907	6.53662	391.898	531.484	476.884	0.932995	0.963704	0.980965	0.965444	0.961368	0.937692	0.975677	0.986469	0.999117	1.053	0.926617	1.00089	0.972364	0.992463	0.989011	1.0474	1.0193	1.04049	1.03256	1.05626	1.06379	1.04167	1.03106	1.03667
I1GT20	Uncharacterized protein OS=Brachypodium distachyon GN=BRADI_1g23600 PE=3 SV=1 - [I1GT20_BRADI]	40.37	2	10	153	327	33.9605	8.22119	244.379	352.412	276.283	0.897629	1.05738	1.00989	1.24354	1.1733	1.1647	0.848556	0.944848	0.860368	0.79666	0.745108	0.975551	1.10628	1.05581	1.11773	1.08456	0.987861	1.00076	1.02083	0.984023	0.979207	0.953347	1.02037	0.957802
A0A1D5V290	Peroxidase OS=Triticum aestivum PE=3 SV=1 - [A0A1D5V290_WHEAT]	40.35	2	8	104	347	36.172	7.81104	275.445	526.947	530.708	0.794366	0.774682	0.708412	0.912674	0.941611	0.960508	1.01641	1.08489	1.03206	1.23924	1.40612	1.41057	0.938526	0.833197	0.816902	1.27247	1.32752	1.06644	1.02992	0.883492	0.936289	0.934024	0.840331	0.900416
Q43312	Protein H2A.7 OS=Triticum aestivum GN=H2A-4 PE=2 SV=3 - [H2A7_WHEAT]	40.3	2	5	78	134	13.9236	10.228	85.9523	123.13	65.19	0.988682	0.680762	0.765866	0.769906	1.45739	1.28914	0.994309	0.914999	1.4395	1.16072	0.794657	0.848417	1.02898	0.901534	1.28943	1.18854	0.966949	0.907039	1.17175	0.808132	0.827345	0.823703	0.987138	0.801864
W5DYX2	Uncharacterized protein OS=Triticum aestivum PE=4 SV=1 - [W5DYX2_WHEAT]	40.3	19	23	77	809	86.7767	8.03076	207.495	237.905	172.724	1.05517	1.05031	1.08358	1.02054	0.933955	1.03602	1.00905	1.02825	0.989957	0.981073	1.12993	0.990871	0.90966	0.992395	0.971072	0.970554	0.95568	1.00198	0.956731	1.04488	1.01916	1.16939	1.03311	1.00324
M7YTH6	60S ribosomal protein L13a-4 OS=Triticum urartu GN=TRIUR3_17673 PE=3 SV=1 - [M7YTH6_TRIUA]	40.29	5	10	100	206	23.5149	10.3892	191.207	165.777	188.662	0.908003	0.717672	0.789989	1.11786	0.99799	1.01926	0.983015	0.955312	1.03003	0.961321	0.915531	1.00072	1.0138	1.07094	1.09682	1.09673	1.14932	0.908637	1.20334	1.0739	1.00811	0.838371	1.06478	1.10019
D3JCC7	Elicitor responsive gene 3 OS=Triticum aestivum GN=ERG3 PE=2 SV=1 - [D3JCC7_WHEAT]	40.28	4	4	17	144	15.6564	4.06885	25.4	118.176	106.78	0.823761	0.779022	0.759377	0.957933	0.920134	0.937471	0.956553	1.09481	1.0662	1.04003	1.12264	1.00505	0.905496	0.879759	1.12664	1.16931	1.18397	0.99215	1.18921	1.04067	1.05131	1.12806	0.98644	0.959336
A0A1D5VAK6	Uncharacterized protein OS=Triticum aestivum PE=3 SV=1 - [A0A1D5VAK6_WHEAT]	40.27	6	9	24	365	38.2551	5.61768	36.66	42.24	54.67	0.999281	1.12473	1.23477	1.136	1.24048	1.01942	1.00053	0.882296	1.14145	1.21663	1.02444	1.00797	1.00236	1.1237	1.05814	0.843581	0.869217	0.855023	0.883219	0.826177	0.878338	0.787012	0.913244	0.895468
A0A0E0M8G8	Uncharacterized protein OS=Oryza punctata PE=4 SV=1 - [A0A0E0M8G8_ORYPU]	40.24	2	7	41	164	18.7222	10.5796	37.4067	31.85	23.1	1.42991	1.30177	1.20309	1.49106	1.63133	1.32084	0.892034	0.64042	0.631496	0.768308	0.507115	0.943714	0.981957	1.58959	1.64654	0.635966	0.74609	0.690764	0.752305	0.749324	0.822187	1.18752	0.912157	0.74936
A0A1D6BM48	Uncharacterized protein OS=Triticum aestivum PE=3 SV=1 - [A0A1D6BM48_WHEAT]	40.21	6	13	77	480	52.1105	6.87354	96.0658	181.888	185.33	0.903286	0.929583	0.863378	1.0021	1.09841	1.17787	1.19138	0.979821	1.1892	1.27447	1.12076	1.22465	0.928247	0.978872	0.791389	0.882767	0.984642	0.969319	0.829555	0.955783	0.877823	0.932472	0.986738	0.840602
M8AZH6	Cysteine proteinase inhibitor OS=Aegilops tauschii GN=F775_07311 PE=3 SV=1 - [M8AZH6_AEGTA]	40.19	2	4	11	107	11.7801	7.34229	33.24	26.22	77.39	0.991643	1.03987	1.02388	0.901516	0.844411	0.968249	0.983433	0.93018	1.07766	0.994091	0.841752	0.909227	1.11281	1.29674	1.04544	1.0935	1.22715	0.992364	0.958098	1.02414	1.00209	1.22636	0.929647	1.04253
A0A1D5S036	Cysteine proteinase inhibitor OS=Triticum aestivum PE=3 SV=1 - [A0A1D5S036_WHEAT]	40.19	2	4	11	107	11.7501	8.14795	62.3	26.22	74.8	1.12038	0.804707	1.13835	0.997273	0.876054	1.0624	0.996641	1.04105	1.15333	0.883869	1.24624	0.874823	1.10159	1.03053	1.01267	1.01635	1.09206	0.879242	0.933749	0.987976	0.987309	1.11764	1.03699	0.9719
A0A1D5TL58	Uncharacterized protein OS=Triticum aestivum PE=4 SV=1 - [A0A1D5TL58_WHEAT]	40.13	2	5	33	157	17.5493	4.41162	78.3422	75.3867	80.2767	0.809255	1.16507	0.911205	0.850576	0.780672	1.02276	0.981995	1.07113	0.887115	1.15244	0.964478	1.02119	1.11559	1.02021	1.12575	1.10765	1.09472	0.958256	0.987711	1.08977	1.07845	1.08189	0.992481	1.05454
M8BG77	Putative acetyl-CoA acetyltransferase, cytosolic 2 OS=Aegilops tauschii GN=F775_31472 PE=3 SV=1 - [M8BG77_AEGTA]	40.1	4	13	66	409	41.9726	6.43018	192.165	173.462	285.776	1.0066	0.654478	0.831374	1.16152	1.05018	1.08514	1.15654	1.13218	0.984137	0.96103	1.04918	0.983873	0.922671	0.760742	0.942698	1.0076	1.24004	1.13534	0.957386	1.16552	1.13526	0.826103	0.883787	1.01095
W5AWP7	Peroxidase OS=Triticum aestivum PE=3 SV=1 - [W5AWP7_WHEAT]	40.06	3	10	47	352	37.2914	5.14795	332.12	264.143	125.99	1.16255	1.08206	0.924176	0.981076	1.116	1.23723	1.07051	1.09126	1.25284	1.0082	1.22829	1.18577	0.983687	0.895599	1.05549	1.06238	0.945142	0.792071	0.861966	0.817234	0.742653	0.653272	0.811659	0.685858
W5GUD5	Uncharacterized protein OS=Triticum aestivum PE=4 SV=1 - [W5GUD5_WHEAT]	40.06	10	10	38	347	36.7941	9.21729	152.94	96.5533	182.966	0.881463	0.869643	0.900677	0.998119	1.04721	1.01428	1.03728	0.947311	0.93893	1.02653	1.01879	1.00183	0.930647	1.06829	1.09662	1.0371	1.03231	0.990651	1.0544	1.04574	1.03737	1.06409	0.956699	1.01497
D8L9S2	Glutamate decarboxylase OS=Triticum aestivum GN=gad1 PE=3 SV=1 - [D8L9S2_WHEAT]	40.04	3	15	118	487	54.0726	5.78271	502.662	406.976	310.601	1.00038	0.844691	0.897924	1.13057	1.05862	1.11	0.921538	0.911583	0.913166	0.905136	1.09311	0.992037	1.18042	1.05066	1.04764	1.0333	1.08606	1.12047	0.920896	1.0237	0.996932	1.05604	1.13122	0.990217
Q9LDX4	Thioredoxin H OS=Triticum aestivum PE=2 SV=1 - [Q9LDX4_WHEAT]	40	3	4	56	125	13.3459	5.22412	43.7133	110.88	111.495	0.803718	0.710975	0.799131	1.40351	1.44386	1.30659	0.93177	0.892448	0.906065	0.83955	1.07221	1.11919	1.09572	1.14017	1.06744	1.24546	1.00643	0.904122	1.05071	0.899103	0.997632	0.780442	0.819179	0.870488
A0A1D6S7F4	Uncharacterized protein OS=Triticum aestivum PE=3 SV=1 - [A0A1D6S7F4_WHEAT]	40	2	8	107	260	27.8482	5.41455	85.55	295.05	155.708	0.964752	1.10262	0.732781	1.26682	1.13423	1.25999	0.882296	1.01937	0.949408	1.23802	1.32308	1.29518	1.05751	0.955101	0.691198	1.01085	0.961634	1.29021	0.790214	0.764097	0.88626	0.678558	0.958093	0.7685
A0A1D5U5J7	Uncharacterized protein OS=Triticum aestivum PE=3 SV=1 - [A0A1D5U5J7_WHEAT]	39.94	5	10	54	333	39.2012	8.29443	87.58	118.37	110.25	0.963128	0.790923	0.728351	1.20306	1.01214	0.960362	0.984066	0.991904	1.00482	0.926328	1.16882	1.10224	0.884115	0.884975	0.901875	1.08985	1.15146	1.15715	1.01655	1.05942	0.998107	0.994761	1.00292	1.03208
M8A6F2	Hypersensitive-induced response protein 1 OS=Triticum urartu GN=TRIUR3_22884 PE=4 SV=1 - [M8A6F2_TRIUA]	39.93	4	10	42	293	32.2047	7.26904	106.67	144.627	138.02	1.02688	1.00362	1.08336	0.956181	1.00743	0.917572	0.97439	1.03107	1.03657	0.980026	1.00935	0.963188	1.14169	1.07793	1.08381	1.01368	1.05974	0.887894	1.06109	0.966775	1.12639	0.849529	0.918589	1.07804
A0A1D6C3K1	Uncharacterized protein OS=Triticum aestivum PE=3 SV=1 - [A0A1D6C3K1_WHEAT]	39.93	6	9	29	298	33.2193	6.46826	56.12	152.551	121.7	0.94785	0.956416	0.946378	0.95248	1.05251	1.12235	0.912339	0.93571	0.915624	1.00338	1.12383	1.01244	0.856888	1.00244	0.974034	1.21511	1.04607	1.10691	1.0478	1.06348	0.966361	1.06995	0.981582	0.98532
A0A1D6AUA2	Uncharacterized protein OS=Triticum aestivum PE=4 SV=1 - [A0A1D6AUA2_WHEAT]	39.93	3	8	137	298	32.5311	6.7124	350.461	506.014	335.029	0.814925	0.969487	1.01929	1.00816	0.927859	1.0291	0.896293	0.834023	0.909803	1.00181	0.964741	0.869925	1.29832	1.27319	1.16138	1.08764	1.04164	1.03487	1.17122	1.15566	0.922879	0.979641	0.973531	1.01743
A0A1D5UJR1	Uncharacterized protein OS=Triticum aestivum PE=4 SV=1 - [A0A1D5UJR1_WHEAT]	39.91	2	19	105	664	73.0976	5.17334	282.467	216.024	277.176	1.04225	0.995936	0.851411	0.979367	1.02029	0.961957	0.969616	1.0478	1.07065	0.941365	1.1451	1.09163	0.951025	1.03425	0.989096	1.06382	1.00568	1.11212	1.01222	0.983155	1.04859	1.26883	0.960174	0.909328
W5I4L8	Carbonic anhydrase OS=Triticum aestivum PE=3 SV=1 - [W5I4L8_WHEAT]	39.9	4	6	22	198	21.971	5.92236	87.055	61.3934	49.9141	1.00381	0.962304	0.953703	1.07086	1.03585	0.915645	0.988633	1.13961	0.827324	1.35121	1.14427	1.33531	1.09142	1.12099	1.28232	0.907431	0.919531	0.917894	0.825286	0.871732	0.795567	0.738721	0.850516	0.770571
R7W7N9	Uncharacterized protein OS=Aegilops tauschii GN=F775_30194 PE=4 SV=1 - [R7W7N9_AEGTA]	39.89	2	11	62	366	40.5959	5.2876	192.98	281.219	310.176	0.965589	0.856705	0.838383	1.11074	1.01625	1.02935	0.982266	0.940735	0.898609	1.14025	1.1105	1.1653	1.12479	0.987553	0.940279	0.928846	1.04184	1.11924	0.96037	1.11297	0.9901	0.820433	1.0253	0.980364
C0PA67	Tubulin beta chain OS=Zea mays PE=2 SV=1 - [C0PA67_MAIZE]	39.89	2	19	467	529	59.1026	5.18604	1368.63	1556.22	1634.09	1.07742	1.0104	1.03911	0.976918	0.887354	1.02063	0.953364	0.933168	0.77454	0.867415	0.884176	0.911569	1.20365	1.11832	1.14658	1.02445	0.846273	1.00874	0.958352	1.06575	1.07149	1.23468	1.37822	1.15042
L7RYL1	Farnesyl pyrophosphate synthase D2 OS=Triticum aestivum PE=2 SV=1 - [L7RYL1_WHEAT]	39.89	4	12	48	351	40.1523	5.41455	88.9687	143.815	118.157	1.05612	0.84035	1.02825	1.1766	0.993472	1.07456	0.931646	0.96931	0.822026	0.7872	1.01825	0.917867	1.16104	1.04844	1.11282	1.00758	1.03718	0.969073	0.972972	1.04165	1.12741	1.17629	1.04455	1.08623
A0A1D6AH27	Uncharacterized protein OS=Triticum aestivum PE=4 SV=1 - [A0A1D6AH27_WHEAT]	39.89	3	9	58	366	40.6883	7.03467	94.5014	68.32	101.279	1.12246	1.11734	1.04545	1.08067	1.06084	1.15112	1.03568	1.03679	1.03774	0.874799	0.927175	0.981576	0.936789	0.998794	0.92169	1.01225	0.979423	1.05007	0.910167	0.95398	0.958272	0.973988	0.984106	1.05838
A0A1D5TB86	Pyruvate kinase OS=Triticum aestivum PE=3 SV=1 - [A0A1D5TB86_WHEAT]	39.88	5	16	131	514	55.4499	7.91357	221.023	499.131	441.795	1.00571	1.01965	1.01737	0.950018	1.00022	0.993394	0.9727	1.00916	1.09093	1.01306	1.07238	1.02926	0.856701	0.990404	0.927266	0.900915	0.934875	1.01358	0.904457	0.981625	1.01409	1.81009	1.0168	0.973008
A0A1D5ZV83	Uncharacterized protein OS=Triticum aestivum PE=4 SV=1 - [A0A1D5ZV83_WHEAT]	39.84	3	18	98	630	67.8945	6.55127	279.147	247.051	252.773	0.899937	0.892762	0.837523	1.09951	0.981951	0.982857	0.96473	0.862708	0.86631	1.15352	1.01415	1.13475	0.995647	1.22423	0.930126	1.06087	1.13633	1.12935	0.908984	1.03449	1.05772	1.01886	0.978262	1.0368
A0A1D5Z7K7	Uncharacterized protein OS=Triticum aestivum PE=4 SV=1 - [A0A1D5Z7K7_WHEAT]	39.82	2	8	43	334	36.5676	6.46826	60.22	75.6075	132.104	1.05009	1.14815	0.979359	0.725219	0.977485	0.879903	0.98533	0.918786	1.03056	0.858569	0.867195	0.884339	0.834415	0.867977	1.02538	1.28923	1.03974	1.07783	1.2905	1.13914	1.15701	1.10667	1.1734	1.11141
W5BER0	Uncharacterized protein OS=Triticum aestivum PE=4 SV=1 - [W5BER0_WHEAT]	39.78	8	8	21	279	30.3214	5.12256	70.666	69.8818	68.0755	0.688324	1.02972	0.83417	0.678012	0.959964	0.930647	0.694241	0.846472	0.795314	0.904969	0.97612	0.878641	1.14807	1.08043	1.05573	1.50724	1.11647	1.24875	1.25382	1.05338	1.23942	1.38931	1.0051	1.13867
A0A1D5WJA8	Uncharacterized protein OS=Triticum aestivum PE=3 SV=1 - [A0A1D5WJA8_WHEAT]	39.78	7	8	23	186	21.1157	7.91357	46.1	82.98	102.877	0.907686	0.943201	0.95407	0.948629	0.909278	0.864454	0.926888	0.960341	0.976086	1.05211	1.02385	1.05818	1.1724	1.36	1.11139	0.975029	0.979384	1.0028	1.0721	1.03031	1.04151	1.21107	1.01127	1.00544
Q93XQ6	Peptidyl-prolyl cis-trans isomerase OS=Triticum aestivum GN=CyP2 PE=2 SV=1 - [Q93XQ6_WHEAT]	39.77	3	6	429	171	18.3671	8.25049	1503.98	1334.96	1471.66	0.934922	0.958981	0.917883	1.17448	1.16017	1.14521	0.973795	0.946096	0.919665	1.09194	1.11512	1.12205	0.9286	0.943704	0.937394	1.03855	1.02828	1.0191	0.951587	0.987113	0.933395	0.888898	0.946968	0.925024
W5EKD5	Chorismate synthase OS=Triticum aestivum PE=3 SV=1 - [W5EKD5_WHEAT]	39.77	2	14	87	440	47.0608	7.43018	186.445	151.7	232.095	1.11812	1.12998	1.02212	1.16535	1.00796	1.04626	1.02195	0.979486	0.82384	1.02369	0.852744	0.940656	1.03949	1.33423	1.08787	0.915104	0.932844	1.03327	0.998354	0.847902	1.05668	0.788569	0.979972	0.996168
A0A1D5Y5S9	Uncharacterized protein OS=Triticum aestivum PE=4 SV=1 - [A0A1D5Y5S9_WHEAT]	39.77	5	31	157	870	97.6396	5.13525	279.412	591.305	376.535	0.907125	0.856004	0.899147	1.14886	1.07506	0.999917	0.953307	0.95689	1.01879	0.982362	1.01041	1.01885	0.944647	0.963916	0.86802	1.1352	1.12521	1.12907	0.899513	0.991906	1.05877	1.29305	1.05267	1.02294
A0A077RYW2	Uncharacterized protein OS=Triticum aestivum GN=TRAES_3BF092100120CFD_c1 PE=3 SV=1 - [A0A077RYW2_WHEAT]	39.76	10	13	48	503	55.371	6.39209	155.693	300.328	290.652	1.20398	1.20107	1.19567	1.05893	1.05486	0.988054	0.919884	0.955056	1.00733	0.940147	0.897745	0.929594	1.09769	1.00011	0.969347	1.03988	0.987656	1.0151	0.956748	0.942946	0.972843	0.839922	1.00786	1.03043
Q8W0Q1	Putative aldehyde dehydrogenase WIS1 OS=Triticum aestivum GN=wis1 PE=2 SV=1 - [Q8W0Q1_WHEAT]	39.75	2	17	75	551	60.9605	7.51807	182.192	109.584	194.727	0.862129	1.2707	1.06211	1.07055	1.17245	1.19982	1.12291	1.1563	0.954172	1.33809	1.23016	1.23829	0.999314	0.875351	0.901619	0.795654	0.738945	0.851249	0.950439	0.833591	0.875554	0.798629	0.795153	0.882307
A0A1D6AWD6	Uncharacterized protein OS=Triticum aestivum PE=4 SV=1 - [A0A1D6AWD6_WHEAT]	39.74	4	10	52	312	34.4504	6.52197	241.631	95.78	162.217	0.848738	1.25358	0.890714	0.822624	1.16663	0.968276	1.04651	0.950621	1.17886	1.26401	0.926656	1.11646	1.03929	1.04633	0.883045	1.03703	0.828525	1.08378	0.990452	0.905403	1.03419	0.780064	1.04781	0.96584
I0JTW5	Eukaryotic translation initiation factor 3 subunit A OS=Triticum aestivum PE=3 SV=1 - [I0JTW5_WHEAT]	39.72	2	33	223	1012	116.831	9.34912	497.923	738.388	708.218	1.19758	0.993679	0.868696	0.837071	1.18985	1.0031	1.14996	0.78442	0.977121	0.926613	0.776686	0.776516	0.83207	0.535171	0.666416	0.999736	1.00966	1.12781	0.912634	1.08205	1.04314	1.31116	1.4103	1.20307
A0A1D6DCS0	Ribokinase OS=Triticum aestivum PE=3 SV=1 - [A0A1D6DCS0_WHEAT]	39.72	9	9	37	360	36.9482	5.0083	179.787	87.84	245.26	1.18153	1.17932	1.16234	1.01178	1.03464	1.06934	1.16401	1.12943	1.1967	1.09939	1.17836	1.06687	0.879526	0.908319	0.906794	0.866917	0.902777	0.86833	0.874263	0.900339	0.874911	0.776183	0.941626	0.92161
F2CQQ4	Serine/threonine-protein phosphatase OS=Hordeum vulgare subsp. vulgare PE=2 SV=1 - [F2CQQ4_HORVV]	39.69	6	11	46	320	36.1539	5.35107	84.6114	203.705	217.3	0.983323	0.957223	1.04492	0.9873	0.950296	1.02539	1.05081	1.01615	0.937998	1.22474	1.13031	1.081	1.0884	0.98329	0.923626	0.983738	1.0112	1.02983	0.93627	1.04526	1.02753	1.18932	0.988623	1.00905
A0A1D6BWS1	Uncharacterized protein OS=Triticum aestivum PE=3 SV=1 - [A0A1D6BWS1_WHEAT]	39.69	2	8	28	325	33.9772	8.03076	73.98	158.186	163.68	1.19705	1.0472	1.03008	1.03218	0.948188	0.864438	1.02076	0.935924	1.19457	1.04266	1.10294	0.996664	0.816052	1.26159	0.911066	0.950381	1.01363	1.08086	0.948302	0.972814	1.03759	0.992479	0.91928	0.994033
A0A1D5ZKE5	Cysteine synthase OS=Triticum aestivum PE=3 SV=1 - [A0A1D5ZKE5_WHEAT]	39.68	10	13	108	378	40.2319	7.56201	154.164	355.376	377.821	1.10237	0.981316	1.15742	0.987672	1.13882	1.09278	1.05879	1.03214	0.961762	0.993134	1.08603	0.960444	0.889687	0.93941	0.951164	0.998024	1.0382	0.949799	0.88186	0.954892	0.916068	1.00768	0.957772	0.937565
A0A1D5VI10	Uncharacterized protein OS=Triticum aestivum PE=3 SV=1 - [A0A1D5VI10_WHEAT]	39.64	2	23	77	724	78.9064	8.49951	138.278	201.06	304.209	0.851635	1.44435	0.744026	0.665217	1.07733	0.976877	1.27718	1.13353	1.1505	0.875407	0.930851	1.20695	0.886175	0.894244	0.914591	1.28416	0.838237	1.11263	0.84996	0.935861	0.926298	1.8076	0.879754	0.834992
A0A1D5WLB2	Uncharacterized protein OS=Triticum aestivum PE=3 SV=1 - [A0A1D5WLB2_WHEAT]	39.62	2	18	81	573	60.3742	6.69775	125.383	219.976	220.644	0.887478	1.42446	1.43135	0.854931	0.802529	1.05491	1.03918	1.01274	0.983085	1.02778	0.909796	0.769795	0.982155	1.07429	0.797696	1.08113	0.944595	1.01009	0.969014	0.989665	1.08298	1.52317	1.0565	1.1507
Q7X744	Ribosomal protein L3 OS=Triticum aestivum GN=RPL3 PE=1 SV=1 - [Q7X744_WHEAT]	39.59	5	17	185	389	44.5937	10.0229	280.184	332.544	328.734	0.990679	0.984514	0.889866	0.979453	1.06322	0.988572	0.975009	0.930081	0.98478	0.756713	0.842445	0.977594	1.07593	0.982768	0.93786	0.964434	0.9675	1.04719	1.09215	0.977623	1.06268	1.0419	1.08871	1.1052
W5BAX0	Peroxidase OS=Triticum aestivum PE=3 SV=1 - [W5BAX0_WHEAT]	39.59	2	8	59	341	36.8755	7.32764	333.62	418.709	399.018	0.892403	0.99172	0.863309	1.10681	1.10847	1.06532	1.39459	1.37137	1.26235	1.34128	1.19422	1.3148	0.571993	0.72171	0.608463	0.921136	0.864934	0.848423	0.812133	0.813432	0.824158	0.694605	0.844537	1.10072
A0A1D5Y6Y3	Uncharacterized protein OS=Triticum aestivum PE=3 SV=1 - [A0A1D5Y6Y3_WHEAT]	39.59	2	16	71	490	55.3627	7.38623	115.293	163.009	104.76	1.15633	1.32914	1.09068	0.986797	0.939426	0.878535	1.00791	1.08361	0.95345	0.817727	0.889104	0.803219	0.99564	0.988338	1.0735	0.898469	0.927958	1.02434	1.01792	1.01736	1.24605	1.37309	0.943783	1.17579
M0YYH5	Uncharacterized protein OS=Hordeum vulgare subsp. vulgare PE=4 SV=1 - [M0YYH5_HORVV]	39.56	6	6	42	182	19.6431	5.63037	67.56	141.274	160.004	1.03192	1.02818	1.01424	0.976908	0.985372	0.950292	0.877037	1.01003	1.00628	0.866219	0.940408	0.998435	1.00309	0.97533	1.01568	1.02873	1.08595	1.03397	1.02954	0.897673	0.915136	1.42349	0.985857	0.982594
A0A1D5SVC8	Phospholipase D OS=Triticum aestivum PE=3 SV=1 - [A0A1D5SVC8_WHEAT]	39.49	3	22	88	828	91.7302	6.85889	144.006	113.197	159.767	1.04216	1.18548	1.2302	0.89474	0.893753	1.00537	0.879661	1.49055	0.874226	0.827955	0.89636	0.862967	1.04411	0.918762	1.09184	1.18389	0.787949	0.996222	1.02923	0.888641	0.998094	1.40508	0.889293	1.10748
A0A1D5RPG6	Uncharacterized protein OS=Triticum aestivum PE=3 SV=1 - [A0A1D5RPG6_WHEAT]	39.47	4	18	94	494	55.7882	8.27979	64.25	112.767	100.423	1.05012	1.24878	1.08476	1.16202	1.03791	0.92824	0.995683	0.963666	0.850785	1.01389	0.920403	1.0051	0.98282	1.00043	1.27839	0.959807	0.933089	1.07815	0.937905	0.966332	0.987756	0.796618	0.996163	0.930826
M8AVZ3	Glutathione S-transferase 6, chloroplastic OS=Triticum urartu GN=TRIUR3_19428 PE=3 SV=1 - [M8AVZ3_TRIUA]	39.46	7	8	50	223	25.3728	6.72705	167.007	177.25	220.305	1.05728	0.839792	1.03598	1.11122	1.07338	0.877907	0.957769	0.872048	0.905388	0.988911	0.904944	0.989042	1.0895	1.17388	1.29753	1.09662	1.22706	0.919241	1.06528	1.01472	1.11116	0.648269	0.954636	1.02077
A0A1D5SVV5	Inositol-tetrakisphosphate 1-kinase OS=Triticum aestivum PE=3 SV=1 - [A0A1D5SVV5_WHEAT]	39.43	4	8	40	350	37.09	5.22412	129.022	152.003	153.683	1.04017	0.979379	1.01776	0.935983	0.959554	0.914963	0.965371	0.951336	1.0781	0.961981	0.942153	0.963685	1.05159	1.07294	1.01622	1.02315	1.12386	1.06385	1.03161	1.03886	1.09939	0.994907	1.01093	1.02689
M8BAW1	60S ribosomal protein L27 OS=Aegilops tauschii GN=F775_27312 PE=3 SV=1 - [M8BAW1_AEGTA]	39.42	3	6	83	137	15.4927	10.4771	189.498	432.962	364.4	0.713772	0.733464	0.848525	1.04883	1.04447	1.12028	0.783588	0.951776	0.777884	0.955565	0.982455	0.836326	1.12581	0.959711	0.885192	1.1396	1.13609	0.939887	1.1986	1.07828	1.26578	1.26407	1.08804	1.25671
W5ET02	Uncharacterized protein OS=Triticum aestivum PE=4 SV=1 - [W5ET02_WHEAT]	39.41	7	7	39	269	29.0946	5.46533	138.621	94.7776	103.823	1.1382	1.13593	1.07689	1.15069	1.1388	1.11574	1.09267	0.973443	1.0436	0.970133	1.00339	1.07486	0.888163	1.04017	0.919573	0.884768	0.865056	0.937914	0.897832	0.878956	0.880245	0.916202	0.981448	0.966296
W5AAH8	Peroxidase OS=Triticum aestivum PE=3 SV=1 - [W5AAH8_WHEAT]	39.37	9	9	143	348	37.4826	4.97021	369.188	597.288	690.913	0.967264	1.03589	1.04328	1.0289	0.919671	0.980593	0.99538	0.993826	0.954225	0.998707	1.00038	0.997492	0.998969	1.0338	0.998617	1.00239	1.06907	0.986899	1.00822	0.954638	0.999251	0.966337	1.01299	0.995791
W5G3P9	Uncharacterized protein OS=Triticum aestivum PE=3 SV=1 - [W5G3P9_WHEAT]	39.36	9	25	118	813	91.3423	5.2749	196.55	393.661	501.677	0.841985	0.929721	0.813536	0.790307	0.927476	0.961561	1.01778	0.957292	0.982395	1.1017	0.98981	1.08815	1.12099	0.982901	0.962161	1.05158	0.968883	1.10519	1.22926	1.0642	1.09273	0.914606	1.12282	0.995558
F2E390	Ribosomal protein OS=Hordeum vulgare subsp. vulgare PE=2 SV=1 - [F2E390_HORVV]	39.35	3	10	125	216	24.5423	9.979	94.9467	345.086	150.672	0.920598	1.04	1.26037	0.881859	0.982045	1.11351	0.924448	0.993545	0.804313	0.817191	0.833087	0.806845	1.21693	1.01998	1.10563	1.11186	1.02598	0.827141	1.29317	0.911619	0.969586	0.986537	1.0909	0.950353
A0A1D6S066	Uncharacterized protein OS=Triticum aestivum PE=3 SV=1 - [A0A1D6S066_WHEAT]	39.35	2	14	70	493	54.4955	5.49072	188.51	183.957	110.638	0.794615	0.934846	0.818964	1.14373	1.08949	0.946532	1.07332	1.04203	1.12501	1.6538	1.29553	1.24047	0.781058	0.943801	0.780139	0.780486	0.912603	0.93687	0.849115	1.02072	0.958015	0.679448	0.883172	0.965851
A0A1D5SRX8	60S ribosomal protein L18a OS=Triticum aestivum PE=3 SV=1 - [A0A1D5SRX8_WHEAT]	39.33	3	7	52	178	21.2703	10.3452	50.92	190.064	161.334	1.07876	0.707439	0.567742	1.04399	0.774091	0.717424	1.17197	1.14627	1.41195	0.912486	1.33852	1.1172	0.771129	0.784743	0.681085	0.913143	1.21999	1.08036	0.840253	1.13716	1.14241	1.52938	0.877115	1.01747
B6TM00	60 ribosomal protein L14 OS=Zea mays PE=2 SV=1 - [B6TM00_MAIZE]	39.33	3	9	141	150	16.9115	10.4185	445.368	252.689	272.517	1.30301	0.829381	0.869809	1.9448	0.888607	1.05437	0.812531	1.02343	1.02877	0.625296	1.12023	1.04491	0.946889	0.951886	0.935129	0.803436	1.12154	0.98669	0.810273	1.09937	1.1652	0.721715	0.967985	1.02151
F2D119	Predicted protein OS=Hordeum vulgare subsp. vulgare PE=2 SV=1 - [F2D119_HORVV]	39.33	8	8	57	328	36.1937	6.16357	220.114	339.851	258.35	1.04875	1.09882	1.11902	1.06139	1.10931	1.00224	1.18151	1.01544	1.01266	1.01443	0.943639	1.11078	0.899427	0.940733	0.980893	0.908904	0.935438	0.920897	0.927628	0.995698	0.92538	0.909986	0.976093	0.950482
A0A1D5T6G0	Uncharacterized protein OS=Triticum aestivum PE=3 SV=1 - [A0A1D5T6G0_WHEAT]	39.33	4	13	99	506	54.5923	6.22705	337.276	306.624	523.176	1.01142	1.05224	0.938769	1.14416	1.05205	1.01534	0.938164	0.974956	0.89076	0.863203	0.878028	1.01091	1.07747	1.17979	1.05925	1.09633	0.980855	1.10181	1.01626	0.970819	0.95308	0.913647	0.969368	0.926824
A0A1B5GEW3	Caleosin OS=Triticum aestivum GN=Clo9 PE=2 SV=1 - [A0A1B5GEW3_WHEAT]	39.32	2	8	44	234	26.0311	7.69385	36.6	140.54	75.84	0.993912	1.05457	1.05113	1.09611	0.954554	1.21334	0.834034	0.772998	0.705101	0.730056	0.561509	0.662358	1.08587	1.35683	1.03643	1.2301	1.25588	1.17764	1.10506	0.979164	1.22715	1.1324	1.13402	1.28488
A0A1D6AMQ6	Uncharacterized protein OS=Triticum aestivum PE=3 SV=1 - [A0A1D6AMQ6_WHEAT]	39.28	4	29	135	886	97.4609	5.66846	367.715	300.09	377.864	0.878391	0.75177	0.872861	0.889168	0.887844	0.845715	0.98721	0.958623	1.05304	1.1886	0.978937	1.03466	1.14971	1.08216	0.92824	1.07693	1.21318	1.11558	0.928874	1.08334	1.10221	0.904658	1.06355	1.0273
A0A1D5WBY1	Uncharacterized protein OS=Triticum aestivum PE=4 SV=1 - [A0A1D5WBY1_WHEAT]	39.27	3	15	115	438	49.1139	5.64307	341.83	362.957	359.389	0.978851	0.958782	0.979255	0.964184	0.919248	0.903941	0.937821	0.961038	1.01094	1.01342	1.11022	0.937908	1.04101	0.980302	0.868397	0.961486	0.963952	1.26908	0.967847	1.07889	1.05455	1.49125	1.0584	1.1249
M8ADL5	Ribosome-recycling factor OS=Triticum urartu GN=TRIUR3_16659 PE=4 SV=1 - [M8ADL5_TRIUA]	39.23	6	6	28	260	27.7977	9.89111	40.05	106.133	128.659	1.07777	0.990343	1.13215	1.1064	0.983287	1.0539	1.00347	1.011	1.07077	0.936016	0.932453	0.891874	0.844905	1.01487	0.920152	0.936752	1.02964	0.854892	1.00432	1.02529	0.930787	1.18006	1.00485	0.980813
W5A4C6	Flap endonuclease 1 OS=Triticum aestivum GN=FEN1 PE=3 SV=1 - [W5A4C6_WHEAT]	39.21	2	11	35	380	42.717	8.42627	109.84	88.0226	150.36	1.13363	0.988816	0.890382	0.840403	1.12049	0.87762	1.14445	1.01879	1.23334	0.960398	0.954029	1.02637	0.864578	1.04526	1.24926	1.05717	0.923718	0.996751	1.02547	0.957795	0.836785	1.01652	1.00379	0.888767
A0A1D6D8M1	Uncharacterized protein OS=Triticum aestivum PE=4 SV=1 - [A0A1D6D8M1_WHEAT]	39.18	5	5	34	194	21.0826	5.23682	61.57	148.88	123.469	0.975793	0.815489	0.967787	0.965474	0.89098	0.930688	1.05774	0.929184	0.93114	0.968341	1.11545	1.01791	1.11671	0.970831	1.03012	1.00192	1.11495	1.07307	1.09581	1.05655	1.10503	0.815235	1.00991	0.9895
W5D5P8	Coatomer subunit beta OS=Triticum aestivum GN=TRAES_3BF058300010CFD_c1 PE=4 SV=1 - [W5D5P8_WHEAT]	39.16	9	33	243	950	105.326	5.71924	569.407	737.128	676.319	0.95118	1.01107	0.987626	1.0726	0.985054	0.936116	0.973264	0.951905	0.955928	1.01116	1.00592	1.04515	1.00366	1.01749	0.955325	0.96428	0.920681	1.10732	0.994991	1.1109	1.06259	1.25629	1.08818	1.12317
W5EHI0	Uncharacterized protein OS=Triticum aestivum PE=4 SV=1 - [W5EHI0_WHEAT]	39.16	4	4	56	143	16.0873	9.65674	119.982	202.654	239.275	1.13713	1.06558	1.29788	0.98943	0.973808	1.06043	1.01653	1.04609	1.03106	0.952582	0.955564	0.903412	1.00158	1.05499	1.00748	0.936434	1.09536	0.869968	0.97109	0.933591	1.09008	1.05373	0.963933	0.986739
K3Z2Q9	ATP-dependent Clp protease proteolytic subunit OS=Setaria italica GN=SETIT_020827mg PE=3 SV=1 - [K3Z2Q9_SETIT]	39.16	6	6	17	166	19.1296	5.56689	37.67	43.99	71.17	1.27207	0.971341	1.02489	1.77481	1.13079	1.09038	0.77018	0.957588	0.871004	0.832141	1.02209	1.05516	0.987353	0.992399	1.02731	0.749437	1.02827	0.982422	0.820672	1.05527	1.04327	0.747673	0.938842	1.00156
A0A1D5SIB0	Uncharacterized protein OS=Triticum aestivum PE=4 SV=1 - [A0A1D5SIB0_WHEAT]	39.16	2	7	33	309	32.8494	4.79248	164.875	132.16	134.26	1.14487	1.20054	1.03915	1.05648	1.02274	1.11252	0.949765	1.07809	1.14979	0.940397	1.01503	1.05913	0.975029	1.05352	0.987677	0.945517	0.91738	0.938161	1.03966	0.940165	0.990871	1.21013	0.97034	1.01624
M8C1I3	Sulfotransferase OS=Aegilops tauschii GN=F775_27902 PE=3 SV=1 - [M8C1I3_AEGTA]	39.14	6	11	50	350	40.2191	6.52197	302.357	163.43	155.42	0.927307	0.361057	1.23769	0.78623	0.912335	0.878162	0.965906	1.23106	1.12599	0.790463	0.774403	0.711539	1.04438	1.04066	0.976499	1.28679	1.26681	1.20175	1.11835	1.03116	1.1525	1.1073	1.15922	1.04205
W5DL10	Uncharacterized protein OS=Triticum aestivum PE=3 SV=1 - [W5DL10_WHEAT]	39.14	3	22	87	718	81.0958	7.69385	231.338	194.924	335.25	0.92708	0.938716	1.04773	0.831886	1.04367	0.958958	1.14198	0.928431	1.03018	1.07917	0.982486	0.975642	0.882483	1.01898	1.1441	1.01253	1.03249	0.95066	1.02484	1.10023	0.943037	1.00639	1.05497	0.979133
W5C6E7	Uncharacterized protein OS=Triticum aestivum PE=4 SV=1 - [W5C6E7_WHEAT]	39.13	11	11	52	368	41.0967	8.27979	321.743	184.135	184.924	0.900885	0.862766	0.926272	0.95618	0.957357	0.984512	1.03611	0.96759	1.08577	1.07439	1.1271	1.02829	1.05816	0.986932	0.957933	1.00586	1.0105	1.02106	1.00745	1.10332	1.03943	1.02774	1.06317	1.0336
A0A1D6B0T5	Uncharacterized protein OS=Triticum aestivum PE=4 SV=1 - [A0A1D6B0T5_WHEAT]	39.13	7	7	49	230	24.6839	8.96826	114.815	201.879	238.58	0.957226	0.964597	1.06421	1.06279	0.965251	1.04176	0.948623	0.987994	1.06759	1.07252	0.97219	0.996593	0.967141	1.06803	1.01581	1.00489	1.05968	1.01389	1.03037	1.04902	0.997278	1.05291	0.94432	0.946954
A0A1D6CY10	Aminoacylase-1 OS=Triticum aestivum PE=3 SV=1 - [A0A1D6CY10_WHEAT]	38.98	2	12	56	449	49.5507	5.93506	84.0923	107.576	156.265	1.13467	1.09115	1.24037	1.01099	1.08968	1.02281	1.12512	0.939416	0.667103	0.886519	0.770508	0.926866	1.01463	1.19433	1.33072	0.920385	0.962103	0.924468	1.01024	0.921541	0.983782	0.955654	0.968389	0.988808
A0A1B6PAV5	Clathrin heavy chain OS=Sorghum bicolor GN=SORBI_008G003700 PE=3 SV=1 - [A0A1B6PAV5_SORBI]	38.95	2	53	451	1710	193.488	5.36377	1105.97	1208.15	1258.87	0.55574	0.716261	0.538295	0.655097	0.875704	0.660745	1.23066	1.04256	1.31373	1.2777	0.854096	1.18771	0.834346	1.12297	0.677096	1.17964	1.16078	1.4765	1.14266	0.965748	1.05737	1.35408	1.24659	1.0669
M0V5X8	Uncharacterized protein OS=Hordeum vulgare subsp. vulgare PE=4 SV=1 - [M0V5X8_HORVV]	38.94	4	8	19	208	23.9964	5.05908	65.6	30.14	80.7167	0.781177	0.858865	1.00521	0.891845	1.02956	0.999741	0.981501	0.915302	1.07853	0.915705	0.830628	0.915023	0.909196	0.873437	1.00173	1.13489	1.2125	1.02224	1.23011	1.11002	1.12173	1.03969	1.19657	1.05066
M0X522	Uncharacterized protein OS=Hordeum vulgare subsp. vulgare PE=3 SV=1 - [M0X522_HORVV]	38.92	2	10	90	352	38.2993	5.78271	155.477	144.361	142.559	1.03975	0.951322	1.02964	0.856343	0.965537	1.01519	1.08221	0.870154	0.894915	0.89159	0.830478	0.998853	0.982012	1.24603	1.25943	1.16819	1.04469	0.848374	1.11792	1.02649	0.883451	0.953255	1.01001	1.09949
A0A1D6AWQ6	Uncharacterized protein OS=Triticum aestivum PE=4 SV=1 - [A0A1D6AWQ6_WHEAT]	38.92	17	17	85	609	65.3902	5.52881	225.7	293.79	234.838	1.06942	1.05117	1.02449	1.02396	0.891825	0.900989	1.01991	0.964496	0.997129	0.920439	0.881941	0.932356	1.11203	1.13643	1.07708	1.06175	0.966557	1.07073	0.94712	1.11801	1.06446	1.05152	1.06189	1.0507
A0A1D5UTZ4	Uncharacterized protein OS=Triticum aestivum PE=4 SV=1 - [A0A1D5UTZ4_WHEAT]	38.91	5	16	108	568	59.7517	8.00146	399.31	679.458	509.592	1.05438	1.13592	1.01354	1.13917	1.10723	1.11082	0.965853	0.971814	1.05231	1.04887	0.996146	0.827888	0.991209	0.950075	0.840424	0.990218	1.01357	0.950752	0.975563	0.876916	0.955258	0.903562	0.990609	1.07051
C0KTS8	Hypersensitive induced response protein 4 OS=Triticum aestivum GN=hir4 PE=2 SV=1 - [C0KTS8_WHEAT]	38.89	8	8	53	288	32.0384	5.41455	77.2914	196.487	238.078	0.979746	0.861514	0.855493	0.944884	1.02016	0.965061	0.9375	0.973178	0.996712	0.962676	0.925276	1.01404	1.07293	1.09051	1.1273	1.13486	1.10285	1.10356	1.09604	1.0092	1.04742	0.941741	0.965885	0.972588
M7ZIA7	Uncharacterized protein OS=Triticum urartu GN=TRIUR3_32088 PE=4 SV=1 - [M7ZIA7_TRIUA]	38.86	4	7	46	211	22.6432	7.48877	112.751	173.72	175.81	0.946511	1.08077	0.92983	1.30668	1.11624	1.21683	1.04464	1.06727	0.991131	1.34063	1.13324	1.3032	0.73845	0.795527	0.773619	0.994878	0.993421	0.952849	0.810479	0.840924	0.852574	0.596178	0.891192	0.831951
I1H037	Sucrose synthase OS=Brachypodium distachyon GN=BRADI_1g46670 PE=3 SV=1 - [I1H037_BRADI]	38.86	2	32	581	808	92.0661	6.45557	1329.6	1928.4	1748.14	1.26722	0.984553	0.91255	1.1278	1.16422	1.1787	1.16168	0.967958	1.12884	1.22087	1.18511	1.05755	0.868417	0.812608	1.07214	0.761174	0.941178	0.917412	0.764878	0.974746	0.868144	0.734888	1.00328	0.822232
F2CY98	Predicted protein OS=Hordeum vulgare subsp. vulgare PE=2 SV=1 - [F2CY98_HORVV]	38.85	5	7	46	139	15.1789	5.21143	93.3833	96.6233	88.7	1.13133	1.01196	1.14967	1.05779	1.03232	1.09927	0.904607	1.00376	0.806644	0.8432	0.899206	0.968697	1.12335	1.13723	1.06598	1.03485	1.04073	0.879552	1.13471	1.00316	1.08167	0.767999	0.942238	0.986088
A0A1D6C2U1	Catalase OS=Triticum aestivum PE=3 SV=1 - [A0A1D6C2U1_WHEAT]	38.82	2	14	134	492	56.498	7.25439	323.029	351.673	251.775	0.857954	0.789408	0.513287	0.999259	0.975106	1.31453	1.06099	1.03061	1.03353	1.22669	1.17232	1.1632	0.948157	0.961932	0.568445	1.00733	1.10106	1.34846	0.957626	1.04172	1.17009	0.994347	0.974342	0.951382
W5DXF0	Uncharacterized protein OS=Triticum aestivum PE=4 SV=1 - [W5DXF0_WHEAT]	38.81	3	9	36	268	28.5978	8.44092	80.49	151.516	164.93	0.953737	1.0255	0.989712	0.983774	0.796279	1.03296	0.917288	1.01005	0.98347	0.93718	0.997466	0.961093	1.07152	1.10373	1.05044	0.962022	1.05223	1.04234	1.02679	1.01294	1.12205	1.48362	1.02606	1.0099
A0A096UW30	Uncharacterized protein OS=Triticum aestivum PE=4 SV=1 - [A0A096UW30_WHEAT]	38.8	10	11	45	366	40.1157	7.48877	153.595	129.35	196.034	1.03522	1.01935	0.962954	1.02729	1.06835	0.998162	0.95868	0.960291	0.938519	0.957472	0.947393	1.01804	0.994246	1.08547	1.07754	1.07267	1.03357	0.960698	1.00613	1.01005	1.04997	0.931998	1.02308	1.0128
A0A1D5ZXR9	Uridine kinase OS=Triticum aestivum PE=3 SV=1 - [A0A1D5ZXR9_WHEAT]	38.78	4	15	59	490	54.288	7.23975	68.18	287.474	284.793	1.07248	1.02092	0.949208	0.959782	0.915012	0.867963	1.14873	1.10992	1.01461	1.05182	1.07435	1.16257	0.925575	0.909304	1.0199	0.883796	0.923142	0.923364	1.02722	1.05714	0.959848	0.904718	1.06533	0.966701
A0A1D6CDV1	Uncharacterized protein OS=Triticum aestivum PE=4 SV=1 - [A0A1D6CDV1_WHEAT]	38.75	3	10	53	400	41.8314	4.75439	160.99	201.25	185.79	1.32285	1.06131	1.03812	1.00198	0.909535	1.03565	1.1108	1.00611	1.07763	0.897226	0.895878	0.908074	0.973845	1.0252	0.936562	0.991364	0.960597	1.0246	0.800347	0.949961	0.926872	0.856392	1.0493	0.939832
M7ZJS5	Putative glutathione S-transferase GSTU1 OS=Triticum urartu GN=TRIUR3_17205 PE=4 SV=1 - [M7ZJS5_TRIUA]	38.74	6	10	77	222	24.998	6.80029	75.8386	118.188	109.475	0.890216	0.828435	0.833072	1.1783	1.07859	1.08179	0.900875	0.912968	0.957213	1.07944	1.11237	1.04448	1.11609	1.12204	1.07004	1.019	1.13044	1.04504	0.969545	0.937271	1.02554	0.914932	0.953431	0.940154
A0A1D6BM31	Phospholipase D OS=Triticum aestivum PE=3 SV=1 - [A0A1D6BM31_WHEAT]	38.74	6	26	119	826	92.3502	6.39209	268.382	161.314	332.341	1.23017	0.959949	1.47554	0.898429	0.753613	0.958453	1.01909	1.21312	1.28339	1.20329	1.42804	1.13792	0.985272	0.916454	0.887263	0.838846	0.919351	0.680144	0.868913	0.832369	0.82044	1.09004	0.9855	0.843616
W5G4H5	Uncharacterized protein OS=Triticum aestivum PE=3 SV=1 - [W5G4H5_WHEAT]	38.65	13	13	54	401	45.6694	6.7417	130.993	154.707	188.648	0.964116	0.999332	0.811483	0.940563	1.00207	0.962199	1.0226	1.06098	1.03657	1.0593	1.07902	1.06146	1.00673	0.991021	1.02363	0.986608	1.02371	1.02559	1.06528	1.06407	1.05424	0.831185	0.935485	0.986341
A0A1D5T6J2	Uncharacterized protein OS=Triticum aestivum PE=3 SV=1 - [A0A1D5T6J2_WHEAT]	38.64	4	16	93	546	59.8107	5.80811	234.243	185.97	306.091	1.18476	1.211	1.10908	0.972395	1.01832	0.981189	1.17942	1.02912	0.978983	1.25978	1.03005	0.890921	0.839439	0.952679	0.738249	0.886939	0.938765	1.05023	0.739044	0.928124	0.985744	0.74536	0.92776	1.16186
A0A1D5TUM0	Peroxidase OS=Triticum aestivum PE=3 SV=1 - [A0A1D5TUM0_WHEAT]	38.62	4	13	94	347	37.703	6.84424	185.035	188.753	187.339	1.3524	1.04156	0.992745	1.2482	1.10524	0.878865	0.891725	0.965337	0.644793	0.76714	0.677102	0.797116	1.11401	1.08707	1.24862	0.829767	1.07747	1.033	1.02948	0.924479	1.40986	0.683173	1.11622	1.20315
A0A1D6AKJ1	Uncharacterized protein OS=Triticum aestivum PE=3 SV=1 - [A0A1D6AKJ1_WHEAT]	38.59	6	6	31	184	20.5817	8.14795	65.63	97.7221	112.326	0.887883	0.794737	0.842613	1.03618	0.94968	0.932891	1.01587	0.950751	0.863185	0.968045	0.948374	0.950243	1.14998	1.06725	1.11613	1.08322	1.11749	1.02375	1.12338	1.10658	1.16784	0.977121	0.991369	1.0927
A0A1D5YPL6	Uncharacterized protein OS=Triticum aestivum PE=3 SV=1 - [A0A1D5YPL6_WHEAT]	38.59	10	10	46	311	35.1067	7.13721	98.0033	110.517	171.01	0.824434	0.825135	0.848585	0.680508	0.873786	0.870442	0.981585	0.982248	1.09174	0.961562	1.1446	0.965815	1.17195	0.887744	0.963568	1.22538	1.13858	1.08279	1.32799	1.1683	1.22801	1.0839	1.05185	1.1077
A0A1D5XHM9	Uncharacterized protein OS=Triticum aestivum PE=3 SV=1 - [A0A1D5XHM9_WHEAT]	38.59	10	10	32	355	40.0076	5.79541	35.0831	82.88	133.171	1.06812	0.919945	1.02425	1.07906	0.998937	0.958298	0.932255	0.970458	0.864804	0.818436	0.978516	1.08866	0.959852	1.08757	1.04625	1.02372	1.06829	1.01724	1.04445	0.97347	0.975963	1.16381	0.982569	1.02878
A0A1D6B4L8	Uncharacterized protein OS=Triticum aestivum PE=4 SV=1 - [A0A1D6B4L8_WHEAT]	38.57	19	27	107	770	86.236	5.08447	135.2	277.706	186.027	0.870084	0.988268	0.932813	0.984199	1.01513	0.992566	0.960634	0.971208	0.887103	1.11882	0.986544	1.07917	1.12465	1.05605	1.03394	1.0171	1.0241	1.00909	1.03721	1.01085	1.04593	0.902384	1.02414	0.99426
A0A1D6BCA5	Uncharacterized protein OS=Triticum aestivum PE=3 SV=1 - [A0A1D6BCA5_WHEAT]	38.57	3	25	159	726	78.7488	9.15869	330.576	304.727	305.39	0.905676	1.02851	0.851748	1.03444	1.08129	0.905459	1.00263	0.967489	0.867993	1.04725	1.11584	1.08355	1.09894	0.94939	1.00988	1.00181	0.974944	1.13443	1.08192	1.07781	1.14592	0.928813	0.931518	1.03318
A0A1D5S8Y7	Uncharacterized protein OS=Triticum aestivum PE=4 SV=1 - [A0A1D5S8Y7_WHEAT]	38.57	2	6	23	293	31.2981	5.021	94.7053	95.4318	148.528	0.988273	0.942106	0.920493	0.928336	1.10978	1.02126	0.988463	0.960775	1.04355	1.11272	1.02216	0.975534	1.01375	1.12651	1.16329	1.07434	1.19053	0.973275	1.10426	0.942812	0.942739	0.852134	0.839655	0.928876
Q6Q625	Protein ROOT HAIR DEFECTIVE 3 homolog OS=Triticum aestivum GN=wrsi2 PE=2 SV=2 - [Q6Q625_WHEAT]	38.56	7	26	106	804	90.025	5.59229	264.667	334.794	321.81	1.26988	1.04897	0.966734	1.12383	0.990016	0.931579	0.962745	0.936272	0.970271	0.709689	0.83242	0.997849	1.12088	1.10137	0.971187	0.991944	0.948196	1.04981	1.06184	1.06621	1.09175	0.809523	1.09809	1.09759
Q84UC6	Pyrroline-5-carboxylate reductase OS=Hordeum vulgare subsp. vulgare PE=2 SV=1 - [Q84UC6_HORVV]	38.55	5	7	33	275	28.19	8.44092	186.94	128.837	87.57	1.04568	0.923435	1.11519	1.09302	0.975303	1.06011	1.01231	1.04467	0.992593	1.03985	1.01026	0.979233	0.921017	0.967786	0.988202	1.01488	1.01592	0.953666	0.938144	1.02838	0.966714	1.03982	1.04221	0.985149
M0VIN1	Ribosomal protein L15 OS=Hordeum vulgare subsp. vulgare PE=3 SV=1 - [M0VIN1_HORVV]	38.51	6	6	73	161	19.0586	11.8394	426.923	439.573	571.23	1.03925	0.861053	0.893819	1.05343	1.12231	0.955792	1.02534	1.02847	0.8394	0.944893	0.889985	1.15714	0.957088	0.838315	1.16792	1.01767	1.03765	0.858703	1.1505	1.18192	0.972188	0.951883	0.96893	1.0884
M7ZE54	Proteasome subunit beta type OS=Triticum urartu GN=TRIUR3_14979 PE=3 SV=1 - [M7ZE54_TRIUA]	38.5	2	8	88	226	24.4041	7.88428	80.17	231.337	189.859	1.10412	1.18891	1.55029	0.896241	1.00661	1.02018	0.934276	0.992753	1.17001	1.01103	0.873787	0.820484	0.91213	1.07956	0.871812	1.02448	0.888793	0.909888	1.03394	0.977986	0.950714	1.66989	1.05976	0.925114
A0A1D5SNM1	Dirigent protein OS=Triticum aestivum PE=3 SV=1 - [A0A1D5SNM1_WHEAT]	38.5	2	4	29	187	20.4202	6.3667	77.7843	89.4175	33.9833	1.50858	2.42296	1.97602	0.616371	0.769042	0.760472	1.03473	1.46254	1.5307	1.09119	1.49602	0.993887	0.820877	0.831912	0.771278	0.534613	0.469266	0.609922	0.618752	0.51647	0.740949	2.33546	0.528831	0.728593
F2D9S7	Predicted protein OS=Hordeum vulgare subsp. vulgare PE=2 SV=1 - [F2D9S7_HORVV]	38.46	3	3	9	91	10.1314	10.1548	38.37	78.97	75.35	0.910394	0.767397	0.750855	1.06798	0.965722	0.978764	0.725861	0.94962	0.969226	0.903941	1.04752	0.970843	1.33485	1.02475	1.23259	1.11886	1.30264	0.96856	1.04799	1.02618	1.13117	1.18653	0.940133	1.05766
F2DWX8	Predicted protein OS=Hordeum vulgare subsp. vulgare PE=2 SV=1 - [F2DWX8_HORVV]	38.42	3	6	57	203	21.6919	6.39209	146.52	121.527	213.518	0.831528	1.00548	0.786256	0.948413	0.912602	0.837393	0.883292	0.764552	0.719962	1.08291	0.8588	0.916692	1.2765	1.02875	1.26373	1.16293	1.18834	1.27054	1.11503	1.01561	1.0921	0.84779	1.11252	1.08065
A0A1D6RJM6	Peroxidase OS=Triticum aestivum PE=3 SV=1 - [A0A1D6RJM6_WHEAT]	38.4	3	11	344	362	38.1551	5.71924	1264.87	1538.67	1436.3	1.18222	1.15433	1.10412	1.04012	1.28425	1.11926	1.18016	1.05229	1.10008	1.23153	1.11689	1.14304	0.803158	0.865183	0.869378	0.764789	0.938244	0.830555	0.8201	0.89866	0.898724	0.716092	0.865924	0.904185
M8CJ08	GDSL esterase/lipase OS=Aegilops tauschii GN=F775_15067 PE=4 SV=1 - [M8CJ08_AEGTA]	38.36	7	10	25	365	38.2594	8.89502	117.84	112.75	125.616	1.00968	1.22895	1.17801	0.963602	1.05138	1.01816	1.13511	1.26723	1.03264	1.01293	0.899999	1.15607	0.918641	0.806235	0.93476	1.05857	0.933095	0.908428	0.992085	0.805827	0.812835	0.89797	0.965341	0.822348
A0A1D5SZ91	Uncharacterized protein OS=Triticum aestivum PE=3 SV=1 - [A0A1D5SZ91_WHEAT]	38.36	2	8	37	292	31.664	4.95752	50.2727	83.7986	137.383	1.34588	1.31701	1.26057	1.01919	0.93835	0.958275	1.19185	1.10367	1.21831	0.942464	1.16329	0.946232	0.921675	0.91389	0.827928	0.888616	0.969885	1.00694	0.789245	0.801113	1.14609	0.824779	0.977803	0.932664
A0A1D5VIP9	Uncharacterized protein OS=Triticum aestivum PE=4 SV=1 - [A0A1D5VIP9_WHEAT]	38.34	2	6	85	193	20.6542	9.65674	135.78	312.673	213.599	0.92747	0.737267	0.821473	0.922002	1.28339	1.14556	1.00924	0.988839	0.972263	1.02362	1.0201	1.05031	0.939846	0.859221	1.08576	1.05384	1.05746	0.940489	1.11368	0.961962	0.97954	1.23294	0.913015	0.865476
A0A1D6CIU3	Dirigent protein OS=Triticum aestivum PE=3 SV=1 - [A0A1D6CIU3_WHEAT]	38.31	3	3	35	154	17.0946	6.52197	68.48	93.2328	75.21	1.20642	1.2515	1.17264	1.2579	1.20045	1.14407	1.10237	1.24478	1.00737	1.12575	1.26088	1.43727	0.931094	0.832287	0.793293	0.652169	0.760488	0.777625	0.821147	0.757012	0.77887	0.585157	0.757717	0.731317
A0A1D6C953	Uncharacterized protein OS=Triticum aestivum PE=4 SV=1 - [A0A1D6C953_WHEAT]	38.3	5	5	25	141	15.5204	9.96436	125.68	80.33	162.43	0.926593	0.90455	0.787959	0.981733	0.981576	1.06243	1.03269	1.07253	1.033	0.921292	0.976478	1.12265	0.905712	0.98385	0.980392	1.01988	1.07246	0.973532	1.08036	1.04024	1.04578	1.06203	0.955177	0.943914
A0A1D6BFT6	Uncharacterized protein OS=Triticum aestivum PE=3 SV=1 - [A0A1D6BFT6_WHEAT]	38.28	2	6	376	128	13.6053	9.99365	875.777	1481.56	1013.56	1.28557	1.22584	1.1385	0.530664	0.876252	0.941206	0.715821	0.857121	0.942834	1.40466	1.02351	0.756952	1.82077	1.43113	1.03855	0.456645	0.791975	0.793268	0.95828	1.00504	1.05379	1.11969	1.08383	1.39904
A0A1D5TUN0	Uncharacterized protein OS=Triticum aestivum PE=4 SV=1 - [A0A1D5TUN0_WHEAT]	38.28	6	10	34	337	39.212	5.92236	142.363	29.16	84.54	0.874124	1.12205	0.890251	0.8509	1.08976	0.9384	1.02321	0.906147	0.960115	1.18709	1.02079	1.02728	0.985496	1.13954	1.01804	1.00735	1.00953	1.0993	1.02239	0.90034	1.02648	1.22878	1.04284	1.01094
A0A1D6A7Z4	Uncharacterized protein OS=Triticum aestivum PE=3 SV=1 - [A0A1D6A7Z4_WHEAT]	38.27	5	9	82	371	39.8986	7.94287	114.173	355.405	214.122	0.922825	1.05028	1.0534	1.03012	0.978954	0.981159	0.999988	0.992079	1.10634	0.964399	0.977145	0.931766	1.13848	0.983737	1.01973	0.951718	0.96863	0.976333	0.971835	0.97732	1.00698	1.05856	1.03165	0.970763
A0A1D5WWS9	Uncharacterized protein OS=Triticum aestivum PE=4 SV=1 - [A0A1D5WWS9_WHEAT]	38.26	2	9	30	298	31.9593	5.64307	56.78	88.443	109.25	1.02029	0.893346	1.00814	0.915076	1.04204	1.01641	1.12602	1.00496	1.79436	1.21126	1.11605	1.0863	0.959918	1.19345	0.879871	0.815716	0.875049	0.793763	0.848527	0.997982	0.835518	1.24574	0.976975	0.70373
M8BTA1	Uncharacterized protein OS=Aegilops tauschii GN=F775_16745 PE=4 SV=1 - [M8BTA1_AEGTA]	38.24	7	9	27	340	38.4396	6.80029	61.23	82.2763	109.234	1.05383	1.24662	1.07314	0.882261	1.00523	0.964585	1.04538	0.934028	1.02704	0.891878	0.931536	1.0359	1.1554	0.99299	1.00944	0.877776	0.826183	0.933169	1.14918	1.09489	1.0263	0.843435	1.0453	1.08289
A0A077RSP3	Uncharacterized protein OS=Triticum aestivum GN=TRAES_3BF105700010CFD_c1 PE=4 SV=1 - [A0A077RSP3_WHEAT]	38.24	5	5	22	204	22.588	5.05908	95.9993	48.94	88.4632	1.05514	0.90697	0.889181	0.950207	1.11567	1.02767	1.09002	1.02047	1.07959	1.02766	0.872003	1.05888	0.846645	0.871198	0.897632	1.05491	1.09263	1.09844	1.00904	0.966641	0.984747	0.934736	0.941208	0.975377
A0A1D5YH13	Uncharacterized protein OS=Triticum aestivum PE=3 SV=1 - [A0A1D5YH13_WHEAT]	38.24	10	10	93	374	40.3707	7.15186	404.102	376.171	530.743	0.999341	0.969497	0.983	0.93504	1.07164	1.00073	1.01136	1.08567	1.04462	0.967773	0.976329	1.08506	0.90777	0.964142	0.956686	0.99449	0.960312	0.901692	1.0232	0.922918	0.95034	1.03526	0.954408	0.986561
M0X248	Uncharacterized protein OS=Hordeum vulgare subsp. vulgare PE=4 SV=1 - [M0X248_HORVV]	38.17	6	7	36	241	26.6581	8.80713	157.44	139.735	114.29	0.929671	0.906272	0.963164	0.903831	1.02205	0.858663	0.996988	0.880571	1.10888	1.05047	0.913538	0.97776	0.979616	1.17996	1.06006	1.07604	1.06873	1.00711	1.15779	1.11691	1.06169	1.31835	1.02193	1.09172
A0A1D5SW13	Uncharacterized protein OS=Triticum aestivum PE=4 SV=1 - [A0A1D5SW13_WHEAT]	38.14	3	4	14	194	20.3822	8.96826	94.4067	97.64	223.71	0.947795	0.791328	0.915443	0.790506	0.912574	0.912877	1.0714	1.06671	1.0269	1.06475	1.12179	1.0558	0.857818	0.991744	1.0404	1.02079	1.16423	0.972073	1.16204	1.05372	1.06234	1.24813	1.00531	0.992043
T1NIA2	Uncharacterized protein OS=Triticum urartu PE=4 SV=1 - [T1NIA2_TRIUA]	38.13	2	21	118	611	69.2215	6.16357	265.561	181.857	235.76	1.05136	1.14361	1.00368	1.14198	1.06669	1.05484	1.00695	0.956869	0.932655	1.05966	1.06539	1.02179	1.15544	1.08368	0.947406	0.905144	0.891633	1.0419	0.859112	0.927798	0.991507	0.855011	1.01316	1.00165
M8C2N6	Putative voltage-gated potassium channel subunit beta OS=Aegilops tauschii GN=F775_28025 PE=4 SV=1 - [M8C2N6_AEGTA]	38.11	3	13	45	328	36.4857	6.80029	109.58	97.76	174.137	0.865653	0.861811	0.929896	1.05283	1.06248	1.06059	0.886267	0.881871	0.862915	0.86894	0.957032	0.955757	0.790393	0.970397	1.13847	1.2898	1.02234	1.00868	1.21505	1.10929	1.0221	1.16835	1.05093	1.04053
A0A1D6RVX2	Uncharacterized protein OS=Triticum aestivum PE=4 SV=1 - [A0A1D6RVX2_WHEAT]	38.11	3	7	29	307	33.5179	6.23975	141.759	91.54	200.357	1.06965	1.15014	1.09798	0.926744	0.902309	0.924133	1.06405	1.08603	0.997362	1.03329	0.856115	1.06677	0.912405	1.04248	1.07237	1.06095	1.03045	0.984623	1.05364	1.08797	1.0349	0.822816	0.893725	0.859393
A0A1D6AR47	Uncharacterized protein OS=Triticum aestivum PE=4 SV=1 - [A0A1D6AR47_WHEAT]	38.11	2	12	49	328	36.4847	6.80029	130.54	117.09	218.377	0.948495	0.928516	0.9229	0.919592	1.08439	1.07074	0.963507	0.853533	0.911066	0.957262	0.833539	0.902629	1.06405	1.02172	1.05399	1.09822	1.11107	1.05653	1.13416	1.02201	1.12777	1.01572	1.06742	1.03396
M7Z4Y6	Epithelial splicing regulatory protein 1 OS=Triticum urartu GN=TRIUR3_11192 PE=4 SV=1 - [M7Z4Y6_TRIUA]	38.1	3	7	23	294	32.3218	7.41553	117.734	97.11	93.2567	0.94611	1.07739	1.27452	1.04133	0.984537	1.05168	0.956626	0.989215	1.09606	1.0588	0.903984	0.931708	0.979125	1.12842	0.996753	0.98469	1.02429	0.910075	1.02533	0.941911	0.914788	1.16597	1.05854	0.976824
A0A1D6S1Q4	Uncharacterized protein OS=Triticum aestivum PE=4 SV=1 - [A0A1D6S1Q4_WHEAT]	38.1	3	18	69	546	60.8751	6.34131	109.8	156.248	165.277	0.805375	1.08124	0.890596	0.802653	0.888327	0.997541	1.15944	0.963303	1.14652	1.36291	1.0782	1.15947	0.776693	1.04174	0.902237	0.905978	0.911454	0.985879	1.04282	1.09986	0.971432	1.22957	1.12759	0.873461
A0A1D5WUH9	Uncharacterized protein OS=Triticum aestivum PE=3 SV=1 - [A0A1D5WUH9_WHEAT]	38.08	2	24	105	793	89.8054	6.91748	291.741	295.584	285.346	0.933024	1.07921	1.0062	0.937706	1.01582	1.09068	0.945555	0.994956	0.978419	1.1164	0.984899	1.00173	0.86979	1.04598	0.993154	1.02352	0.933271	1.07687	1.05461	1.11199	0.923708	1.3467	0.966436	1.01109
W5E734	Uncharacterized protein OS=Triticum aestivum PE=4 SV=1 - [W5E734_WHEAT]	38.03	2	9	24	376	39.7849	8.38232	42.88	30.97	53.8298	0.866612	0.917587	1.02236	0.991477	1.10181	1.20603	0.968931	0.896729	0.929543	1.16081	1.07502	1.03117	1.14702	0.805966	0.899973	1.01849	1.00777	0.959313	1.10354	1.12608	1.06541	0.774938	1.16112	0.977336
F2DSM9	Predicted protein OS=Hordeum vulgare subsp. vulgare PE=2 SV=1 - [F2DSM9_HORVV]	37.99	2	10	43	329	36.3394	9.94971	123.16	123.456	129.438	1.10918	0.914327	0.888565	1.077	1.05295	1.06948	1.12538	1.05904	0.8808	0.873077	1.1047	1.12046	0.79805	0.849418	1.04902	0.947287	1.09061	1.03761	1.10775	0.990918	0.939698	0.926713	0.963081	0.967339
A0A1D6C1S6	Elongation factor Ts, mitochondrial OS=Triticum aestivum GN=EFTS PE=3 SV=1 - [A0A1D6C1S6_WHEAT]	37.99	13	13	57	379	41.1943	8.27979	160.511	261.334	286.693	0.961174	0.917975	0.907716	1.01178	1.08955	0.997949	1.01795	1.01369	1.03408	0.96488	1.02336	1.07795	1.03116	0.98571	1.05022	0.997313	0.996869	0.966782	1.12232	1.00631	1.01465	0.783346	0.977126	1.0167
A0A1D6DMS2	Uncharacterized protein OS=Triticum aestivum PE=4 SV=1 - [A0A1D6DMS2_WHEAT]	37.99	2	19	92	737	81.7987	5.43994	190.08	291.407	331.945	1.14586	0.853783	1.06506	1.14299	0.927322	1.01896	1.08814	1.06903	1.1134	0.956975	1.44905	1.11059	0.955025	0.836158	1.01794	0.940635	1.01689	0.988267	0.826191	1.04111	0.862647	1.01023	0.944606	0.847603
M7ZAC8	Uncharacterized protein OS=Triticum urartu GN=TRIUR3_03641 PE=4 SV=1 - [M7ZAC8_TRIUA]	37.97	3	3	44	79	8.66553	9.24658	77.68	94.1367	76.53	0.887353	1.00085	1.00368	1.04795	0.967483	1.06587	1.08827	1.06172	1.02001	1.08711	0.968729	1.02565	0.922507	0.931248	0.969204	1.09318	1.05565	0.893102	1.08612	1.00859	1.03198	0.714265	0.912693	0.906226
M8CEA7	Methylthioribose kinase OS=Aegilops tauschii GN=F775_28287 PE=3 SV=1 - [M8CEA7_AEGTA]	37.97	4	12	40	345	39.4239	6.59521	157.279	51.0749	149.322	1.12498	1.02059	0.927367	0.964663	1.15592	0.983801	1.06533	1.19517	1.44891	1.03872	1.0345	1.10182	0.895426	0.995164	0.903004	0.810273	0.859988	0.889873	0.956964	0.918727	0.937509	1.03058	0.817333	0.816589
M8BHQ1	Puromycin-sensitive aminopeptidase OS=Aegilops tauschii GN=F775_28715 PE=4 SV=1 - [M8BHQ1_AEGTA]	37.86	2	31	170	877	98.0881	5.57959	419.084	495.15	688.467	1.06815	0.871917	0.897836	1.06815	1.01884	0.923624	1.00007	1.0288	0.944381	0.975355	0.914095	1.17192	1.01	1.10159	0.961512	0.972705	1.04032	1.13552	0.910716	1.03669	0.998007	1.05926	1.00042	0.85465
W5AK49	Uncharacterized protein OS=Triticum aestivum PE=4 SV=1 - [W5AK49_WHEAT]	37.82	2	30	136	989	109.483	6.99072	383.366	348.609	491.939	1.15293	1.10023	0.898269	0.983961	1.08299	0.850997	1.2189	0.995442	1.14799	0.979633	0.848831	1.04152	0.676607	0.860581	1.1289	1.00565	1.00385	1.04905	0.967562	1.01155	1.05826	0.945984	1.06509	1.00681
A0A1D6C0G4	Uncharacterized protein OS=Triticum aestivum PE=4 SV=1 - [A0A1D6C0G4_WHEAT]	37.78	18	26	145	900	101.663	4.99561	126.805	482.25	378.652	0.899144	1.00315	0.870919	0.914496	0.938303	0.911741	1.07868	1.00055	1.03471	1.0966	1.1109	1.03495	1.12436	0.939036	0.959532	0.959349	0.974505	1.1129	0.980508	1.06192	1.06196	1.01006	1.11841	1.02805
T1N5G8	Histone H2B OS=Triticum urartu PE=3 SV=1 - [T1N5G8_TRIUA]	37.72	2	4	34	114	12.642	10.5649	28.56	74.8257	51.88	1.63479	0.724194	1.46827	1.58012	1.24974	1.28716	1.45077	1.35239	1.87834	0.577609	1.04065	1.00876	0.481933	0.694062	0.540963	0.390111	0.884871	0.473263	0.458528	0.690259	0.443392	0.583957	0.706455	0.962942
M8C9H4	Beta-ureidopropionase OS=Aegilops tauschii GN=F775_28067 PE=4 SV=1 - [M8C9H4_AEGTA]	37.71	5	9	31	411	45.6737	6.52197	94.5586	64.08	110.508	0.972989	0.920843	1.07633	0.875497	1.00741	0.916974	1.01293	1.06923	0.973439	0.787307	0.920585	0.96161	0.936755	1.07631	1.1018	1.13154	0.976962	0.991189	1.11951	1.04959	1.06835	1.32548	0.991505	1.01658
A0A1D5URU5	D-3-phosphoglycerate dehydrogenase OS=Triticum aestivum PE=3 SV=1 - [A0A1D5URU5_WHEAT]	37.69	2	21	205	674	70.1474	6.94678	837.953	511.931	633.512	0.846167	1.20116	1.05981	0.773865	1.26914	1.00083	1.05671	1.06184	0.832655	1.21936	0.668917	1.00235	1.13576	0.957875	1.09364	1.13769	0.84239	1.01714	1.03164	0.864256	0.979689	0.883909	1.09491	1.03377
A0A1D5TUQ8	Peroxidase OS=Triticum aestivum PE=3 SV=1 - [A0A1D5TUQ8_WHEAT]	37.68	6	12	84	345	37.9491	6.65381	260.977	225.38	412.904	0.929442	0.926791	0.925913	0.840793	0.91727	0.957799	1.05825	0.963559	0.915416	0.971638	0.96583	0.979917	0.953786	1.01288	1.02164	1.10361	1.13538	1.06343	1.16377	1.25711	1.1345	0.927762	0.988646	1.04359
A0A1D5UT81	Uncharacterized protein OS=Triticum aestivum PE=3 SV=1 - [A0A1D5UT81_WHEAT]	37.68	6	9	29	284	30.8642	5.14795	109.31	73.1467	93.47	0.938064	0.892105	0.800706	0.864425	1.02613	0.909993	0.965078	1.02649	0.903266	0.942117	0.980137	1.0641	1.16868	0.954905	1.0449	1.22901	1.14138	1.15875	1.20138	0.998888	1.09232	0.908478	1.08317	1.01773
M8ACQ0	Alanine aminotransferase 2 OS=Triticum urartu GN=TRIUR3_10219 PE=4 SV=1 - [M8ACQ0_TRIUA]	37.66	15	15	46	478	53.0419	6.69775	52.3833	191.178	106.877	1.03258	0.997327	1.04257	1.00639	1.03597	0.948207	1.03476	1.05292	0.899929	0.944735	0.95979	1.01665	1.04464	1.05684	1.09609	1.03157	0.988465	1.03789	1.017	1.0224	0.957857	0.983189	0.950285	0.97078
W5FFL9	Uncharacterized protein OS=Triticum aestivum PE=4 SV=1 - [W5FFL9_WHEAT]	37.6	7	7	17	258	29.0033	5.59229	131.588	67.63	98.2345	0.993585	1.16837	0.967988	1.09146	1.05545	0.965024	0.936307	0.809753	1.02453	0.861103	0.888054	0.951329	0.902163	0.952801	0.952861	1.09739	1.01638	0.985912	1.07857	0.9683	1.08102	1.02704	1.29917	1.09389
A0A1D6BWG8	Uncharacterized protein OS=Triticum aestivum PE=3 SV=1 - [A0A1D6BWG8_WHEAT]	37.54	15	15	98	594	63.2311	6.55127	200.516	313.085	418.257	1.19316	1.05571	1.06762	1.05139	1.03527	1.07375	1.0808	1.04474	0.999338	0.947287	1.01205	1.09834	0.884232	0.970174	1.04008	0.941887	0.917526	0.929999	0.947871	0.955479	0.985209	0.935431	0.986167	0.945291
A0A1D5XSM5	Uncharacterized protein OS=Triticum aestivum PE=3 SV=1 - [A0A1D5XSM5_WHEAT]	37.5	6	18	94	648	72.3955	6.12549	98.235	170.885	227.583	1.09024	0.973765	0.96481	1.03079	1.09454	1.00744	1.01478	1.03025	0.908882	0.980831	1.04468	1.07926	0.950986	0.997217	1.06726	1.04721	0.989044	1.01934	0.877995	0.99633	1.0197	1.03384	0.935497	0.93522
A0A077RZD7	Uncharacterized protein OS=Triticum aestivum GN=TRAES_3BF052300110CFD_c1 PE=4 SV=1 - [A0A077RZD7_WHEAT]	37.45	4	8	37	243	26.779	5.66846	74.6467	138.54	80.78	0.986912	0.97704	0.999097	1.07888	1.09505	1.10649	1.09343	1.06466	0.956972	1.16055	1.22397	1.20241	1.00463	0.992785	1.05823	0.96691	0.944878	0.874944	0.974386	0.934984	0.849683	1.03241	0.894774	0.874041
W4ZT36	DNA helicase OS=Triticum aestivum PE=3 SV=1 - [W4ZT36_WHEAT]	37.38	2	33	125	955	107.976	5.24951	124.554	177.997	173.887	1.12319	1.17022	1.07287	1.13824	1.04049	0.996438	1.10638	1.11455	1.04717	0.904131	0.957724	1.04646	0.935035	1.13511	0.996343	0.913325	0.849845	1.01176	0.928139	0.924685	0.939856	0.963893	0.883727	0.955982
A0A1D6BYA9	Uncharacterized protein OS=Triticum aestivum PE=4 SV=1 - [A0A1D6BYA9_WHEAT]	37.38	5	28	159	741	82.0043	7.12256	542.892	467.183	611.357	0.869616	0.880334	0.811829	0.915917	0.9248	0.950441	1.1029	1.07997	1.28907	1.21684	1.12163	0.999734	0.979008	0.872785	0.846013	1.01292	0.917269	0.973139	1.05203	1.0311	0.904963	0.805052	1.07875	0.914791
A0A1D6AL49	Uncharacterized protein OS=Triticum aestivum PE=4 SV=1 - [A0A1D6AL49_WHEAT]	37.37	17	20	99	784	80.9851	7.6499	224.6	428.033	129.036	0.877187	0.849664	0.818723	0.784762	0.769057	0.844054	0.834449	0.922598	0.939941	0.866611	0.86053	0.806279	1.19353	1.1216	1.19133	1.35027	1.24192	1.13488	1.31672	1.11444	1.17421	1.17935	1.15254	1.15488
A0A1D6DHT0	Uncharacterized protein OS=Triticum aestivum PE=4 SV=1 - [A0A1D6DHT0_WHEAT]	37.35	10	10	33	407	45.5125	5.56689	47.6933	39.83	72.8567	0.879703	0.977598	0.847517	0.896435	0.939449	1.04462	1.11951	1.07815	0.968999	1.12922	1.24193	1.13881	0.89084	0.935528	0.917457	1.01938	0.93003	1.00681	0.935424	1.0637	0.975474	1.14717	0.920962	0.965309
A0A1D5RUI1	Uncharacterized protein OS=Triticum aestivum PE=3 SV=1 - [A0A1D5RUI1_WHEAT]	37.34	2	13	60	458	47.7198	7.98682	210.971	192.885	494.91	0.877644	0.716278	0.744278	0.873817	0.790393	0.947069	0.969795	0.974646	0.950735	1.0962	1.14656	1.05396	1.15782	0.961005	1.026	1.01202	1.23646	1.10721	0.996408	1.08244	1.14198	1.33294	1.19834	1.06139
A0A1D5XW89	Uncharacterized protein OS=Triticum aestivum PE=4 SV=1 - [A0A1D5XW89_WHEAT]	37.33	10	11	51	300	33.3134	8.646	104.03	33.66	141.394	1.03341	0.999564	0.976869	1.60684	1.46863	1.50291	1.01873	1.11749	1.05438	1.27163	1.16151	1.31349	0.858055	0.893055	0.817331	0.781157	0.8188	0.734538	0.739185	0.713998	0.715088	0.735382	0.697687	0.686611
A0A1D5SZ32	Uncharacterized protein OS=Triticum aestivum PE=3 SV=1 - [A0A1D5SZ32_WHEAT]	37.33	7	7	118	300	31.4724	7.53271	343.708	503.408	332.968	0.967654	1.00207	0.931863	1.13027	1.05515	0.999903	1.111	1.09317	1.01949	1.03004	1.03919	1.13621	0.816812	0.901837	0.83852	1.00153	1.00826	0.957952	1.01077	1.02068	1.01255	0.861066	0.858199	0.939606
T1N2S8	Uncharacterized protein OS=Triticum urartu PE=4 SV=1 - [T1N2S8_TRIUA]	37.32	10	10	51	276	30.9488	6.06201	140.472	167.618	127.014	0.992386	0.993272	0.879018	0.951367	0.928651	1.01599	1.03636	1.04115	1.04534	1.06489	1.27249	1.12541	0.988953	0.974471	1.01172	0.989452	1.02324	0.99025	1.07613	1.03101	1.00086	0.890469	0.966675	0.937239
W5ATQ6	Uncharacterized protein OS=Triticum aestivum PE=4 SV=1 - [W5ATQ6_WHEAT]	37.3	3	8	32	311	32.9862	6.31592	143.35	164.769	137.99	0.889106	0.78522	0.909454	0.945774	0.979336	1.07512	1.00504	0.965303	0.918894	1.27354	0.967229	0.9994	1.08071	0.947711	1.09917	1.03494	1.08269	1.04259	0.990551	1.02236	1.04268	0.982978	0.953457	0.934846
A0A1D5Z5F2	Cytochrome b-c1 complex subunit 7 OS=Triticum aestivum PE=3 SV=1 - [A0A1D5Z5F2_WHEAT]	37.3	6	6	44	126	14.7308	9.74463	80.3787	49.0632	64.7459	0.864878	0.872916	0.921227	1.02197	1.05702	1.07196	0.866045	0.991499	0.911529	0.996146	1.02438	0.998264	0.965569	1.06479	1.32466	1.16711	1.07045	0.893277	1.07581	1.01915	1.04409	0.829448	0.901507	0.925666
A0A1D6SCP9	Sucrose synthase OS=Triticum aestivum PE=3 SV=1 - [A0A1D6SCP9_WHEAT]	37.3	3	26	154	815	92.576	6.31592	366.575	395.94	460.067	1.11359	0.99802	0.794994	1.26888	1.00993	0.652589	0.978142	0.883234	0.753955	1.04766	1.09196	0.843541	0.938285	1.0986	1.50752	0.765123	1.07393	1.27661	0.965943	1.07506	1.13996	0.827061	1.00254	1.04022
W5EX25	Uncharacterized protein OS=Triticum aestivum PE=4 SV=1 - [W5EX25_WHEAT]	37.29	5	16	79	539	61.2231	6.58057	323.84	194.597	243.712	0.923047	0.894778	0.907671	1.10441	1.03272	0.961808	0.938277	0.866202	0.86848	1.05316	1.00834	1.06594	1.18266	1.10951	1.1126	0.944494	0.991403	1.04498	0.971827	1.10244	1.03815	1.1471	1.0988	0.975811
A0A1D6CK38	Uncharacterized protein OS=Triticum aestivum PE=4 SV=1 - [A0A1D6CK38_WHEAT]	37.21	5	30	126	981	105.88	6.13818	120.712	317.628	356.313	0.910587	0.99019	1.04363	1.14855	1.11847	1.01363	1.06118	1.06717	0.949963	1.06474	1.14955	1.08912	0.848619	0.918201	0.923045	0.953527	0.938678	1.05403	0.970992	0.981469	0.963033	1.19893	0.887198	0.924452
A0A1D5VWY9	Uncharacterized protein OS=Triticum aestivum PE=4 SV=1 - [A0A1D5VWY9_WHEAT]	37.19	2	10	53	484	51.4014	5.41455	47.2167	162.899	172.51	1.18794	1.17951	1.16166	1.20371	1.08639	1.00865	0.871801	0.827324	0.92862	0.698501	0.892443	0.799323	1.29491	1.10524	1.35077	0.988638	0.884784	0.912053	1.08246	1.04177	0.939802	0.796839	0.963158	1.0232
A0A1D5YGF5	Uncharacterized protein OS=Triticum aestivum PE=3 SV=1 - [A0A1D5YGF5_WHEAT]	37.18	3	24	118	710	75.5493	8.26514	202.96	403.619	274.237	0.908395	0.933984	0.880449	1.3392	0.961462	0.963722	0.877401	1.33643	1.08194	0.962484	0.880538	1.14382	1.0942	0.953534	0.9233	0.974686	0.937919	1.03141	0.999456	0.716889	0.991814	1.00854	1.16474	0.930889
A0A1D5SBN0	Uncharacterized protein OS=Triticum aestivum PE=4 SV=1 - [A0A1D5SBN0_WHEAT]	37.17	4	9	64	339	37.7472	6.56592	157.107	190.83	166.5	1.01999	1.05057	1.08672	1.01538	1.06816	1.03566	0.91163	1.01637	0.917112	0.913176	0.872144	0.9401	0.943389	1.07382	1.06258	1.05522	1.00337	0.995004	0.925169	0.928814	0.977648	1.18516	0.923688	0.958265
A0A1D5XWR8	Uncharacterized protein OS=Triticum aestivum PE=3 SV=1 - [A0A1D5XWR8_WHEAT]	37.16	3	15	70	557	62.1013	5.8335	38.0707	176.49	164.409	1.04762	0.998216	1.09155	1.0979	1.05326	1.05948	0.921362	0.990851	0.946077	0.956296	0.997565	1.08454	1.05063	1.03096	0.959729	0.971755	0.981146	1.08417	1.02882	1.04758	0.983512	1.06138	0.979583	0.991984
A0A1D6CF79	Uncharacterized protein OS=Triticum aestivum PE=4 SV=1 - [A0A1D6CF79_WHEAT]	37.14	2	11	53	315	35.0121	4.69092	66.9533	250.727	208.502	0.907386	0.831306	1.01813	0.897606	0.799966	0.946868	0.840746	0.991912	0.954276	0.940278	1.43158	0.933737	0.830038	0.786214	1.07591	1.14226	1.19943	1.1179	0.872245	1.12034	1.09654	2.30823	0.954993	0.987762
A0A1D5RQU7	DNA helicase OS=Triticum aestivum PE=3 SV=1 - [A0A1D5RQU7_WHEAT]	37.13	23	23	103	781	85.8353	6.20166	404.234	359.748	452.406	1.08234	1.08211	1.1927	0.996127	0.951437	0.99186	1.07378	1.04014	1.04019	0.958175	1.00007	0.969551	0.902645	0.863876	0.949103	0.899928	0.909205	0.982586	0.911181	1.04386	0.960016	1.09349	1.03322	1.0885
A0A1D6ANH6	Uncharacterized protein OS=Triticum aestivum PE=4 SV=1 - [A0A1D6ANH6_WHEAT]	37.11	3	8	17	291	32.6206	6.44287	51.61	94.08	44.03	1.28705	1.03157	1.11251	1.29335	0.807488	1.06315	0.917429	1.02745	1.01423	0.790964	0.959894	0.94683	1.09329	1.10868	1.03545	0.816554	1.13087	1.03807	0.878637	1.04438	0.997275	1.07029	1.0378	0.921433
A0A1D6BZT2	Uncharacterized protein OS=Triticum aestivum PE=4 SV=1 - [A0A1D6BZT2_WHEAT]	37.1	6	6	23	248	28.7257	10.0669	60.76	71.7619	82.0067	0.928199	0.942035	0.811521	1.06441	1.17901	1.30261	1.03917	0.955535	0.97101	1.12239	1.01932	1.14958	1.03527	0.776804	1.16532	0.883663	0.976757	0.805492	0.994856	1.027	0.890365	0.771758	0.986669	0.889802
W5FTE3	Uncharacterized protein OS=Triticum aestivum PE=3 SV=1 - [W5FTE3_WHEAT]	37.05	3	14	114	440	47.1452	5.40186	476.786	528.35	321.517	0.917005	1.094	0.985416	1.08595	1.05411	1.08716	1.01149	0.977426	1.00246	1.11857	1.08995	1.01374	1.04473	1.13245	1.07654	0.933977	0.914407	0.921749	0.970638	0.955621	1.0157	0.948808	0.938956	0.87117
A0A1D5UDA3	Uncharacterized protein OS=Triticum aestivum PE=4 SV=1 - [A0A1D5UDA3_WHEAT]	37.05	4	16	75	529	58.4608	7.92822	77.0457	77.2567	75.7167	0.910615	0.966459	0.952596	0.938942	0.93226	1.01658	0.887296	1.05034	0.758235	0.854228	0.980923	0.977092	1.04241	1.1448	1.21538	1.18428	1.00096	1.03052	1.21267	0.994274	1.08809	1.0293	1.04228	1.02334
A0A1D5XBI8	Uncharacterized protein OS=Triticum aestivum PE=3 SV=1 - [A0A1D5XBI8_WHEAT]	37.04	2	6	29	216	23.6446	5.65576	93.3	46.7515	64.31	0.849256	0.927948	1.1952	0.998674	1.11029	1.00373	0.836274	0.874179	0.927256	0.797516	0.910267	0.815432	1.00213	0.929506	1.06532	1.21072	1.08729	1.03467	1.02551	0.957786	1.07063	1.32184	1.21627	1.36228
A0A1D6B0G9	Uncharacterized protein OS=Triticum aestivum PE=3 SV=1 - [A0A1D6B0G9_WHEAT]	37.02	4	11	33	443	48.7783	5.2876	106.815	34.54	76.66	0.960886	1.20269	0.795233	0.938401	0.891421	0.887028	1.05401	1.08196	1.09883	1.11863	1.0059	1.17316	0.902151	0.907374	0.844494	1.04148	1.00388	1.08987	0.966891	0.978169	1.16853	1.14308	1.07036	0.971405
M0X1N3	Phospholipase D OS=Hordeum vulgare subsp. vulgare PE=3 SV=1 - [M0X1N3_HORVV]	36.95	3	24	189	812	92.004	5.43994	345.353	489.015	524.731	0.778703	1.00919	0.909203	0.962275	0.937364	0.99951	1.04031	1.01263	1.04153	1.22164	1.11935	1.10453	0.990002	0.899144	0.883999	1.04441	0.969547	1.08402	1.05541	0.985461	1.03828	1.03222	1.01587	0.978102
A0A1D5W9X6	Uncharacterized protein OS=Triticum aestivum PE=4 SV=1 - [A0A1D5W9X6_WHEAT]	36.94	11	11	102	360	39.5096	5.14795	250.367	200.613	296.972	0.908166	0.934462	0.927589	0.950354	1.05625	0.989841	0.998658	1.0157	0.984233	1.0088	0.946337	0.962666	0.957787	1.04184	1.01111	1.09071	1.04985	1.09078	0.97369	1.00069	1.00886	1.16766	0.971428	1.00066
A0A1D5ZG56	Uncharacterized protein OS=Triticum aestivum PE=4 SV=1 - [A0A1D5ZG56_WHEAT]	36.89	9	9	31	309	34.1919	5.51611	81.4126	68.38	57.1167	0.963471	1.00006	0.888264	1.00047	0.934428	0.995571	0.976533	0.949995	0.855479	0.895237	1.03536	1.10045	1.02597	1.06394	1.11685	1.03071	1.03158	1.07692	1.01742	0.986898	1.03177	1.14479	1.00405	0.936501
W5DQV9	Adenylyl cyclase-associated protein OS=Triticum aestivum PE=3 SV=1 - [W5DQV9_WHEAT]	36.84	4	15	59	475	50.5184	7.10791	226.968	195.291	127.978	0.925019	0.742369	0.885771	1.03985	0.960735	0.880655	1.0152	0.895679	1.09685	0.995818	1.0351	1.10989	1.01324	1.18406	0.95993	1.07214	1.24264	0.993231	1.0458	1.05869	1.04843	0.949241	1.02813	0.961426
M8BA43	FACT complex subunit SSRP1-B OS=Aegilops tauschii GN=F775_29723 PE=4 SV=1 - [M8BA43_AEGTA]	36.83	10	20	49	630	70.0343	5.8208	44.3741	67.14	141.01	0.981399	0.951464	0.9096	1.00291	0.990209	0.895467	1.02744	0.92841	1.07458	1.03776	1.0889	1.05709	0.954133	0.967066	0.965299	0.93595	0.960464	1.00285	1.0174	1.0093	1.07609	1.11634	1.10134	1.00333
W5D3D3	Uncharacterized protein OS=Triticum aestivum GN=TRAES_3BF108200020CFD_c1 PE=4 SV=1 - [W5D3D3_WHEAT]	36.82	4	25	139	907	103.396	6.56592	242.889	524.037	423.777	1.14599	0.908394	1.20434	1.05858	1.11166	1.00295	1.00831	1.05175	0.993283	1.04093	1.08549	0.986998	1.04682	0.957717	0.963671	0.833135	0.970997	0.959284	0.930908	1.04017	1.01839	0.868072	0.983593	1.00016
C4J6C7	Uncharacterized protein OS=Zea mays PE=2 SV=1 - [C4J6C7_MAIZE]	36.81	5	5	46	144	16.3351	5.23682	27.92	290.778	40.58	0.932387	0.778455	1.08932	1.01072	0.756364	0.966381	0.960506	1.12266	0.955395	0.955388	1.38613	1.01741	1.09046	0.749141	1.14163	1.09116	1.19123	1.03264	1.08153	1.17858	1.04664	1.0775	0.987022	1.02616
A0A1D5SCF1	Peroxidase OS=Triticum aestivum PE=3 SV=1 - [A0A1D5SCF1_WHEAT]	36.81	2	10	121	326	35.6428	6.91748	352.102	574.859	337.05	0.677441	1.00341	0.823595	0.667077	0.850513	0.800407	1.01774	1.09035	1.34214	1.07277	1.00634	1.0306	0.837425	0.857874	0.81044	1.41793	1.1	1.02476	1.61701	1.10468	1.08785	0.563953	0.968103	0.983259
A0A1D5YB10	Uncharacterized protein OS=Triticum aestivum PE=4 SV=1 - [A0A1D5YB10_WHEAT]	36.8	2	8	86	269	29.2331	8.71924	264.126	419.798	246.697	0.852765	1.17976	1.22541	0.930595	1.37419	1.45954	1.16872	0.895409	0.957037	1.13563	0.68306	1.03858	0.931939	0.67594	0.869917	0.941066	0.883635	0.838563	1.04964	0.893649	0.934555	1.08135	1.37311	0.833427
I1HWR9	Uncharacterized protein OS=Brachypodium distachyon PE=4 SV=1 - [I1HWR9_BRADI]	36.78	3	3	18	87	10.2245	9.77393	84.52	38.64	43.67	0.799838	0.611845	0.690014	0.853981	1.35529	1.01976	0.961007	1.01219	1.05884	1.14091	1.00461	1.07861	0.972448	0.869551	1.44759	1.07847	1.17734	0.861903	1.15813	1.02137	1.06368	1.10732	0.849095	0.874782
A0A1D5YRB5	Uncharacterized protein OS=Triticum aestivum PE=4 SV=1 - [A0A1D5YRB5_WHEAT]	36.78	2	9	30	367	39.013	7.47412	127.521	81.47	54.0367	0.783603	0.673524	1.75751	1.00802	0.896586	1.06973	0.850062	0.874019	0.864019	1.04638	1.36678	0.802003	1.05261	1.07396	1.08335	1.16697	1.311	0.924908	1.13082	1.0107	0.865627	1.26054	0.9695	0.90589
W5EC27	Uncharacterized protein OS=Triticum aestivum PE=4 SV=1 - [W5EC27_WHEAT]	36.77	12	17	68	601	64.4663	7.54736	109.137	130.574	125.25	1.12621	1.16456	1.13876	0.981388	0.96736	0.956659	1.0603	1.04314	1.07842	0.992885	0.991869	0.972175	0.936085	0.967486	0.966063	0.904513	0.957267	0.94597	0.872006	0.971276	0.985102	1.15575	0.997309	0.95939
A0A1D6DFY2	Deoxyhypusine hydroxylase OS=Triticum aestivum PE=3 SV=1 - [A0A1D6DFY2_WHEAT]	36.77	4	7	24	310	33.7714	4.77979	51.91	122.5	110.943	1.36172	0.885774	1.01893	0.849725	0.863598	0.95375	1.06327	1.0063	1.1512	0.814624	1.15751	0.941896	0.947579	1.19787	0.975896	0.850174	0.956703	0.973428	1.04508	1.00411	1.00826	1.20073	1.04568	1.0719
O24396	Adenylosuccinate synthetase, chloroplastic (Fragment) OS=Triticum aestivum PE=1 SV=1 - [PURA_WHEAT]	36.76	3	14	94	476	50.8861	6.31592	319.603	369.705	329.337	0.96348	1.04203	0.988599	1.17144	1.03405	1.01491	0.892143	0.970717	0.896076	1.06348	1.06795	1.14873	0.947064	0.955207	1.02464	0.934754	0.973951	1.0095	0.811336	1.02586	0.979502	0.970963	1.0134	0.97867
A0A1D6RR07	Uncharacterized protein OS=Triticum aestivum PE=4 SV=1 - [A0A1D6RR07_WHEAT]	36.71	2	10	58	425	44.9106	7.1665	94.224	318.837	364.273	1.26835	1.17408	1.18851	1.15443	1.07521	1.09183	1.08409	1.03132	1.04135	0.773924	1.10866	0.954395	0.926132	1.00933	1.04269	0.802851	0.99604	0.905281	0.782747	0.889792	0.837325	1.49343	0.843359	0.91121
R7WFJ8	Uncharacterized protein OS=Aegilops tauschii GN=F775_27685 PE=4 SV=1 - [R7WFJ8_AEGTA]	36.7	5	7	85	188	20.4213	9.78857	389.404	291.18	271.638	0.898776	0.843862	0.916464	1.03599	1.03467	1.11701	0.999043	0.999479	0.938858	0.902774	0.958221	0.936258	1.07253	1.00014	1.13325	1.0495	1.18209	0.897972	1.15537	1.0186	1.06564	1.15172	0.951196	1.00873
A0A1D5TGC3	Uncharacterized protein OS=Triticum aestivum PE=4 SV=1 - [A0A1D5TGC3_WHEAT]	36.69	5	10	34	338	37.7551	5.51611	60.5431	78.43	66.17	0.813423	0.940722	1.17565	0.821557	0.910985	0.982271	0.97021	1.02113	0.892983	1.08869	0.981097	0.948293	1.10702	1.10801	0.988254	1.21012	1.06112	1.07164	1.17164	0.902338	1.1157	0.869966	0.940592	1.09038
A0A1D6CT74	Uncharacterized protein OS=Triticum aestivum PE=4 SV=1 - [A0A1D6CT74_WHEAT]	36.67	3	22	70	769	86.0895	5.94775	201.197	183.599	217.028	1.11753	1.05919	1.17437	1.24194	0.969606	1.08779	0.989712	0.9838	1.07476	0.781375	0.944918	0.979938	0.867614	0.996044	0.932102	1.04648	1.07513	0.973635	0.935937	1.04321	1.00852	1.14157	0.973599	0.911226
A0A1D6CXJ6	Uncharacterized protein OS=Triticum aestivum PE=4 SV=1 - [A0A1D6CXJ6_WHEAT]	36.66	2	27	166	742	81.9883	7.12256	544.449	540.611	595.785	1.06284	0.762116	1.23942	0.867628	0.844121	0.912693	1.04987	1.14381	1.89094	1.13818	1.1236	0.780273	1.0264	0.96731	0.751248	0.968283	0.961923	0.848759	0.949411	1.00786	0.846869	1.01964	1.08735	0.756033
A0A1D6BF23	Uncharacterized protein OS=Triticum aestivum PE=3 SV=1 - [A0A1D6BF23_WHEAT]	36.6	2	16	119	530	59.282	4.97021	367.481	407.932	432.963	0.724915	0.908445	0.79277	0.832021	0.923513	0.850977	0.960729	0.937527	1.04538	1.17871	0.986633	1.07965	1.14286	1.02511	0.968473	1.10928	1.08789	1.10499	1.10633	1.17832	1.17877	1.21233	1.06597	1.08221
A0A1D6ACW6	Uncharacterized protein OS=Triticum aestivum PE=4 SV=1 - [A0A1D6ACW6_WHEAT]	36.56	10	10	42	372	39.1517	8.82178	99.42	134.2	264.6	1.03696	1.04438	1.10263	1.11705	1.06978	1.0808	0.967776	1.00349	0.919518	0.98149	1.01423	1.09356	0.91775	1.02801	1.09182	0.972155	1.0449	0.932392	0.974687	0.897163	0.881829	1.00897	0.955177	0.898272
I1GM99	Glutamate dehydrogenase OS=Brachypodium distachyon GN=BRADI_1g05680 PE=3 SV=1 - [I1GM99_BRADI]	36.5	2	9	97	411	44.1717	6.60986	382.385	340.876	338.227	1.01926	1.06247	1.03347	0.950645	1.06147	1.04681	1.03874	0.970799	0.879902	1.29551	1.16601	1.09162	1.02224	0.983634	0.975063	1.02014	0.926265	0.969574	0.904455	0.997464	1.06102	0.798514	0.991993	0.99262
A0A0D9WA25	Uncharacterized protein OS=Leersia perrieri PE=4 SV=1 - [A0A0D9WA25_9ORYZ]	36.46	5	5	18	192	21.6435	7.41553	91.2666	25.58	91.3067	1.02919	0.946237	0.955862	1.08497	1.1168	1.11547	0.969784	0.96852	0.722098	0.927204	1.04034	1.05406	1.04894	1.11711	1.16853	0.994108	0.987888	1.01665	1.02596	1.08925	1.00837	0.917754	0.921115	0.964617
A0A1D6D1F6	Sucrose synthase OS=Triticum aestivum PE=3 SV=1 - [A0A1D6D1F6_WHEAT]	36.44	2	25	153	815	92.621	6.26514	365.1	350.47	434.811	0.920897	0.731528	0.852663	1.18996	0.832423	0.963912	1.04915	0.874462	0.930348	0.946572	0.850907	1.10695	1.00518	1.33397	1.07168	1.07382	1.21218	1.12639	0.854813	1.08796	1.01429	1.16946	1.17012	0.970051
M8BGM7	Uncharacterized protein OS=Aegilops tauschii GN=F775_26940 PE=4 SV=1 - [M8BGM7_AEGTA]	36.43	2	3	8	129	14.5382	6.31592	26.89	37.54	25.82	0.971228	0.947336	0.745425	1.17833	1.16849	1.0464	0.906025	0.967508	1.02361	0.874319	1.048	1.2217	1.27653	1.05285	1.04653	1.01707	0.993998	1.00784	1.03014	0.983965	0.91899	0.939126	0.901496	0.899539
A0A1D5Z9B9	Uncharacterized protein OS=Triticum aestivum PE=4 SV=1 - [A0A1D5Z9B9_WHEAT]	36.43	2	3	13	129	14.4392	6.45557	41.66	47.8333	48.8933	0.922456	0.913078	0.918418	1.24758	1.19787	1.08171	0.937819	0.906046	0.87872	0.976656	1.04948	1.05336	1.14696	1.13611	1.02179	0.910504	1.02428	0.961112	1.05982	0.957355	0.978204	0.841358	0.870608	1.08459
O82715	Pathogenesis related protein-1.2 OS=Triticum aestivum GN=PR-1.2 PE=2 SV=1 - [O82715_WHEAT]	36.42	2	4	83	173	18.7881	7.31299	202.89	326.464	320.992	1.18494	1.07414	1.02076	1.03306	1.46293	1.27353	1.0991	1.04624	1.07043	1.26606	1.23114	1.42992	0.860357	0.804331	0.814119	0.74711	0.811418	0.723766	0.805416	0.718556	0.677277	0.755844	0.774023	0.686829
A0A1D5VP71	Uncharacterized protein OS=Triticum aestivum PE=3 SV=1 - [A0A1D5VP71_WHEAT]	36.41	4	10	45	423	44.457	9.24658	146.03	169.542	95.6287	1.10717	0.932735	1.17184	0.964799	1.00464	0.887048	0.984235	1.00393	0.940651	0.78941	0.995144	0.803486	0.949202	1.04751	1.69577	0.947742	1.05586	0.914289	1.08436	1.03274	0.9017	0.993997	1.00073	0.908436
A0A1D5UEB9	Uncharacterized protein OS=Triticum aestivum PE=3 SV=1 - [A0A1D5UEB9_WHEAT]	36.41	2	5	88	206	21.5732	6.69775	191.847	226.866	258.62	0.983569	1.04539	1.04908	0.786871	0.999761	0.984932	1.00782	1.07916	1.1246	0.906902	0.973708	0.974013	0.929817	0.950082	1.11567	1.10515	1.05844	0.956826	1.17236	1.0189	0.962434	1.33136	0.935448	0.947845
A0A1D6CXT4	Proteasome subunit alpha type OS=Triticum aestivum PE=3 SV=1 - [A0A1D6CXT4_WHEAT]	36.4	2	6	43	250	26.9175	6.78564	70.01	321.07	237.98	0.811117	0.866488	0.818952	0.928317	0.918793	0.868647	0.919304	1.02486	0.993383	1.08808	1.11284	1.15995	1.13097	0.965977	0.911498	0.92298	1.13168	1.10564	0.897125	1.0775	1.12003	1.29397	1.03968	1.02848
W5I9I6	Uncharacterized protein OS=Triticum aestivum PE=4 SV=1 - [W5I9I6_WHEAT]	36.36	2	12	84	407	42.3966	4.729	208.777	332.457	194.013	0.834525	0.808383	0.896349	0.946666	0.878371	1.08215	0.857054	0.940054	0.923599	1.21045	1.2089	1.05793	1.08653	1.05728	0.979342	1.14011	1.13594	1.11377	1.0785	1.0481	1.08691	0.965044	1.02515	0.920167
A0A0E0D1U7	Uncharacterized protein OS=Oryza meridionalis PE=4 SV=1 - [A0A0E0D1U7_9ORYZ]	36.36	6	6	29	187	20.9264	4.51318	81.19	120.963	83.9529	0.854889	0.839763	0.911411	0.970935	0.950645	0.959629	0.983201	0.943785	0.985598	0.983884	0.979456	1.05303	1.02294	1.04604	1.0146	1.11019	1.18991	0.993356	1.13136	1.07744	1.08298	1.05283	1.03303	1.05417
R7W2F2	Dipeptidyl peptidase 8 OS=Aegilops tauschii GN=F775_26849 PE=3 SV=1 - [R7W2F2_AEGTA]	36.35	11	20	68	773	86.3122	6.27783	163.203	149.65	290.67	0.9951	0.968701	0.953908	1.08792	0.969758	1.01928	0.967793	0.996088	0.95673	0.943215	1.0788	1.04362	1.15536	1.01366	0.979486	1.01532	1.00375	1.04977	0.984074	0.990288	1.04204	0.948147	1.05342	1.03304
A0A1D5SJ79	Uncharacterized protein OS=Triticum aestivum PE=4 SV=1 - [A0A1D5SJ79_WHEAT]	36.32	3	11	42	391	42.0932	5.22412	26.5	175.609	156.17	0.938204	1.11348	1.06115	0.745861	0.811655	0.752818	0.804897	0.958903	0.957342	0.94528	0.989829	0.819117	1.0596	1.04315	1.03468	1.01278	0.99904	1.16735	1.08787	1.07494	1.10163	2.08902	1.10897	1.24751
A0A077RTW4	Serine/threonine-protein phosphatase OS=Triticum aestivum GN=TRAES_3BF011700090CFD_c1 PE=3 SV=1 - [A0A077RTW4_WHEAT]	36.3	8	8	39	303	34.7259	5.21143	100.557	110.38	186.243	0.937259	1.05254	0.95224	0.900884	1.08713	1.00943	1.13619	1.0392	1.13088	1.06283	0.914461	0.99434	0.920746	0.96205	0.888481	0.964547	1.00832	0.961222	0.992973	0.996039	1.06155	0.881273	1.00038	1.02135
A0A1D5YEQ0	Uncharacterized protein OS=Triticum aestivum PE=4 SV=1 - [A0A1D5YEQ0_WHEAT]	36.27	6	28	125	987	110.073	6.40479	238.722	244.917	307.271	0.977941	1.10761	1.00728	0.967635	1.01147	0.95674	1.00774	1.08366	0.957557	0.99854	0.928202	0.974115	1.04036	0.96439	1.10031	1.05277	0.989242	1.07107	1.04118	1.0066	1.02221	1.04419	0.964033	1.02565
A0A1D5YV00	Uncharacterized protein OS=Triticum aestivum PE=3 SV=1 - [A0A1D5YV00_WHEAT]	36.26	6	10	49	353	37.955	6.59521	162.71	174.37	192.14	0.86858	0.98366	1.0218	0.889568	1.07271	1.00153	1.07288	1.05215	1.04917	1.15676	1.11891	1.05724	1.0234	0.955098	0.969211	0.952786	0.963926	0.945268	1.00824	0.99876	0.99256	0.776652	0.939075	0.951554
A0A077RU32	Uncharacterized protein OS=Triticum aestivum GN=TRAES_3BF171700060CFD_c1 PE=4 SV=1 - [A0A077RU32_WHEAT]	36.23	4	16	55	610	65.9548	6.53662	156.664	232.014	89.3685	1.08351	0.976978	0.951822	0.941786	0.973856	0.916388	1.05814	0.944663	1.1132	1.02935	1.00882	0.997564	1.06634	1.08169	1.03127	0.932666	0.989294	1.03656	0.972426	0.921588	0.989591	0.897984	1.10291	0.992914
A0A1D5Y304	Uncharacterized protein OS=Triticum aestivum PE=3 SV=1 - [A0A1D5Y304_WHEAT]	36.22	10	19	75	682	75.018	7.63525	271.36	194.796	192.146	1.0165	1.14848	0.980211	0.979765	1.13248	1.07296	1.37146	1.13807	1.26409	1.42047	1.24062	1.25709	1.03412	0.957269	0.96297	0.650982	0.752139	0.831706	0.873022	0.853585	0.843407	0.752524	0.769571	0.805252
W5B8I8	Sulfotransferase OS=Triticum aestivum PE=3 SV=1 - [W5B8I8_WHEAT]	36.2	2	10	36	326	36.7244	6.44287	75.08	61.08	118.504	0.963245	1.37099	0.738516	1.04216	1.12978	1.11106	1.18779	1.29345	1.3146	1.03656	0.77929	1.11996	0.655805	0.785747	0.536638	1.0046	0.793547	1.24841	0.89171	0.709234	0.86763	1.21682	0.986838	1.14104
A0A1D5WT50	Uncharacterized protein OS=Triticum aestivum PE=4 SV=1 - [A0A1D5WT50_WHEAT]	36.2	3	11	56	442	48.3186	8.08936	72.6043	178.45	144.58	1.17826	1.03735	1.07808	0.983577	1.06277	1.11531	1.15738	1.00044	0.903391	0.875383	0.956507	0.992952	0.915284	0.97492	0.971329	0.945198	1.01723	1.06599	0.954891	1.04647	1.00348	1.05309	0.938402	0.995012
A0A1D5VJR1	Uncharacterized protein OS=Triticum aestivum PE=3 SV=1 - [A0A1D5VJR1_WHEAT]	36.17	4	12	43	423	45.8789	5.84619	137.087	63.88	77.9733	0.865813	0.896434	0.930135	0.998555	1.11566	1.05781	1.1274	0.987065	0.973731	1.27131	1.25309	1.24187	0.978863	0.813993	0.877121	1.02445	0.995956	1.05884	0.957214	1.0297	0.950592	0.684072	0.983204	0.952877
A0A1D5VF53	Uncharacterized protein OS=Triticum aestivum PE=4 SV=1 - [A0A1D5VF53_WHEAT]	36.11	3	6	50	216	22.5063	6.21436	199.863	181.91	178.761	1.06671	0.968485	0.938551	1.01309	1.09989	1.14534	1.07111	0.998417	1.15244	1.11985	1.08852	1.07987	0.915036	0.961951	1.01923	0.923458	0.980544	1.03668	0.907465	0.872024	0.913653	0.868213	0.974638	0.800162
A0A1D5TH75	Uncharacterized protein OS=Triticum aestivum PE=4 SV=1 - [A0A1D5TH75_WHEAT]	36.08	2	13	91	521	55.8068	8.5874	289.5	655.02	453.933	0.902576	1.09973	0.965903	1.01489	1.08351	1.13626	1.07419	0.991871	0.949756	1.08782	0.986569	0.997365	0.947976	0.946911	0.971287	1.20407	0.996453	1.04184	1.04386	0.872092	0.963541	0.616613	0.93538	1.01461
A0A1D5WRU2	Uncharacterized protein OS=Triticum aestivum PE=4 SV=1 - [A0A1D5WRU2_WHEAT]	36.07	4	12	56	560	59.6939	7.53271	136.643	98.491	132.076	0.972387	1.10551	1.29184	0.922907	0.915274	0.967459	1.00465	1.41941	0.923659	1.05534	0.885293	0.906215	1.00409	0.75485	1.07563	1.02917	0.941224	0.975979	0.985597	0.807547	0.968817	1.2154	1.00486	0.991084
A0A1D5UBB0	Uncharacterized protein OS=Triticum aestivum PE=4 SV=1 - [A0A1D5UBB0_WHEAT]	36.02	2	27	143	1019	114.694	6.88818	363.282	344.916	423.597	1.19414	1.45494	0.809841	1.2473	1.11443	1.0607	0.899664	0.802978	0.998513	0.932913	0.756244	1.16973	1.12344	1.41041	0.96771	0.83401	0.892482	1.04837	0.797697	0.778295	0.982086	0.787901	1.02719	0.93689
A0A1D5WFV2	Histone H2A OS=Triticum aestivum PE=3 SV=1 - [A0A1D5WFV2_WHEAT]	36	3	6	171	175	18.5444	10.228	309.908	466.707	240.497	0.706249	0.933911	0.818794	1.09597	1.12866	1.14106	0.772575	0.788324	0.72162	1.0656	1.00473	1.08393	1.21655	1.05429	1.14649	1.12353	1.05714	0.963769	1.12329	0.950428	1.01259	1.45431	1.00909	0.97631
M8CUZ6	Putative calcium-binding protein CML27 OS=Aegilops tauschii GN=F775_28953 PE=4 SV=1 - [M8CUZ6_AEGTA]	35.98	2	5	13	189	20.2491	4.7417	52.0467	57.63	79.9467	0.859573	1.02757	0.963778	0.935784	0.985189	0.96986	1.04924	1.05933	0.85301	1.04768	0.993072	0.995229	1.04565	0.911839	1.17633	1.04379	1.09339	1.04143	1.11099	1.01116	0.991338	1.06004	0.996892	0.991776
A0A1D5Z5Z9	Uncharacterized protein OS=Triticum aestivum PE=3 SV=1 - [A0A1D5Z5Z9_WHEAT]	35.97	28	32	120	1062	121.607	5.73193	391.89	486.65	333.799	0.860177	0.827867	0.937311	0.874874	1.03724	1.01049	1.06172	0.977444	1.14135	1.30149	1.22749	1.08532	0.971058	0.902744	0.962395	0.985983	0.987649	0.983232	1.02709	1.03545	0.967728	0.808755	0.984866	0.97964
N1R5T8	Uncharacterized protein OS=Aegilops tauschii GN=F775_29343 PE=4 SV=1 - [N1R5T8_AEGTA]	35.96	2	9	80	406	45.0516	6.46826	171.86	317.34	360.695	1.06697	0.993989	0.950682	0.94187	1.07478	0.980109	0.981588	0.929683	1.10646	1.02958	0.98583	1.01155	0.943277	1.11243	1.11574	0.934466	1.02916	1.04281	0.938129	0.944597	0.949171	1.16329	1.00067	0.856147
W5AC26	Uncharacterized protein OS=Triticum aestivum PE=3 SV=1 - [W5AC26_WHEAT]	35.96	4	26	92	887	94.9729	5.94775	177.939	250.343	258.808	0.942535	0.741932	1.3955	0.819842	0.895808	1.06578	1.03609	1.06641	1.07977	1.05786	1.09313	0.781344	1.16028	1.02972	0.933036	1.04893	1.05133	0.95052	1.13432	1.09011	0.963207	0.900441	1.0818	1.1299
A0A1D6AQ68	Uncharacterized protein OS=Triticum aestivum PE=4 SV=1 - [A0A1D6AQ68_WHEAT]	35.95	7	18	98	829	85.4103	7.97217	112.458	332.688	339.836	0.669531	1.00314	0.888326	1.13233	1.05042	0.954144	0.77828	0.92629	1.02063	0.859514	0.926964	0.873949	0.835765	0.687463	0.622439	1.56057	1.33319	1.7083	1.08539	1.02161	1.02989	1.29663	0.953731	0.991629
M7ZRW3	Beta-glucosidase, chloroplastic OS=Triticum urartu GN=TRIUR3_01482 PE=3 SV=1 - [M7ZRW3_TRIUA]	35.93	7	15	156	540	61.1899	6.0874	238.87	211.824	264.555	0.979547	0.851166	0.874296	1.19097	1.44119	1.5185	1.21364	1.3021	1.19826	1.33629	1.58936	1.41079	0.87297	0.650498	0.782506	0.639858	0.569964	0.642946	0.750526	0.746381	0.723534	0.685505	0.586178	0.71073
Q9XEN5	Beta-1,3-glucanase OS=Triticum aestivum GN=Glb3 PE=2 SV=1 - [Q9XEN5_WHEAT]	35.93	3	8	24	334	34.8598	6.03662	71.1767	99.2633	115.83	0.960801	0.832832	0.838546	0.95541	1.20765	1.06955	0.918558	1.12879	0.853721	1.28635	1.32618	1.13433	1.01046	0.831183	0.983907	0.982035	0.996822	1.12006	0.890101	0.866518	0.963077	0.986275	0.901132	0.943481
A0A0D9VPY7	Serine/threonine-protein phosphatase OS=Leersia perrieri PE=3 SV=1 - [A0A0D9VPY7_9ORYZ]	35.93	2	7	24	295	33.2441	5.19873	85.3993	27.89	74.35	0.885663	1.0384	0.939459	1.04604	0.934402	1.03663	0.960798	0.955743	0.988575	1.13369	1.10149	1.16527	0.886372	1.10581	0.880413	1.02598	0.987984	0.978782	0.899788	1.11383	1.00328	1.45199	0.95431	0.9556
I1GRV5	Eukaryotic translation initiation factor 6 OS=Brachypodium distachyon GN=EIF6 PE=3 SV=1 - [I1GRV5_BRADI]	35.92	5	5	24	245	26.5114	4.85596	136.05	122.89	125.139	1.05116	1.14898	1.24818	0.912545	1.05194	1.08362	1.04634	1.0595	0.845451	1.06648	0.944362	0.87479	0.937777	0.89276	1.2773	0.965257	0.865603	1.00205	0.870105	1.02	0.841939	1.24971	0.871753	0.905598
A0A1D6CK62	Uncharacterized protein OS=Triticum aestivum PE=4 SV=1 - [A0A1D6CK62_WHEAT]	35.92	7	7	34	245	27.9495	9.14404	47.03	95.2833	66.7	0.96602	0.980984	1.10531	1.01465	1.06978	1.01398	0.988484	0.970374	0.898631	1.01299	0.938291	0.971045	1.13807	1.05363	1.08225	0.882903	0.986297	1.01279	0.963088	1.02464	1.05501	1.28419	0.943341	1.05795
N1R5R1	Translocase of chloroplast OS=Aegilops tauschii GN=F775_30646 PE=3 SV=1 - [N1R5R1_AEGTA]	35.89	4	9	42	326	36.2902	9.34912	89.7706	97.68	172.72	1.04973	0.842456	0.784934	0.923975	0.987008	0.933089	1.09903	0.962777	1.05915	1.06168	1.10265	1.14833	0.890616	0.959717	1.01225	1.04554	1.05738	1.06492	1.03465	1.13059	1.02816	0.777064	1.01643	0.948478
A0A1D5Z1R6	Uncharacterized protein OS=Triticum aestivum PE=4 SV=1 - [A0A1D5Z1R6_WHEAT]	35.87	3	15	91	630	67.8556	6.69775	315.778	210.457	216.82	1.10378	0.833848	0.962463	0.957907	0.890626	0.941078	1.0019	0.972915	1.11802	0.983581	1.12213	1.01045	0.963225	0.948292	0.963271	1.08854	1.17774	1.05967	0.99885	1.18354	1.0592	0.777217	1.00059	0.986838
A0A0D9VK63	Uncharacterized protein OS=Leersia perrieri PE=4 SV=1 - [A0A0D9VK63_9ORYZ]	35.84	2	14	63	572	61.9417	6.93213	47.19	92.35	102.157	0.873835	0.491866	1.03099	0.658293	0.743037	0.592435	0.940573	1.21685	1.18666	1.0453	0.554648	0.863389	1.1051	1.17134	1.42161	1.25855	1.2116	0.830883	1.29325	0.978154	0.919126	0.995407	1.30148	1.20101
M8BCX0	Beta-fructofuranosidase, insoluble isoenzyme 1 OS=Aegilops tauschii GN=F775_28705 PE=3 SV=1 - [M8BCX0_AEGTA]	35.81	5	16	95	578	64.1826	8.77783	101.883	165.249	158.938	0.926816	1.06057	1.15716	0.832128	1.07017	1.31291	1.09579	1.07357	1.05191	1.22826	1.06657	1.07682	0.812018	0.887234	0.76813	0.782097	0.941453	0.833838	0.919426	0.934849	0.922253	0.837094	0.994358	0.923318
W5HSX2	Uncharacterized protein OS=Triticum aestivum PE=4 SV=1 - [W5HSX2_WHEAT]	35.78	2	8	22	313	34.2749	6.55127	34.4433	88.05	132.59	1.02242	1.03688	0.832547	1.11585	1.09521	1.14263	1.026	0.979885	0.975176	1.00621	0.983228	1.18605	0.91421	0.996498	0.758407	1.12816	1.07484	1.2308	0.917905	0.989007	0.885624	0.909502	0.934859	0.954275
A0A1D5ZCY9	Uncharacterized protein OS=Triticum aestivum PE=4 SV=1 - [A0A1D5ZCY9_WHEAT]	35.78	2	4	13	109	11.956	5.021	83.86	58.46	26.14	0.795686	1.00844	0.787243	0.915987	0.811588	0.964416	0.792017	0.730555	0.92832	0.93066	0.569426	0.831839	1.15631	1.7767	1.48319	1.48745	1.20019	1.00351	1.18064	0.998706	1.05423	0.819192	0.867341	1.02381
W5AMN1	Uncharacterized protein OS=Triticum aestivum PE=4 SV=1 - [W5AMN1_WHEAT]	35.76	6	12	53	453	48.5857	5.88428	156.54	147.332	134.81	0.906777	1.09352	1.15961	0.747188	0.842135	0.815053	0.98262	0.967959	1.02556	0.835206	0.830989	0.837808	1.25403	1.04964	0.983626	1.19037	0.980544	1.06534	1.11768	1.0439	1.06776	1.17811	1.02731	0.982209
S5ZIQ7	NADH-dependent glutamate synthase OS=Triticum turgidum GN=NADH-GOGAT-3B PE=4 SV=1 - [S5ZIQ7_TRITU]	35.75	2	56	270	2151	235.031	6.63916	633.702	1051.66	1054.77	1.09074	1.11179	1.09603	1.10935	1.11512	1.13559	1.02132	0.93919	0.912004	0.963211	0.989814	1.04466	0.933022	1.11571	1.09057	0.969201	0.960003	1.01476	1.00649	1.02522	0.856964	0.883302	0.936051	0.792374
R7W4R7	Pyruvate dehydrogenase E1 component subunit alpha OS=Aegilops tauschii GN=F775_30864 PE=4 SV=1 - [R7W4R7_AEGTA]	35.71	13	13	61	420	45.8979	6.7417	181.5	251.372	210.423	0.911739	0.959005	0.941485	0.986357	1.02954	0.986087	0.978002	0.993874	1.00487	1.0481	1.02995	0.983978	1.04737	0.976228	0.958389	1.00192	1.01637	0.989728	1.03735	1.05745	1.01929	1.02342	1.01462	1.07292
M0ULW0	Uncharacterized protein OS=Hordeum vulgare subsp. vulgare PE=4 SV=1 - [M0ULW0_HORVV]	35.7	7	8	31	395	42.8305	5.17334	110.174	107.963	116.65	1.11755	0.983861	0.996531	1.03335	1.03725	1.04741	1.04825	0.973904	0.934522	1.10398	1.01829	0.996766	1.05605	1.139	1.06203	0.899111	1.00807	0.97754	0.956443	0.966933	0.97431	0.882185	1.00926	0.880523
A0A1D6AC93	DNA helicase OS=Triticum aestivum PE=3 SV=1 - [A0A1D6AC93_WHEAT]	35.67	21	21	131	729	80.6356	7.69385	406.691	499.884	399.55	1.0511	1.05167	1.09219	1.05484	0.958554	1.00342	1.0425	1.02586	0.991748	0.960791	0.994825	0.979732	0.929036	0.94612	0.972311	0.895532	0.946222	0.979106	0.991222	1.03741	1.00218	0.986398	1.00547	1.07522
I1HZD2	Vacuolar protein sorting-associated protein 29 OS=Brachypodium distachyon GN=BRADI_3g09820 PE=3 SV=1 - [I1HZD2_BRADI]	35.64	6	6	30	188	20.8788	6.59521	167.243	171.94	122.61	1.03563	0.940129	0.906924	0.967683	0.995578	1.06885	0.985538	0.953563	0.987538	1.00218	1.14164	1.0934	1.01188	0.939092	1.07409	0.97504	1.02806	0.97767	1.1045	1.08841	0.977197	0.965612	0.982835	0.999479
A0A1D5S6G8	Uncharacterized protein OS=Triticum aestivum PE=4 SV=1 - [A0A1D5S6G8_WHEAT]	35.64	6	8	60	376	40.0278	6.49365	140.866	66.39	117.673	0.860414	0.78019	0.691831	0.99771	1.09372	1.05123	1.05229	0.958459	1.29098	1.14529	1.18249	1.16139	0.895986	0.885747	0.754475	1.07876	1.19648	1.0332	1.01303	0.957583	0.978449	0.816111	1.08796	1.01622
M8CMW7	Delta-1-pyrroline-5-carboxylate synthetase OS=Aegilops tauschii GN=F775_30562 PE=3 SV=1 - [M8CMW7_AEGTA]	35.61	16	20	80	716	77.6526	6.68311	232.477	189.172	184.968	1.03336	1.03097	1.06528	0.999943	0.992929	0.962406	1.12558	1.05068	1.0282	1.12978	1.05371	1.13072	0.958078	0.969315	0.95295	0.922545	0.971935	0.969821	0.920021	1.03365	0.95368	0.97569	0.997302	1.00406
W5ALZ8	Uncharacterized protein OS=Triticum aestivum PE=3 SV=1 - [W5ALZ8_WHEAT]	35.59	4	27	97	885	94.9009	5.85889	177.939	283.159	268.201	1.34107	1.26652	0.941196	0.888239	1.00964	0.959191	1.30617	0.982997	0.951536	0.850541	0.925123	1.05811	0.788738	0.96696	0.923022	0.937066	0.919452	1.00832	0.808399	0.968248	1.04712	1.09995	1.08721	1.01666
A0A1D5YHN5	Uncharacterized protein OS=Triticum aestivum PE=4 SV=1 - [A0A1D5YHN5_WHEAT]	35.59	2	5	17	236	25.0427	4.91943	98.39	182.806	123.544	0.953661	0.832599	0.73964	0.951592	1.05397	0.807585	1.00614	0.910667	0.99098	1.07724	1.06925	1.11454	1.00305	0.961432	1.29062	0.870545	1.09687	1.15907	1.09129	1.10808	1.02181	1.24303	1.01099	0.799147
A0A1D5SY09	Uncharacterized protein OS=Triticum aestivum PE=4 SV=1 - [A0A1D5SY09_WHEAT]	35.56	4	15	56	450	48.1167	5.61768	136.899	225.67	205.278	1.23517	1.00356	1.05715	0.932106	0.969682	0.961797	1.16935	0.970326	1.20139	0.941347	1.09507	0.992171	0.868587	0.920727	0.886359	0.882194	1.03327	1.00396	0.950975	0.96218	0.991169	0.890879	1.01007	1.01516
N1R356	Formate dehydrogenase, mitochondrial OS=Aegilops tauschii GN=F775_27900 PE=3 SV=1 - [N1R356_AEGTA]	35.54	11	13	58	377	41.3542	6.99072	122.747	112.543	103.194	0.839359	0.883958	0.84393	1.06008	1.2567	1.09782	1.11004	1.14933	1.09484	1.40041	1.21302	1.23759	0.921967	0.777067	0.900691	0.834379	0.89666	0.807114	0.809872	0.830805	0.819604	0.868236	0.8872	0.82481
A0A1D5YR47	ATPase ASNA1 homolog OS=Triticum aestivum PE=3 SV=1 - [A0A1D5YR47_WHEAT]	35.54	2	9	35	363	40.6567	4.90674	137.82	104.104	196.896	0.718312	0.729305	0.828246	0.922351	0.997689	1.04699	1.00528	0.983899	0.924901	1.08746	1.08158	0.964963	1.22468	0.86499	1.07138	1.20048	1.19712	1.11457	1.19529	1.12881	1.15502	0.729876	1.05677	1.01968
[truncated: 1,945 more rows]
