# Supplementary material for: Comparative Proteomic Analysis Provides New Insights Into Low Nitrogen-Promoted Primary Root Growth in Hexaploid Wheat
Source: Front Plant Sci. 2019 Feb 20;10:151. doi: 10.3389/fpls.2019.00151 (PMC6391680; doi:10.3389/fpls.2019.00151)
Supplement: Supplementary file 3 [file Table_3.XLSX]

## Sheet: sheet1
Table S3 List of differentially abundant proteins (DAPs) in the XY54_CK-XY54_LN comparison
Accessiona	Description	AAsb	MW [kDa]c	calc. pId	XY54_CK-1	XY54_CK-2	XY54_CK-3	Average XY54_CK	XY54_LN-1	XY54_LN-2	XY54_LN-3	Average XY54_LN	XY54_LN/XY54_CK	t test p value
F2DKE7	Beta-galactosidase OS=Hordeum vulgare subsp. vulgare PE=2 SV=1 - [F2DKE7_HORVV]	853	91.7303	6.48096	0.867852	0.853719	0.863332	0.861634	1.09339	1.10624	1.09117	1.09693	1.27308	3.02704e-06
M8BL29	Endoglucanase OS=Aegilops tauschii GN=F775_29591 PE=3 SV=1 - [M8BL29_AEGTA]	547	60.2811	9.39307	0.747269	0.71737	0.747584	0.737408	1.17211	1.17189	1.22748	1.19049	1.61443	2.7467e-05
A0A1D5VEL3	Uncharacterized protein OS=Triticum aestivum PE=4 SV=1 - [A0A1D5VEL3_WHEAT]	415	46.8028	7.50342	0.798254	0.83147	0.808174	0.812633	1.19643	1.24762	1.26346	1.23584	1.52078	4.70015e-05
A0A1D5Z372	Uncharacterized protein OS=Triticum aestivum PE=3 SV=1 - [A0A1D5Z372_WHEAT]	356	37.4148	5.51611	0.857938	0.893732	0.865162	0.872277	1.1917	1.15963	1.1557	1.16901	1.34018	4.72414e-05
M7ZDS1	Uncharacterized protein OS=Triticum urartu GN=TRIUR3_24084 PE=3 SV=1 - [M7ZDS1_TRIUA]	305	32.6678	9.51025	0.868264	0.846263	0.845274	0.853267	1.03559	1.01391	1.02324	1.02425	1.20038	6.29705e-05
M7YYD3	Uncharacterized protein OS=Triticum urartu GN=TRIUR3_06777 PE=4 SV=1 - [M7YYD3_TRIUA]	161	16.43	9.90576	0.758268	0.843711	0.732984	0.778321	1.35947	1.39937	1.37085	1.37656	1.76863	7.30009e-05
M8AWC8	Uncharacterized protein OS=Aegilops tauschii GN=F775_32322 PE=3 SV=1 - [M8AWC8_AEGTA]	223	25.538	6.40479	0.901467	0.913893	0.852784	0.889381	1.24328	1.21513	1.24498	1.23446	1.388	8.04225e-05
M7ZB82	RNA-binding protein with multiple splicing 2 OS=Triticum urartu GN=TRIUR3_32911 PE=4 SV=1 - [M7ZB82_TRIUA]	307	33.4029	7.00537	0.841798	0.805332	0.816046	0.821059	1.05277	1.06269	1.02916	1.04821	1.27665	0.000102289
F2DLQ1	Predicted protein OS=Hordeum vulgare subsp. vulgare PE=2 SV=1 - [F2DLQ1_HORVV]	233	26.1824	9.36377	0.766219	0.765714	0.761715	0.764549	1.02069	1.0796	1.08924	1.06318	1.39059	0.000154963
A0A1D5Y4J9	Uncharacterized protein OS=Triticum aestivum PE=4 SV=1 - [A0A1D5Y4J9_WHEAT]	316	35.5493	6.7417	0.906385	0.868869	0.880583	0.885279	1.07962	1.0611	1.09226	1.07766	1.21731	0.000176944
M7YU16	ATP synthase subunit d, mitochondrial OS=Triticum urartu GN=TRIUR3_34657 PE=4 SV=1 - [M7YU16_TRIUA]	167	19.518	6.13818	0.86976	0.918867	0.867855	0.885494	1.24773	1.30448	1.33624	1.29615	1.46376	0.000183041
N1R4I5	Uncharacterized protein OS=Aegilops tauschii GN=F775_27090 PE=4 SV=1 - [N1R4I5_AEGTA]	141	15.5551	9.68604	0.649189	0.808988	0.749168	0.735782	1.58509	1.48712	1.65998	1.5774	2.14384	0.000250542
A0A1D5SQY8	Tubulin alpha chain OS=Triticum aestivum PE=3 SV=1 - [A0A1D5SQY8_WHEAT]	416	45.8336	5.03369	0.840237	0.822357	0.811245	0.824613	1.13085	1.14389	1.06983	1.11486	1.35198	0.000283287
A0A1D6RRU7	Uncharacterized protein OS=Triticum aestivum PE=4 SV=1 - [A0A1D6RRU7_WHEAT]	183	19.2375	5.09717	0.749913	0.823906	0.770315	0.781378	1.05165	1.03743	1.06054	1.04987	1.34362	0.000311438
A0A1D5ZGZ0	Uncharacterized protein OS=Triticum aestivum PE=4 SV=1 - [A0A1D5ZGZ0_WHEAT]	209	22.4613	7.13721	0.782679	0.726417	0.803609	0.770902	1.07394	1.08728	1.13278	1.098	1.4243	0.000358202
A0A1D6AL49	Uncharacterized protein OS=Triticum aestivum PE=4 SV=1 - [A0A1D6AL49_WHEAT]	784	80.9851	7.6499	0.877187	0.849664	0.818723	0.848524	1.19353	1.1216	1.19133	1.16882	1.37748	0.000383903
A0A1D5XT96	Uncharacterized protein OS=Triticum aestivum PE=4 SV=1 - [A0A1D5XT96_WHEAT]	410	45.1482	6.354	0.836526	0.869495	0.80102	0.83568	1.05052	1.07196	1.07574	1.06607	1.2757	0.000412416
A0A0C4BJ10	Rab18s OS=Triticum aestivum PE=2 SV=1 - [A0A0C4BJ10_WHEAT]	217	23.87	5.5415	0.82529	0.759209	0.750706	0.778402	1.02505	1.01317	1.03498	1.0244	1.31603	0.000544628
M0VNS4	Uncharacterized protein OS=Hordeum vulgare subsp. vulgare PE=4 SV=1 - [M0VNS4_HORVV]	119	12.4731	8.63135	0.840961	0.799247	0.857923	0.83271	1.11176	1.12329	1.19349	1.14285	1.37244	0.000555478
B6EDB7	Putative uncharacterized protein (Fragment) OS=Triticum monococcum PE=4 SV=1 - [B6EDB7_TRIMO]	114	12.5732	4.66553	0.729986	0.561254	0.737917	0.676385	1.25126	1.32094	1.28763	1.28661	1.90219	0.000562032
M7ZJS5	Putative glutathione S-transferase GSTU1 OS=Triticum urartu GN=TRIUR3_17205 PE=4 SV=1 - [M7ZJS5_TRIUA]	222	24.998	6.80029	0.890216	0.828435	0.833072	0.850574	1.11609	1.12204	1.07004	1.10272	1.29644	0.000612462
A9UIE6	Protease inhibitor-like protein OS=Triticum aestivum PE=2 SV=1 - [A9UIE6_WHEAT]	126	12.8498	8.19189	0.685873	0.717171	0.694826	0.69929	1.20571	1.09972	1.26984	1.19176	1.70424	0.000617812
A0A1D6B0X0	Uncharacterized protein OS=Triticum aestivum PE=3 SV=1 - [A0A1D6B0X0_WHEAT]	504	56.2347	5.14795	0.843183	0.927443	0.868923	0.87985	1.11931	1.1562	1.15444	1.14332	1.29945	0.000679485
W5FSF7	Uncharacterized protein OS=Triticum aestivum PE=4 SV=1 - [W5FSF7_WHEAT]	669	72.5712	5.14795	0.86112	0.863251	0.873504	0.865958	1.04045	1.10125	1.04106	1.06092	1.22514	0.000685664
A0A1D5WQB1	Uncharacterized protein OS=Triticum aestivum PE=4 SV=1 - [A0A1D5WQB1_WHEAT]	482	53.2111	6.49365	0.884835	0.735854	0.831163	0.817284	1.32373	1.26754	1.25008	1.28045	1.56671	0.000693365
W5CFX4	40S ribosomal protein S24 OS=Triticum aestivum PE=3 SV=1 - [W5CFX4_WHEAT]	138	15.7358	10.5796	0.708292	0.687269	0.800614	0.732058	1.06839	1.05712	1.09723	1.07424	1.46743	0.000744466
W5EX25	Uncharacterized protein OS=Triticum aestivum PE=4 SV=1 - [W5EX25_WHEAT]	539	61.2231	6.58057	0.923047	0.894778	0.907671	0.908499	1.18266	1.10951	1.1126	1.13492	1.24923	0.000854899
Q9LDX4	Thioredoxin H OS=Triticum aestivum PE=2 SV=1 - [Q9LDX4_WHEAT]	125	13.3459	5.22412	0.803718	0.710975	0.799131	0.771275	1.09572	1.14017	1.06744	1.10111	1.42765	0.000862845
A0A1B6PT29	Histone H2A OS=Sorghum bicolor GN=SORBI_005G168500 PE=3 SV=1 - [A0A1B6PT29_SORBI]	133	14.0598	10.2134	0.871773	0.721061	0.754109	0.782315	1.20908	1.1865	1.19079	1.19546	1.5281	0.000868921
A0A1D6RRR6	Uncharacterized protein OS=Triticum aestivum PE=4 SV=1 - [A0A1D6RRR6_WHEAT]	426	46.3933	9.74463	0.963782	0.925648	0.896331	0.928587	1.13898	1.18867	1.13899	1.15555	1.24441	0.000894646
A0A1D5YY58	Proteasome subunit alpha type OS=Triticum aestivum PE=3 SV=1 - [A0A1D5YY58_WHEAT]	249	27.2712	8.30908	0.800969	0.868076	0.850144	0.83973	1.09442	1.04489	1.05133	1.06354	1.26653	0.000912456
A0A077RAG2	Uncharacterized protein OS=Triticum aestivum GN=TRAES_3BF151800050CFD_c1 PE=3 SV=1 - [A0A077RAG2_WHEAT]	137	15.0286	5.30029	0.909652	0.803891	0.895658	0.869734	1.17188	1.15247	1.16774	1.16403	1.33838	0.000946088
A0A1D5VDH3	Uncharacterized protein OS=Triticum aestivum PE=4 SV=1 - [A0A1D5VDH3_WHEAT]	261	27.8518	5.26221	0.749252	0.839876	0.770228	0.786452	1.16823	1.16997	1.0798	1.13934	1.4487	0.000951328
Q41523	Uncharacterized protein OS=Triticum aestivum PE=2 SV=1 - [Q41523_WHEAT]	231	25.3675	4.88135	0.822889	0.802392	0.747917	0.791066	1.15966	1.12627	1.05834	1.11476	1.40918	0.000967324
A0A1D6AI49	Uncharacterized protein OS=Triticum aestivum PE=4 SV=1 - [A0A1D6AI49_WHEAT]	188	20.7497	7.37158	0.853417	0.796055	0.87558	0.841684	1.05096	1.08935	1.09431	1.0782	1.28101	0.00098595
W5AM23	Uncharacterized protein OS=Triticum aestivum PE=3 SV=1 - [W5AM23_WHEAT]	203	22.93	6.02393	0.801189	0.773461	0.771103	0.781918	1.02918	1.14856	1.10567	1.09447	1.39972	0.000992173
A3BTL4	Uncharacterized protein OS=Oryza sativa subsp. japonica GN=OsJ_27497 PE=4 SV=1 - [A3BTL4_ORYSJ]	77	9.15037	7.51807	0.803215	0.792317	0.737028	0.77752	1.05457	1.00603	0.990272	1.01696	1.30795	0.00105232
M8A3S8	Dirigent protein OS=Triticum urartu GN=TRIUR3_30230 PE=3 SV=1 - [M8A3S8_TRIUA]	225	22.7663	5.17334	0.903077	0.822219	0.826214	0.850503	1.0822	1.10974	1.13582	1.10925	1.30423	0.00106197
P04464	Calmodulin OS=Triticum aestivum PE=1 SV=3 - [CALM_WHEAT]	149	16.8359	4.24658	0.899511	0.794996	0.9615	0.885336	1.31081	1.37503	1.41367	1.3665	1.54349	0.00108592
Q8RWR6	Endoglucanase OS=Triticum aestivum PE=2 SV=1 - [Q8RWR6_WHEAT]	620	69.0604	9.05615	0.821767	0.762868	0.718013	0.76755	1.08914	1.18374	1.20465	1.15918	1.51023	0.00109109
D8L9B3	Protein disulfide isomerase family protein 4-1 OS=Triticum aestivum GN=pdil4-1 PE=2 SV=1 - [D8L9B3_WHEAT]	367	40.2359	6.56592	0.891292	0.801784	0.85666	0.849912	1.07148	1.07128	1.09662	1.07979	1.27047	0.00110167
M0XZ30	Reticulon-like protein OS=Hordeum vulgare subsp. vulgare PE=4 SV=1 - [M0XZ30_HORVV]	205	23.1487	9.51025	0.972539	0.907623	0.936316	0.938826	1.27374	1.17441	1.23445	1.22753	1.30752	0.00110902
A0A1D6B8P9	Uncharacterized protein OS=Triticum aestivum PE=3 SV=1 - [A0A1D6B8P9_WHEAT]	372	40.3457	9.77393	0.890958	0.847259	0.875506	0.871241	1.11873	1.05492	1.05533	1.07633	1.2354	0.00116009
M8A2B6	Trafficking protein particle complex subunit 1 OS=Triticum urartu GN=TRIUR3_29102 PE=4 SV=1 - [M8A2B6_TRIUA]	164	18.0743	9.5542	0.676892	0.755343	0.626985	0.686406	1.0991	1.02895	1.13632	1.08812	1.58525	0.00119222
A0A1D6A9W4	Uncharacterized protein OS=Triticum aestivum PE=4 SV=1 - [A0A1D6A9W4_WHEAT]	780	80.3677	7.97217	0.870667	0.92308	0.987296	0.927014	1.24265	1.32009	1.2453	1.26935	1.36928	0.00125658
A0A1D6RZW3	PRA1 family protein OS=Triticum aestivum PE=3 SV=1 - [A0A1D6RZW3_WHEAT]	220	22.8571	5.59229	0.932247	1.02223	0.995062	0.983178	1.19852	1.19296	1.20512	1.19887	1.21938	0.0013081
M8BP15	Uncharacterized protein OS=Aegilops tauschii GN=F775_30339 PE=3 SV=1 - [M8BP15_AEGTA]	267	28.6209	10.0083	0.773854	0.772865	0.809453	0.785391	1.11876	1.27079	1.13964	1.1764	1.49785	0.00134511
M8BT86	Uncharacterized protein OS=Aegilops tauschii GN=F775_26163 PE=4 SV=1 - [M8BT86_AEGTA]	190	20.9228	5.17334	0.922456	0.82735	0.838806	0.862871	1.09627	1.11432	1.15112	1.12057	1.29865	0.00163276
A0A1D6CTX7	Uncharacterized protein OS=Triticum aestivum PE=4 SV=1 - [A0A1D6CTX7_WHEAT]	326	36.8082	6.69775	0.849025	0.923568	0.881504	0.884699	1.09581	1.10008	1.16618	1.12069	1.26675	0.00167275
A0A1D6AKJ1	Uncharacterized protein OS=Triticum aestivum PE=3 SV=1 - [A0A1D6AKJ1_WHEAT]	184	20.5817	8.14795	0.887883	0.794737	0.842613	0.841744	1.14998	1.06725	1.11613	1.11112	1.32002	0.00171548
A0A1D6D6A7	Uncharacterized protein OS=Triticum aestivum PE=4 SV=1 - [A0A1D6D6A7_WHEAT]	300	32.213	5.69385	0.945331	0.940724	0.870719	0.918925	1.17606	1.21642	1.29312	1.22853	1.33693	0.00179962
F2E8P0	Predicted protein OS=Hordeum vulgare subsp. vulgare PE=2 SV=1 - [F2E8P0_HORVV]	316	35.1831	7.13721	0.918722	0.885161	0.904607	0.90283	1.18253	1.18919	1.08827	1.15333	1.27746	0.00180966
A0A1D5XXT7	Uncharacterized protein OS=Triticum aestivum PE=4 SV=1 - [A0A1D5XXT7_WHEAT]	488	54.9176	8.19189	0.919633	0.91189	0.890281	0.907268	1.23393	1.18716	1.11018	1.17709	1.2974	0.00190465
A0A1D5SN88	Uncharacterized protein OS=Triticum aestivum PE=4 SV=1 - [A0A1D5SN88_WHEAT]	329	35.2002	6.69775	0.839268	0.82919	0.821884	0.830114	1.16754	1.03756	1.11102	1.10537	1.33159	0.00192102
A0A1D6A7G3	Uncharacterized protein OS=Triticum aestivum PE=3 SV=1 - [A0A1D6A7G3_WHEAT]	530	57.6287	6.63916	0.997531	0.964831	1.0588	1.00706	1.20954	1.26361	1.26628	1.24648	1.23775	0.00195347
A0A1D5T5B8	Uncharacterized protein OS=Triticum aestivum PE=4 SV=1 - [A0A1D5T5B8_WHEAT]	252	28.3482	8.55811	0.962744	0.750357	0.893943	0.869015	1.54744	1.8099	1.55056	1.63597	1.88255	0.00201546
A0A1D5UHY5	Uncharacterized protein OS=Triticum aestivum PE=4 SV=1 - [A0A1D5UHY5_WHEAT]	723	81.1423	5.13525	0.878121	0.952834	0.915869	0.915608	1.10397	1.13156	1.18225	1.13926	1.24426	0.002072
W5D4C8	Uncharacterized protein OS=Triticum aestivum GN=TRAES_3BF089200070CFD_c1 PE=3 SV=1 - [W5D4C8_WHEAT]	501	56.7751	8.86572	0.722583	0.823305	0.743779	0.763222	1.06624	1.12818	1.01841	1.07094	1.40319	0.00222837
M8AJS0	Uncharacterized protein OS=Aegilops tauschii GN=F775_26896 PE=3 SV=1 - [M8AJS0_AEGTA]	224	24.964	5.46533	0.866571	0.935017	0.869789	0.890459	1.15325	1.23573	1.12152	1.17017	1.31412	0.0023463
A0A1D5XZW3	Uncharacterized protein OS=Triticum aestivum PE=4 SV=1 - [A0A1D5XZW3_WHEAT]	948	104.475	5.17334	0.87358	0.886966	0.844335	0.868294	1.12377	1.02816	1.10445	1.08546	1.25011	0.00240024
B0BKB0	Superal1 (Fragment) OS=Hordeum vulgare GN=sal1 PE=4 SV=1 - [B0BKB0_HORVU]	180	19.9612	8.86572	0.870938	0.674798	0.815107	0.786948	1.24253	1.16977	1.22796	1.21342	1.54193	0.00240254
M0W4T9	Uncharacterized protein OS=Hordeum vulgare subsp. vulgare PE=4 SV=1 - [M0W4T9_HORVV]	86	9.58595	6.65381	0.781056	0.663072	0.772705	0.738944	1.23862	1.09237	1.1085	1.1465	1.55154	0.00243819
A0A1D6B0P4	Uncharacterized protein OS=Triticum aestivum PE=4 SV=1 - [A0A1D6B0P4_WHEAT]	238	27.1325	8.11865	0.798881	0.647904	0.76722	0.738001	1.14902	1.05223	1.10229	1.10118	1.49211	0.00250978
M0W574	Uncharacterized protein OS=Hordeum vulgare subsp. vulgare PE=4 SV=1 - [M0W574_HORVV]	878	98.4134	5.13525	1.04598	0.905397	0.945012	0.965465	1.23428	1.26399	1.27306	1.25711	1.30208	0.00256678
A0A1D5ZIK7	Uncharacterized protein OS=Triticum aestivum PE=4 SV=1 - [A0A1D5ZIK7_WHEAT]	887	99.5379	5.45264	0.9609	1.02058	0.987558	0.989679	1.41435	1.33128	1.24621	1.33061	1.34449	0.00270335
M7ZQW3	Histone H2A OS=Triticum urartu GN=TRIUR3_27223 PE=3 SV=1 - [M7ZQW3_TRIUA]	156	16.5244	10.4624	0.852963	0.825796	0.750201	0.809654	1.00359	1.0337	1.0402	1.02583	1.267	0.00272838
W5ERP5	Peroxidase OS=Triticum aestivum PE=3 SV=1 - [W5ERP5_WHEAT]	319	33.9442	8.45557	0.72799	0.701427	0.595961	0.675126	1.1933	1.14472	1.39614	1.24472	1.84368	0.0028035
I1GV20	Uncharacterized protein OS=Brachypodium distachyon GN=BRADI_1g29390 PE=4 SV=1 - [I1GV20_BRADI]	182	20.0702	4.95752	0.82793	0.722568	0.853895	0.801465	1.1152	1.21574	1.10877	1.14657	1.43059	0.00287667
W5DTP9	Uncharacterized protein OS=Triticum aestivum PE=4 SV=1 - [W5DTP9_WHEAT]	136	15.1582	6.52197	0.877294	0.781304	0.681852	0.78015	1.16252	1.31779	1.26037	1.2469	1.59828	0.00297547
I3VKD2	Cysteine endopeptidase EP alpha OS=Secale cereale x Triticum turgidum subsp. durum PE=2 SV=1 - [I3VKD2_9POAL]	461	50.3749	5.12256	0.790763	0.91282	0.839729	0.84777	1.07367	1.07467	1.08148	1.07661	1.26993	0.00299575
A0A1D6D5I2	Uncharacterized protein OS=Triticum aestivum PE=4 SV=1 - [A0A1D6D5I2_WHEAT]	92	10.016	5.50342	0.866875	1.0433	0.870354	0.926842	1.28922	1.32765	1.29724	1.3047	1.40769	0.00313054
A0A0A9AM13	Atp1, OrsajM_p50 OS=Arundo donax PE=4 SV=1 - [A0A0A9AM13_ARUDO]	51	5.85809	5.26221	0.870995	0.849467	0.786618	0.835694	1.04647	1.16765	1.11291	1.10901	1.32705	0.00319985
A0A1D6B740	Uncharacterized protein OS=Triticum aestivum PE=3 SV=1 - [A0A1D6B740_WHEAT]	908	99.0035	9.12939	0.862628	0.87493	0.780808	0.839456	1.02195	1.03313	1.05735	1.03748	1.23589	0.00320623
G9I6G7	Glutathione peroxidase OS=Secale cereale x Triticum turgidum subsp. durum PE=2 SV=1 - [G9I6G7_9POAL]	168	18.4423	7.23975	0.802439	0.878876	0.874379	0.851898	1.1133	1.04487	1.15301	1.10373	1.29561	0.00329309
W5GI50	60S ribosomal protein L6 OS=Triticum aestivum PE=3 SV=1 - [W5GI50_WHEAT]	219	24.5304	10.1401	0.853401	0.975462	0.944739	0.924534	1.17462	1.18952	1.14337	1.16917	1.2646	0.00332728
W5D157	Uncharacterized protein OS=Triticum aestivum GN=TRAES_3BF078000050CFD_c1 PE=4 SV=1 - [W5D157_WHEAT]	554	59.8972	4.65283	0.896972	0.932852	0.944446	0.924757	1.243	1.24624	1.11794	1.20239	1.30023	0.00338736
N1R3N3	Uncharacterized protein OS=Aegilops tauschii GN=F775_18408 PE=4 SV=1 - [N1R3N3_AEGTA]	747	82.0069	6.01123	0.855836	0.947478	0.897603	0.900306	1.16008	1.09685	1.08999	1.11564	1.23918	0.00340551
P00068	Cytochrome c OS=Triticum aestivum PE=1 SV=1 - [CYC_WHEAT]	112	12.0401	9.31982	0.829909	0.827146	0.930052	0.862369	1.10269	1.20168	1.12159	1.14199	1.32425	0.00354398
A0A1D5TSF7	Uncharacterized protein OS=Triticum aestivum PE=4 SV=1 - [A0A1D5TSF7_WHEAT]	560	60.7899	6.23975	0.809112	0.922835	0.824698	0.852215	1.35895	1.20866	1.46254	1.34338	1.57634	0.00387992
M7ZMZ6	Blue copper protein OS=Triticum urartu GN=TRIUR3_31367 PE=4 SV=1 - [M7ZMZ6_TRIUA]	150	15.6579	9.51025	0.802217	0.769563	0.844468	0.805416	1.06233	1.06901	1.20502	1.11212	1.3808	0.00393318
G8CLP1	Eukaryotic initiation factor (Iso)4E (Fragment) OS=Aegilops speltoides subsp. speltoides GN=eifiso4E PE=2 SV=1 - [G8CLP1_AEGSP]	150	17.2785	6.02393	0.926528	0.835133	0.876041	0.879234	1.09689	1.04886	1.13415	1.0933	1.24347	0.00408081
M0V4I6	Uncharacterized protein OS=Hordeum vulgare subsp. vulgare PE=4 SV=1 - [M0V4I6_HORVV]	63	6.75958	8.47021	0.853571	0.933239	0.793463	0.860091	1.12096	1.25615	1.22993	1.20235	1.39793	0.00409962
R7W2F4	Peroxiredoxin-2C OS=Aegilops tauschii GN=F775_31232 PE=4 SV=1 - [R7W2F4_AEGTA]	162	17.317	5.31299	0.894673	0.842427	0.830967	0.856022	1.01672	1.12474	1.08611	1.07585	1.25681	0.00410015
M7ZCN0	Uncharacterized protein OS=Triticum urartu GN=TRIUR3_23302 PE=4 SV=1 - [M7ZCN0_TRIUA]	771	82.9261	4.52588	0.908113	0.811877	0.813927	0.844639	1.03975	1.1176	1.13034	1.0959	1.29747	0.00411061
A0A1D5SFZ2	Uncharacterized protein OS=Triticum aestivum PE=3 SV=1 - [A0A1D5SFZ2_WHEAT]	482	51.3548	5.14795	0.873656	0.88037	0.824259	0.859428	1.022	1.13764	1.11869	1.09278	1.27152	0.00427905
A0A1D6BXN2	Uncharacterized protein OS=Triticum aestivum PE=4 SV=1 - [A0A1D6BXN2_WHEAT]	261	29.0706	8.22119	0.867372	0.890134	0.861776	0.873094	1.05369	1.00506	1.10954	1.0561	1.2096	0.00432071
A0A1D5UX69	Uncharacterized protein OS=Triticum aestivum PE=4 SV=1 - [A0A1D5UX69_WHEAT]	502	55.1344	6.17627	0.887075	0.778769	0.894554	0.853466	1.12886	1.07591	1.07672	1.09383	1.28163	0.00434293
W5DZI2	Uncharacterized protein OS=Triticum aestivum PE=4 SV=1 - [W5DZI2_WHEAT]	152	16.3383	4.81787	0.936744	0.952814	0.880756	0.923438	1.27366	1.19603	1.12675	1.19881	1.29821	0.00447747
A0A1D6BJ57	Uncharacterized protein OS=Triticum aestivum PE=4 SV=1 - [A0A1D6BJ57_WHEAT]	219	22.3392	6.72705	0.762409	0.611855	0.8015	0.725255	1.38147	1.1398	1.39199	1.30442	1.79857	0.00451987
M8AYH1	Uncharacterized protein OS=Triticum urartu GN=TRIUR3_21755 PE=4 SV=1 - [M8AYH1_TRIUA]	617	69.7252	5.68115	0.857607	0.847127	0.846868	0.850534	1.01192	1.08629	1.15145	1.08322	1.27358	0.00453311
A0A1D6RN38	Phospho-2-dehydro-3-deoxyheptonate aldolase OS=Triticum aestivum PE=3 SV=1 - [A0A1D6RN38_WHEAT]	537	58.7308	8.23584	0.969776	0.968066	1.05146	0.996434	1.34627	1.23528	1.2247	1.26875	1.27329	0.00463117
M7ZFY1	Peroxidase OS=Triticum urartu GN=TRIUR3_15854 PE=3 SV=1 - [M7ZFY1_TRIUA]	331	34.7197	7.82568	0.813705	0.939448	0.970545	0.907899	1.22099	1.17334	1.18322	1.19251	1.31349	0.00473752
A0A1D5T8I8	Uncharacterized protein OS=Triticum aestivum PE=4 SV=1 - [A0A1D5T8I8_WHEAT]	95	10.7036	9.29053	0.950951	0.848302	0.956131	0.918461	1.13916	1.11219	1.17558	1.14231	1.24372	0.00483679
A0A1D5TX00	Uncharacterized protein OS=Triticum aestivum PE=3 SV=1 - [A0A1D5TX00_WHEAT]	122	14.1734	11.3999	0.79679	0.723231	0.901263	0.807094	1.21207	1.1071	1.25875	1.19264	1.4777	0.00487577
M0V3H0	Uncharacterized protein OS=Hordeum vulgare subsp. vulgare PE=4 SV=1 - [M0V3H0_HORVV]	287	31.217	6.62451	0.851852	0.797305	0.983459	0.877538	1.21311	1.17934	1.26541	1.21929	1.38944	0.00488436
A0A1D5TZ01	Uncharacterized protein OS=Triticum aestivum PE=3 SV=1 - [A0A1D5TZ01_WHEAT]	444	48.6229	7.28369	0.923251	0.971731	0.869307	0.92143	1.09633	1.1882	1.15224	1.14559	1.24328	0.00491948
Q41629	ADP,ATP carrier protein 1, mitochondrial OS=Triticum aestivum GN=ANT-G1 PE=3 SV=1 - [ADT1_WHEAT]	331	35.9386	9.78857	0.831369	0.883128	0.792096	0.835531	1.13064	1.01357	1.09602	1.08008	1.29268	0.00496237
A0A1D5SD76	Autophagy-related protein 3 OS=Triticum aestivum PE=3 SV=1 - [A0A1D5SD76_WHEAT]	310	34.759	4.64014	0.805746	0.669315	0.764646	0.746569	0.975338	1.0648	1.08728	1.04247	1.39635	0.00502323
A0A0D9XE53	Uncharacterized protein OS=Leersia perrieri PE=3 SV=1 - [A0A0D9XE53_9ORYZ]	518	58.8227	8.47021	1.00406	0.847829	0.879751	0.910548	1.17276	1.18848	1.16893	1.17673	1.29233	0.00518455
I1H2B7	Uncharacterized protein OS=Brachypodium distachyon GN=BRADI_1g53060 PE=3 SV=1 - [I1H2B7_BRADI]	296	32.327	6.53662	0.812218	0.872771	0.838647	0.841212	1.06044	1.10586	0.989713	1.052	1.25058	0.00519988
N1QRC7	Adenosylhomocysteinase OS=Aegilops tauschii GN=F775_27825 PE=3 SV=1 - [N1QRC7_AEGTA]	485	53.221	5.89697	0.96835	0.957554	1.02284	0.982914	1.12391	1.21196	1.21822	1.18469	1.20529	0.00525204
A0A1D5TG93	Peroxidase OS=Triticum aestivum PE=3 SV=1 - [A0A1D5TG93_WHEAT]	345	37.8399	6.53662	0.856667	0.838184	0.978297	0.891049	1.13825	1.13973	1.2042	1.16073	1.30265	0.00532785
I3NM23	Lipoxygenase OS=Triticum aestivum GN=Lpx PE=3 SV=1 - [I3NM23_WHEAT]	861	95.9192	6.27783	0.644259	0.799045	0.666838	0.703381	1.11053	1.06215	1.28047	1.15105	1.63646	0.00545613
A0A1D5Y2A3	Uncharacterized protein OS=Triticum aestivum PE=4 SV=1 - [A0A1D5Y2A3_WHEAT]	409	45.184	4.61475	0.811199	0.818233	0.85204	0.827157	1.05709	0.96777	0.972164	0.999008	1.20776	0.00560296
F2CR08	Predicted protein OS=Hordeum vulgare subsp. vulgare PE=2 SV=1 - [F2CR08_HORVV]	446	48.0283	5.5542	0.831502	0.712364	0.723871	0.755912	0.954581	0.964171	0.959275	0.959342	1.26912	0.00589511
M7ZIQ2	Putative glutathione S-transferase GSTF1 OS=Triticum urartu GN=TRIUR3_27494 PE=3 SV=1 - [M7ZIQ2_TRIUA]	219	24.9708	6.43018	0.805704	0.926935	0.961766	0.898135	1.26395	1.14824	1.21003	1.20741	1.34435	0.00592564
M7ZZ97	Lactoylglutathione lyase OS=Triticum urartu GN=TRIUR3_16591 PE=3 SV=1 - [M7ZZ97_TRIUA]	187	20.7662	5.43994	0.807447	0.886973	0.792722	0.829047	1.0477	1.00366	0.986364	1.01258	1.22137	0.00600723
A0A1D5ZSJ8	Uncharacterized protein OS=Triticum aestivum PE=4 SV=1 - [A0A1D5ZSJ8_WHEAT]	408	43.9794	5.61768	0.960892	0.96164	0.9531	0.958544	1.11014	1.25761	1.18262	1.18345	1.23464	0.00620335
A0A1D5UUZ4	Uncharacterized protein OS=Triticum aestivum PE=4 SV=1 - [A0A1D5UUZ4_WHEAT]	493	54.1525	5.87158	0.979617	0.855247	0.996489	0.943784	1.1627	1.22918	1.20941	1.20043	1.27193	0.00621322
A0A0A7LUF6	CCAAT-binding transcription factor C OS=Triticum aestivum GN=NFYC-D6 PE=2 SV=1 - [A0A0A7LUF6_WHEAT]	254	28.0193	6.94678	0.752059	0.768083	0.655961	0.725368	0.994385	0.968983	0.905678	0.956349	1.31843	0.00621419
W5EPW2	Uncharacterized protein OS=Triticum aestivum PE=3 SV=1 - [W5EPW2_WHEAT]	343	37.3981	6.68311	0.794981	0.874692	0.776213	0.815295	1.12124	1.1547	1.00988	1.09527	1.3434	0.00623292
A0A1D5ZCL9	Uncharacterized protein OS=Triticum aestivum PE=4 SV=1 - [A0A1D5ZCL9_WHEAT]	222	25.028	6.80029	0.688805	0.702298	0.732698	0.707934	1.22389	0.977244	1.07378	1.09164	1.54201	0.00624665
A0A1D5VBB2	Uncharacterized protein OS=Triticum aestivum PE=4 SV=1 - [A0A1D5VBB2_WHEAT]	174	18.23	6.65381	1.02393	0.951382	0.918254	0.964522	1.23015	1.20226	1.13135	1.18792	1.23161	0.00647229
A0A1D6CHG4	Uncharacterized protein OS=Triticum aestivum PE=3 SV=1 - [A0A1D6CHG4_WHEAT]	163	17.3397	9.56885	0.92342	0.822296	0.87974	0.875152	1.17927	1.05044	1.12836	1.11936	1.27904	0.0068093
A0A1D5XKL4	Uncharacterized protein OS=Triticum aestivum PE=4 SV=1 - [A0A1D5XKL4_WHEAT]	488	54.9516	8.00146	0.802087	0.802856	0.874357	0.826433	1.11626	1.03002	0.993152	1.04648	1.26626	0.00727336
M8BCQ0	Glucan endo-1,3-beta-glucosidase 8 OS=Aegilops tauschii GN=F775_17028 PE=3 SV=1 - [M8BCQ0_AEGTA]	450	48.224	4.84326	0.843566	0.83389	0.939525	0.872327	1.06589	1.09962	1.03418	1.06656	1.22266	0.00735586
M7Y5S1	Uncharacterized protein OS=Triticum urartu GN=TRIUR3_11652 PE=4 SV=1 - [M7Y5S1_TRIUA]	498	54.3287	5.26221	0.874622	0.890114	0.9124	0.892379	1.15908	1.05575	1.04197	1.0856	1.21652	0.00742435
A0A1D5W1T3	Uncharacterized protein OS=Triticum aestivum PE=4 SV=1 - [A0A1D5W1T3_WHEAT]	204	21.8725	4.84326	0.954695	0.780231	1.01549	0.916806	1.45331	1.51111	1.27812	1.41418	1.5425	0.00746704
A0A1D5YDS7	Uncharacterized protein OS=Triticum aestivum PE=3 SV=1 - [A0A1D5YDS7_WHEAT]	222	22.8397	6.07471	0.997974	0.863326	0.892617	0.917972	1.13025	1.26018	1.26571	1.21871	1.32762	0.00753704
A9U8G1	Alcohol dehydrogenase ADH2D OS=Triticum aestivum PE=2 SV=1 - [A9U8G1_WHEAT]	379	40.9767	6.40479	0.902299	0.780767	0.737326	0.806798	1.12149	1.15299	1.03825	1.10424	1.36867	0.00775413
A0A1D5T4G2	Uncharacterized protein OS=Triticum aestivum PE=4 SV=1 - [A0A1D5T4G2_WHEAT]	296	32.627	6.65381	0.913588	0.818889	0.754876	0.829118	1.12907	1.13751	1.04081	1.10247	1.32969	0.00790558
R7WDH9	Mitochondrial outer membrane porin OS=Aegilops tauschii GN=F775_27468 PE=4 SV=1 - [R7WDH9_AEGTA]	902	97.4897	9.5835	0.872246	0.920738	0.771844	0.854943	1.12277	1.10114	1.05066	1.09153	1.27672	0.00833514
A0A1D6ADT1	Uncharacterized protein OS=Triticum aestivum PE=4 SV=1 - [A0A1D6ADT1_WHEAT]	414	43.9091	4.94482	1.0312	1.01321	1.11254	1.05232	1.6849	1.50574	1.36876	1.5198	1.44424	0.00837282
A0A1D6DER2	Uncharacterized protein OS=Triticum aestivum PE=4 SV=1 - [A0A1D6DER2_WHEAT]	141	15.4625	4.34814	0.8912	0.796458	0.747543	0.811734	1.18417	1.51968	1.28639	1.33008	1.63857	0.00861432
A0A1D5S567	Uncharacterized protein OS=Triticum aestivum PE=4 SV=1 - [A0A1D5S567_WHEAT]	131	14.4973	5.31299	0.726981	0.838225	0.775942	0.780383	1.01254	1.00422	0.927755	0.981503	1.25772	0.00872227
B6T212	Pre-mRNA branch site p14-like protein OS=Zea mays PE=2 SV=1 - [B6T212_MAIZE]	129	14.4735	9.37842	0.885393	0.773788	0.813288	0.824157	1.00038	1.09651	1.14639	1.08109	1.31176	0.0088511
A0A1D5YWZ5	Uncharacterized protein OS=Triticum aestivum PE=4 SV=1 - [A0A1D5YWZ5_WHEAT]	264	27.4473	9.0708	1.01932	0.89263	0.794738	0.902229	1.4065	1.3246	1.20879	1.3133	1.45561	0.00902592
A0A1D6S902	Uncharacterized protein OS=Triticum aestivum PE=4 SV=1 - [A0A1D6S902_WHEAT]	162	17.029	7.75244	0.866326	0.912115	0.977588	0.918676	1.14111	1.06442	1.1077	1.10441	1.20218	0.00903508
M7ZKG5	Uncharacterized protein OS=Triticum urartu GN=TRIUR3_29970 PE=4 SV=1 - [M7ZKG5_TRIUA]	377	41.534	5.36377	0.829636	0.970722	0.846351	0.882236	1.15742	1.10684	1.08446	1.11624	1.26524	0.00909631
W5I9I6	Uncharacterized protein OS=Triticum aestivum PE=4 SV=1 - [W5I9I6_WHEAT]	407	42.3966	4.729	0.834525	0.808383	0.896349	0.846419	1.08653	1.05728	0.979342	1.04105	1.22995	0.00920065
A0A077S3V2	Aspartate aminotransferase OS=Triticum aestivum GN=TRAES_3BF023000050CFD_c1 PE=4 SV=1 - [A0A077S3V2_WHEAT]	454	49.4874	8.22119	0.883656	0.719288	0.721222	0.774722	1.14958	1.19299	1.02619	1.12292	1.44945	0.00923293
A0A1D5UZR0	Uncharacterized protein OS=Triticum aestivum PE=4 SV=1 - [A0A1D5UZR0_WHEAT]	196	20.0888	4.97021	0.730972	0.62581	0.778075	0.711619	1.15324	0.980029	0.998895	1.04406	1.46716	0.00941517
A0A1D5XXS1	Uncharacterized protein OS=Triticum aestivum PE=3 SV=1 - [A0A1D5XXS1_WHEAT]	337	38.0513	5.31299	0.850259	0.799043	0.721892	0.790398	0.987469	0.969213	1.05962	1.00544	1.27206	0.00978092
M8BW67	GTP-binding protein YPTM2 OS=Aegilops tauschii GN=F775_29864 PE=4 SV=1 - [M8BW67_AEGTA]	193	21.9801	5.16064	0.815277	0.773149	0.88495	0.824459	1.00219	1.15826	1.15518	1.10521	1.34053	0.0099927
A0A1D6RQL5	Uncharacterized protein OS=Triticum aestivum PE=4 SV=1 - [A0A1D6RQL5_WHEAT]	410	45.176	6.99072	0.94753	0.902244	0.707136	0.852303	1.20394	1.35287	1.21434	1.25705	1.47489	0.0100344
F2DUJ2	Predicted protein OS=Hordeum vulgare subsp. vulgare PE=2 SV=1 - [F2DUJ2_HORVV]	251	27.1221	9.40771	0.863795	0.775707	0.848122	0.829208	0.955242	1.02056	1.05132	1.00904	1.21687	0.0101462
A0A1D5Z9B9	Uncharacterized protein OS=Triticum aestivum PE=4 SV=1 - [A0A1D5Z9B9_WHEAT]	129	14.4392	6.45557	0.922456	0.913078	0.918418	0.917984	1.14696	1.13611	1.02179	1.10162	1.20004	0.0102154
A0A1D5XR80	Glutathione peroxidase OS=Triticum aestivum PE=3 SV=1 - [A0A1D5XR80_WHEAT]	187	21.3307	7.03467	0.841925	0.8002	0.704324	0.78215	1.28737	1.17428	1.5642	1.34195	1.71572	0.0103422
C0KTS8	Hypersensitive induced response protein 4 OS=Triticum aestivum GN=hir4 PE=2 SV=1 - [C0KTS8_WHEAT]	288	32.0384	5.41455	0.979746	0.861514	0.855493	0.898918	1.07293	1.09051	1.1273	1.09691	1.22026	0.0104114
A0A1D5ZQI6	Uncharacterized protein OS=Triticum aestivum PE=3 SV=1 - [A0A1D5ZQI6_WHEAT]	532	59.7195	5.19873	0.941764	0.909018	0.845332	0.898705	1.18977	1.22488	1.05861	1.15775	1.28825	0.0110919
M8A5N1	Uncharacterized protein OS=Triticum urartu GN=TRIUR3_09799 PE=4 SV=1 - [M8A5N1_TRIUA]	208	23.378	6.93213	0.897669	0.80816	0.911341	0.87239	1.02783	1.16088	1.16613	1.11828	1.28186	0.01151
A0A0A9T1B4	Uncharacterized protein OS=Arundo donax PE=4 SV=1 - [A0A0A9T1B4_ARUDO]	216	23.6089	8.66064	0.660531	0.868789	0.805114	0.778145	1.02785	1.14649	1.17996	1.1181	1.43688	0.0115443
A0A1D5UBI2	Uncharacterized protein OS=Triticum aestivum PE=4 SV=1 - [A0A1D5UBI2_WHEAT]	97	10.3854	5.45264	0.868781	0.855386	0.780264	0.83481	1.03999	1.14549	1.26931	1.1516	1.37947	0.0115632
A0A1D5ZK05	Uncharacterized protein OS=Triticum aestivum PE=4 SV=1 - [A0A1D5ZK05_WHEAT]	291	32.8852	5.99854	0.896729	0.964514	0.960742	0.940662	1.17373	1.2007	1.38866	1.25436	1.33349	0.0115741
M8A1C6	Carboxypeptidase OS=Triticum urartu GN=TRIUR3_10998 PE=3 SV=1 - [M8A1C6_TRIUA]	424	46.3268	8.39697	0.902342	0.877577	0.984032	0.921317	1.17468	1.05979	1.14737	1.12728	1.22355	0.0120966
A0A1D5XYS1	Uncharacterized protein OS=Triticum aestivum PE=3 SV=1 - [A0A1D5XYS1_WHEAT]	222	24.3602	5.99854	0.873721	0.963696	0.836747	0.891388	1.11708	1.0693	1.04735	1.07791	1.20925	0.012228
Q84N28	Flavone O-methyltransferase 1 OS=Triticum aestivum GN=OMT1 PE=1 SV=1 - [FOMT1_WHEAT]	360	38.8346	6.12549	1.01578	0.883048	0.820084	0.906304	1.1852	1.29918	1.4379	1.30743	1.44259	0.0125542
M8C3E0	Uncharacterized protein OS=Aegilops tauschii GN=F775_29839 PE=4 SV=1 - [M8C3E0_AEGTA]	386	41.1132	7.18115	1.01624	0.953904	0.890796	0.953648	1.12753	1.26172	1.30457	1.23127	1.29112	0.0125773
A0A1D5VH81	Ubiquitinyl hydrolase 1 OS=Triticum aestivum PE=3 SV=1 - [A0A1D5VH81_WHEAT]	754	83.7921	5.16064	0.775943	0.726972	0.805098	0.769338	0.980772	1.15305	0.977299	1.03704	1.34796	0.0126967
A0A1D8MIY2	ABCC1 (Fragment) OS=Triticum polonicum PE=2 SV=1 - [A0A1D8MIY2_9POAL]	1629	182.706	6.93213	0.856058	0.872978	0.857504	0.86218	1.14186	1.02937	0.993838	1.05502	1.22367	0.0127373
A0A1D5ZX08	Uncharacterized protein OS=Triticum aestivum PE=4 SV=1 - [A0A1D5ZX08_WHEAT]	624	67.7705	7.89893	0.861879	0.842336	0.788504	0.830906	0.986177	1.13723	1.0206	1.048	1.26128	0.012828
N1QVM1	NADPH--cytochrome P450 reductase OS=Aegilops tauschii GN=F775_02235 PE=3 SV=1 - [N1QVM1_AEGTA]	696	76.8998	5.79541	0.854075	0.652581	0.602565	0.703074	1.10389	1.06704	1.30531	1.15875	1.64811	0.0129579
M7ZU78	Pleckstrin homology domain-containing family A member 8 OS=Triticum urartu GN=TRIUR3_13560 PE=4 SV=1 - [M7ZU78_TRIUA]	202	22.6282	6.68311	0.869639	0.802912	0.739213	0.803922	1.09437	0.980131	0.997138	1.02388	1.27361	0.0132049
A0A1D6RSB0	Uncharacterized protein OS=Triticum aestivum PE=3 SV=1 - [A0A1D6RSB0_WHEAT]	288	29.984	9.36377	0.710604	0.859586	0.886158	0.818783	1.12866	1.04525	1.0529	1.0756	1.31366	0.0134126
M7YTH6	60S ribosomal protein L13a-4 OS=Triticum urartu GN=TRIUR3_17673 PE=3 SV=1 - [M7YTH6_TRIUA]	206	23.5149	10.3892	0.908003	0.717672	0.789989	0.805221	1.0138	1.07094	1.09682	1.06052	1.31705	0.0135933
W5FZ44	Uncharacterized protein OS=Triticum aestivum PE=4 SV=1 - [W5FZ44_WHEAT]	160	18.0821	10.7554	0.732627	0.691847	0.705173	0.709883	0.974837	0.85493	1.05862	0.962796	1.35628	0.0137706
A0A1D5VAK3	Uncharacterized protein OS=Triticum aestivum PE=4 SV=1 - [A0A1D5VAK3_WHEAT]	688	74.4887	6.45557	0.813174	0.817783	0.847965	0.826307	1.16832	0.978919	1.04326	1.0635	1.28705	0.0138525
A0A1D6AUA2	Uncharacterized protein OS=Triticum aestivum PE=4 SV=1 - [A0A1D6AUA2_WHEAT]	298	32.5311	6.7124	0.814925	0.969487	1.01929	0.934566	1.29832	1.27319	1.16138	1.2443	1.33142	0.014201
A0A0D9Y0C1	Uncharacterized protein OS=Leersia perrieri PE=3 SV=1 - [A0A0D9Y0C1_9ORYZ]	193	22.0854	6.94678	0.763941	0.90074	0.661279	0.77532	1.07005	1.13008	1.27491	1.15835	1.49402	0.0142301
A0A1D5V5M0	Glycerol-3-phosphate dehydrogenase [NAD(+)] OS=Triticum aestivum PE=3 SV=1 - [A0A1D5V5M0_WHEAT]	423	46.5003	8.1333	0.932013	0.858866	0.818722	0.869867	1.11632	1.00274	1.07416	1.06441	1.22364	0.0142723
R7WFJ8	Uncharacterized protein OS=Aegilops tauschii GN=F775_27685 PE=4 SV=1 - [R7WFJ8_AEGTA]	188	20.4213	9.78857	0.898776	0.843862	0.916464	0.886367	1.07253	1.00014	1.13325	1.06864	1.20564	0.0146225
A0A1D5W7M9	Uncharacterized protein OS=Triticum aestivum PE=4 SV=1 - [A0A1D5W7M9_WHEAT]	203	22.4892	5.2749	1.0027	0.869956	0.904714	0.925789	1.09887	1.11226	1.20509	1.13874	1.23002	0.0148269
M7ZF62	Protein CASP OS=Triticum urartu GN=TRIUR3_15698 PE=4 SV=1 - [M7ZF62_TRIUA]	673	77.9589	5.36377	0.757325	0.671335	0.849905	0.759521	1.22124	1.04307	1.02057	1.09496	1.44165	0.0148297
N1QTR7	Uncharacterized protein OS=Aegilops tauschii GN=F775_19376 PE=4 SV=1 - [N1QTR7_AEGTA]	599	65.0237	8.79248	0.737475	0.843034	0.820853	0.800454	1.12941	0.954715	1.05386	1.046	1.30675	0.0148855
K3YWM1	Uncharacterized protein OS=Setaria italica GN=SETIT_018667mg PE=4 SV=1 - [K3YWM1_SETIT]	135	15.3389	7.1958	0.655712	0.609525	0.880365	0.715201	1.31008	1.17415	1.04702	1.17708	1.64581	0.0150017
A0A0A9RPC1	40S ribosomal protein S30 OS=Arundo donax PE=4 SV=1 - [A0A0A9RPC1_ARUDO]	25	2.8555	11.063	0.858085	0.844812	0.730711	0.811203	1.10054	0.98796	1.17807	1.08886	1.34228	0.0153677
A0A1D5YDM0	Peroxidase OS=Triticum aestivum PE=3 SV=1 - [A0A1D5YDM0_WHEAT]	320	34.0059	5.93506	0.865217	0.947543	0.852608	0.888456	1.44255	1.152	1.21001	1.26819	1.42741	0.0154064
W5ADK3	Uncharacterized protein OS=Triticum aestivum PE=4 SV=1 - [W5ADK3_WHEAT]	216	23.8504	7.95752	0.830147	0.789254	0.94293	0.854111	1.05232	1.03346	1.12096	1.06892	1.2515	0.0155255
M8CKB1	Uncharacterized protein OS=Aegilops tauschii GN=F775_27835 PE=3 SV=1 - [M8CKB1_AEGTA]	222	24.4286	5.45264	0.857953	0.810494	0.774188	0.814212	1.0429	0.924633	1.05561	1.00771	1.23765	0.0159817
A0A077RYT2	Uncharacterized protein OS=Triticum aestivum GN=TRAES_3BF111700150CFD_c1 PE=4 SV=1 - [A0A077RYT2_WHEAT]	206	23.1565	5.31299	0.875411	0.776135	0.920379	0.857308	1.22191	1.05989	1.08296	1.12159	1.30827	0.0161989
A0A1D5W291	Uncharacterized protein OS=Triticum aestivum PE=4 SV=1 - [A0A1D5W291_WHEAT]	328	37.4006	5.8208	0.96152	0.794665	0.83598	0.864055	1.23816	1.60354	1.26782	1.36984	1.58536	0.0165607
A0A1D6AKU6	Uncharacterized protein OS=Triticum aestivum PE=4 SV=1 - [A0A1D6AKU6_WHEAT]	163	18.2719	4.729	0.832123	0.784799	0.921043	0.845989	1.03903	1.01841	1.14401	1.06715	1.26142	0.0165728
Q43475	SNF1-related protein kinase (Fragment) OS=Hordeum vulgare GN=BKIN2 PE=2 SV=1 - [Q43475_HORVU]	484	55.2869	8.76318	0.830561	0.741773	0.837668	0.803334	0.918697	0.984932	1.02444	0.976023	1.21497	0.0167012
A0A1D5WFV2	Histone H2A OS=Triticum aestivum PE=3 SV=1 - [A0A1D5WFV2_WHEAT]	175	18.5444	10.228	0.706249	0.933911	0.818794	0.819651	1.21655	1.05429	1.14649	1.13911	1.38975	0.0167585
A0A1D5YL18	Uncharacterized protein OS=Triticum aestivum PE=4 SV=1 - [A0A1D5YL18_WHEAT]	353	39.5741	8.98291	0.957619	0.896636	0.829643	0.894633	1.15029	1.1109	1.02976	1.09698	1.22618	0.0168246
H9NAV6	Superoxide dismutase [Cu-Zn] OS=Triticum aestivum PE=2 SV=1 - [H9NAV6_WHEAT]	152	15.0824	6.17627	0.873511	0.814125	0.845653	0.84443	0.956159	0.995112	1.08875	1.01334	1.20003	0.017029
A0A1D5SG47	Uncharacterized protein OS=Triticum aestivum PE=4 SV=1 - [A0A1D5SG47_WHEAT]	214	23.6581	7.81104	0.756399	0.861263	0.848516	0.822059	1.27994	1.27305	1.01405	1.18901	1.44638	0.0171992
A0A0E0PZ44	40S ribosomal protein S24 OS=Oryza rufipogon PE=3 SV=1 - [A0A0E0PZ44_ORYRU]	153	17.3457	10.5796	0.830435	0.879424	0.985722	0.898527	1.09033	1.07787	1.1756	1.1146	1.24048	0.0172987
A0A1D5TZX7	Uncharacterized protein OS=Triticum aestivum PE=4 SV=1 - [A0A1D5TZX7_WHEAT]	316	33.7181	7.06396	0.893927	0.953419	0.735682	0.86101	1.10395	1.32562	1.36656	1.26538	1.46965	0.017881
F2CT02	Predicted protein OS=Hordeum vulgare subsp. vulgare PE=2 SV=1 - [F2CT02_HORVV]	245	25.9363	4.81787	0.84558	0.74897	0.754979	0.783176	1.07164	1.11984	1.39992	1.19713	1.52856	0.0180174
M8A6E4	DEAD-box ATP-dependent RNA helicase 20 OS=Triticum urartu GN=TRIUR3_13251 PE=3 SV=1 - [M8A6E4_TRIUA]	491	53.802	6.97607	0.976609	0.892383	0.79009	0.886361	1.10813	1.09366	1.08608	1.09596	1.23647	0.0181629
A0A1D5UK36	Uncharacterized protein OS=Triticum aestivum PE=4 SV=1 - [A0A1D5UK36_WHEAT]	505	53.9974	4.58936	0.852462	0.834918	0.775844	0.821075	1.02144	1.06143	0.923514	1.00213	1.22051	0.018356
A0A0E0G8Z2	Uncharacterized protein OS=Oryza nivara PE=4 SV=1 - [A0A0E0G8Z2_ORYNI]	210	23.0305	7.41553	0.934397	0.938205	0.98596	0.952854	1.26218	1.33565	1.09286	1.23023	1.2911	0.0197789
A0A1D6B9G2	Phenylalanine ammonia-lyase OS=Triticum aestivum PE=3 SV=1 - [A0A1D6B9G2_WHEAT]	747	80.4015	6.49365	0.859448	0.931724	0.974391	0.921854	1.43747	1.13714	1.24807	1.27423	1.38224	0.0198855
F2D9S7	Predicted protein OS=Hordeum vulgare subsp. vulgare PE=2 SV=1 - [F2D9S7_HORVV]	91	10.1314	10.1548	0.910394	0.767397	0.750855	0.809549	1.33485	1.02475	1.23259	1.1974	1.47909	0.0205305
A0A1D5TVT4	Uncharacterized protein OS=Triticum aestivum PE=4 SV=1 - [A0A1D5TVT4_WHEAT]	214	23.24	5.50342	0.791992	0.934284	0.990177	0.905484	1.22394	1.18684	1.09289	1.16789	1.2898	0.0206463
W5H1Q1	Citrate synthase OS=Triticum aestivum PE=3 SV=1 - [W5H1Q1_WHEAT]	472	52.5262	7.60596	0.902246	0.796416	0.837434	0.845365	1.18714	1.02776	1.31957	1.17816	1.39367	0.0207327
U5MY58	Monodehydroasorbate reductase OS=Triticum aestivum PE=2 SV=1 - [U5MY58_WHEAT]	435	46.6628	5.18604	0.762543	0.887665	0.791583	0.81393	1.16335	0.989398	1.01749	1.05675	1.29833	0.0210677
A0A1D5U8K7	Uncharacterized protein OS=Triticum aestivum PE=4 SV=1 - [A0A1D5U8K7_WHEAT]	477	51.7492	6.31592	0.808585	0.822156	0.937008	0.855916	1.12959	1.00354	1.04307	1.05874	1.23696	0.0212861
A0A1D5WJA8	Uncharacterized protein OS=Triticum aestivum PE=3 SV=1 - [A0A1D5WJA8_WHEAT]	186	21.1157	7.91357	0.907686	0.943201	0.95407	0.934986	1.1724	1.36	1.11139	1.2146	1.29905	0.0213163
A0A1D5RST4	Uncharacterized protein OS=Triticum aestivum PE=4 SV=1 - [A0A1D5RST4_WHEAT]	510	56.164	6.63916	1.06294	0.985738	0.741712	0.93013	1.3814	1.26198	1.28195	1.30844	1.40673	0.0217494
W5I3L0	Uncharacterized protein OS=Triticum aestivum PE=3 SV=1 - [W5I3L0_WHEAT]	110	12.2264	9.5542	0.663622	0.836795	0.837578	0.779331	0.977238	1.00462	0.994402	0.992086	1.273	0.0219102
A0A1D6A8E6	Uncharacterized protein OS=Triticum aestivum PE=4 SV=1 - [A0A1D6A8E6_WHEAT]	108	12.3448	4.85596	0.789842	0.755044	0.785038	0.776641	1.09763	0.899433	1.13202	1.04303	1.343	0.0220722
A0A0C4BJJ2	Uncharacterized protein OS=Triticum aestivum PE=4 SV=1 - [A0A0C4BJJ2_WHEAT]	214	23.3169	6.06201	0.712357	0.863847	0.993441	0.856548	1.23125	1.10535	1.21905	1.18521	1.38371	0.0221891
M7YMY4	Arogenate dehydrogenase 2, chloroplastic OS=Triticum urartu GN=TRIUR3_33887 PE=4 SV=1 - [M7YMY4_TRIUA]	353	39.8187	9.70068	1.00751	0.869734	0.951264	0.942836	1.32248	1.09785	1.24479	1.22171	1.29578	0.0223756
A0A1D5UDA3	Uncharacterized protein OS=Triticum aestivum PE=4 SV=1 - [A0A1D5UDA3_WHEAT]	529	58.4608	7.92822	0.910615	0.966459	0.952596	0.943223	1.04241	1.1448	1.21538	1.13419	1.20247	0.0226156
A0A1D5TAD1	Uncharacterized protein OS=Triticum aestivum PE=3 SV=1 - [A0A1D5TAD1_WHEAT]	1221	136.948	5.19873	1.04916	1.01146	0.884028	0.981547	1.22538	1.27238	1.13581	1.21119	1.23396	0.0230403
A0A1D6BV35	Uncharacterized protein OS=Triticum aestivum PE=4 SV=1 - [A0A1D6BV35_WHEAT]	435	46.5529	5.31299	0.868618	0.865958	0.852649	0.862408	1.2099	1.11157	0.980813	1.10076	1.27638	0.0231193
A0A1D6C5A2	Uncharacterized protein OS=Triticum aestivum PE=4 SV=1 - [A0A1D6C5A2_WHEAT]	619	68.3185	8.98291	0.838161	0.839708	0.832258	0.836709	1.30601	1.05523	1.05081	1.13735	1.35931	0.0235139
A0A1D6CIU4	Uncharacterized protein OS=Triticum aestivum PE=3 SV=1 - [A0A1D6CIU4_WHEAT]	216	23.4321	6.27783	0.725925	0.856273	0.663504	0.748567	1.00779	1.05521	0.918864	0.993953	1.32781	0.0241478
W5B8X6	Uncharacterized protein OS=Triticum aestivum PE=4 SV=1 - [W5B8X6_WHEAT]	311	32.9812	6.41748	0.790941	0.98401	0.932467	0.902472	1.14864	1.12718	1.0794	1.11841	1.23927	0.024314
A0A1D5RUI1	Uncharacterized protein OS=Triticum aestivum PE=3 SV=1 - [A0A1D5RUI1_WHEAT]	458	47.7198	7.98682	0.877644	0.716278	0.744278	0.7794	1.15782	0.961005	1.026	1.04828	1.34498	0.0244208
W5A0E2	Uncharacterized protein OS=Triticum aestivum PE=4 SV=1 - [W5A0E2_WHEAT]	288	30.5409	9.21729	0.847303	0.94975	0.871318	0.889457	1.00378	1.17839	1.17536	1.11918	1.25827	0.0247014
A0A1D6DLY9	Uncharacterized protein OS=Triticum aestivum PE=3 SV=1 - [A0A1D6DLY9_WHEAT]	398	41.2572	6.52197	0.943026	0.768253	0.914801	0.87536	1.07296	1.05962	1.06479	1.06579	1.21754	0.0247513
A0A077S5S5	Uncharacterized protein OS=Triticum aestivum GN=TRAES_3BF019300130CFD_c1 PE=4 SV=1 - [A0A077S5S5_WHEAT]	238	26.3448	9.65674	0.716362	0.942875	0.845826	0.835021	1.42519	1.28366	1.07313	1.26066	1.50973	0.024835
M8C4U5	Uncharacterized protein OS=Aegilops tauschii GN=F775_26764 PE=4 SV=1 - [M8C4U5_AEGTA]	144	14.8757	8.49951	0.923784	0.94725	0.813682	0.894905	1.15719	1.0559	1.04465	1.08591	1.21344	0.0248644
A0A1D5TV46	Serine hydroxymethyltransferase OS=Triticum aestivum PE=3 SV=1 - [A0A1D5TV46_WHEAT]	464	50.6206	6.85889	0.927266	0.7038	0.736946	0.789337	1.02383	1.0345	1.1503	1.06954	1.35499	0.0253782
M0WVW3	Uncharacterized protein OS=Hordeum vulgare subsp. vulgare PE=3 SV=1 - [M0WVW3_HORVV]	621	66.2583	4.91943	0.718682	0.898204	0.883678	0.833522	1.26619	1.10512	1.04003	1.13712	1.36423	0.0265286
A0A1D5T8P6	Acyl-[acyl-carrier-protein] desaturase OS=Triticum aestivum PE=3 SV=1 - [A0A1D5T8P6_WHEAT]	369	42.5644	6.39209	0.941719	0.789793	0.914657	0.882056	1.10469	1.02034	1.06213	1.06239	1.20444	0.0268087
A0A1D6CW10	Uncharacterized protein OS=Triticum aestivum PE=4 SV=1 - [A0A1D6CW10_WHEAT]	174	19.4555	9.80322	0.783241	0.651799	0.807784	0.747608	1.06821	0.895554	1.1101	1.02462	1.37054	0.027392
M8CAB8	Nitrate transporter OS=Aegilops tauschii GN=F775_13375 PE=4 SV=1 - [M8CAB8_AEGTA]	505	54.4265	8.57275	0.7803	0.560241	0.974829	0.77179	1.78681	1.56482	1.16799	1.50654	1.95201	0.027646
M7YVQ9	Peroxisomal membrane protein PMP22 OS=Triticum urartu GN=TRIUR3_33089 PE=3 SV=1 - [M7YVQ9_TRIUA]	148	16.6209	10.2573	0.93408	0.725398	0.734091	0.797856	1.01106	1.27133	1.14133	1.14124	1.43038	0.0276569
A0A1D5Y3H8	Uncharacterized protein OS=Triticum aestivum PE=4 SV=1 - [A0A1D5Y3H8_WHEAT]	673	70.7897	7.94287	0.932468	0.645028	0.675652	0.751049	1.08369	1.04965	1.05139	1.06158	1.41346	0.0277259
A0A1D5ZGQ5	Uncharacterized protein OS=Triticum aestivum PE=3 SV=1 - [A0A1D5ZGQ5_WHEAT]	876	97.485	5.21143	0.768652	0.872949	0.860873	0.834158	1.20871	1.09255	0.96977	1.09034	1.30712	0.0285347
M8A374	Histone H4 OS=Triticum urartu GN=TRIUR3_00190 PE=3 SV=1 - [M8A374_TRIUA]	103	11.4184	11.4731	1.02671	0.862285	1.02389	0.970961	1.14553	1.14693	1.22701	1.17316	1.20824	0.0290026
A0A1D6BYC7	Uncharacterized protein OS=Triticum aestivum PE=4 SV=1 - [A0A1D6BYC7_WHEAT]	545	60.2108	6.56592	0.801715	0.921735	0.938726	0.887392	1.29486	1.16861	1.04318	1.16888	1.31721	0.0290565
A0A1D5SNX0	Uncharacterized protein OS=Triticum aestivum PE=4 SV=1 - [A0A1D5SNX0_WHEAT]	271	30.2966	5.03369	0.943	0.891157	0.935261	0.923139	1.36906	1.83512	1.28223	1.49547	1.61998	0.0293963
A0A1D5UPA8	Cysteine proteinase inhibitor OS=Triticum aestivum PE=3 SV=1 - [A0A1D5UPA8_WHEAT]	144	14.9281	10.228	0.880096	0.810914	0.830978	0.840663	1.0381	0.949586	1.15238	1.04669	1.24508	0.0295774
W5AN74	Peroxidase OS=Triticum aestivum PE=3 SV=1 - [W5AN74_WHEAT]	341	36.5862	6.12549	0.828762	1.01288	0.775085	0.872242	1.21622	1.20427	1.06208	1.16086	1.33089	0.0298535
M7ZFS7	Peroxidase OS=Triticum urartu GN=TRIUR3_24022 PE=3 SV=1 - [M7ZFS7_TRIUA]	331	36.0261	5.73193	1.11355	0.83362	0.926152	0.957774	1.19457	1.38568	1.27565	1.2853	1.34197	0.0299145
A0A1D6DBC1	Uncharacterized protein OS=Triticum aestivum PE=4 SV=1 - [A0A1D6DBC1_WHEAT]	675	75.9465	6.82959	1.05023	0.839765	0.863988	0.917995	1.2372	1.22242	1.09282	1.18415	1.28993	0.0300706
W5GGG4	Uncharacterized protein OS=Triticum aestivum PE=3 SV=1 - [W5GGG4_WHEAT]	353	38.3565	6.45557	0.904471	1.04248	0.838012	0.928323	1.60523	1.34609	1.18017	1.37716	1.4835	0.0310004
Q0Q0I7	Heat shock protein 90 OS=Triticum aestivum GN=HSP90-2 PE=1 SV=1 - [Q0Q0I7_WHEAT]	700	80.4098	5.03369	0.834336	0.745278	0.754298	0.777971	0.860708	0.995101	1.00335	0.953052	1.22505	0.0319826
W5FSP4	Uncharacterized protein OS=Triticum aestivum PE=3 SV=1 - [W5FSP4_WHEAT]	356	37.2948	5.66846	0.950056	0.867257	0.866533	0.894615	0.99399	1.20358	1.15701	1.11819	1.24992	0.0321238
M8BIM8	60S ribosomal protein L7-2 OS=Aegilops tauschii GN=F775_31782 PE=4 SV=1 - [M8BIM8_AEGTA]	244	28.0894	10.0522	0.61558	0.834874	0.757859	0.736105	1.18241	1.10844	0.911101	1.06732	1.44995	0.0327582
A0A1D6BF23	Uncharacterized protein OS=Triticum aestivum PE=3 SV=1 - [A0A1D6BF23_WHEAT]	530	59.282	4.97021	0.724915	0.908445	0.79277	0.80871	1.14286	1.02511	0.968473	1.04548	1.29278	0.0332112
T1N178	Uncharacterized protein OS=Triticum urartu PE=3 SV=1 - [T1N178_TRIUA]	85	8.91024	5.24951	0.844097	0.80388	0.730668	0.792882	1.01588	1.01668	1.30093	1.11116	1.40142	0.0339826
A0A1D5ZCY9	Uncharacterized protein OS=Triticum aestivum PE=4 SV=1 - [A0A1D5ZCY9_WHEAT]	109	11.956	5.021	0.795686	1.00844	0.787243	0.863791	1.15631	1.7767	1.48319	1.47207	1.70419	0.034589
A0A1D5VJX2	Uncharacterized protein OS=Triticum aestivum PE=4 SV=1 - [A0A1D5VJX2_WHEAT]	600	67.2683	4.7417	1.06002	0.941117	0.963546	0.988228	1.13935	1.36911	1.18975	1.23274	1.24742	0.0359647
W5ET39	Uncharacterized protein OS=Triticum aestivum PE=4 SV=1 - [W5ET39_WHEAT]	300	32.9979	8.00146	0.830781	0.76952	0.711683	0.770661	1.09807	0.948903	0.901125	0.982698	1.27514	0.0364726
A0A1D5VDU1	Uncharacterized protein OS=Triticum aestivum PE=4 SV=1 - [A0A1D5VDU1_WHEAT]	425	47.5232	6.87354	0.852118	0.887962	0.977145	0.905742	1.22138	1.20798	1.0091	1.14615	1.26543	0.0369326
A0A1D6ACP8	Ammonium transporter OS=Triticum aestivum PE=3 SV=1 - [A0A1D6ACP8_WHEAT]	503	52.8177	7.7085	0.738473	0.731115	0.986499	0.818695	1.65264	1.4413	1.08194	1.39196	1.70022	0.0371728
A0A1D5XF08	Uncharacterized protein OS=Triticum aestivum PE=4 SV=1 - [A0A1D5XF08_WHEAT]	347	38.6108	6.72705	0.970057	0.977015	0.935836	0.960969	1.48675	1.15332	1.20397	1.28135	1.33339	0.0374597
A0A1D6CW89	Uncharacterized protein OS=Triticum aestivum PE=4 SV=1 - [A0A1D6CW89_WHEAT]	260	28.8466	5.2749	0.808269	0.898551	0.698944	0.801921	1.41012	0.985915	1.40464	1.26689	1.57982	0.0376114
A0A1D5SJ61	Uncharacterized protein OS=Triticum aestivum PE=3 SV=1 - [A0A1D5SJ61_WHEAT]	394	42.2141	6.52197	0.83916	0.942212	1.01868	0.933352	1.20816	1.08307	1.10213	1.13112	1.21189	0.0382295
D9CJA8	Sucrose phosphate synthase II 3A (Fragment) OS=Triticum aestivum PE=4 SV=1 - [D9CJA8_WHEAT]	961	106.574	6.18896	0.805011	0.657971	0.618156	0.693713	0.911175	1.10233	0.882879	0.965462	1.39173	0.0383178
T1S9X1	DnaJ protein 2-like protein OS=Triticum aestivum PE=2 SV=1 - [T1S9X1_WHEAT]	421	46.4978	6.93213	1.00381	0.867327	0.842784	0.904642	1.15989	1.06201	1.0483	1.09007	1.20497	0.0387552
A0A1D5ZHK0	Uncharacterized protein OS=Triticum aestivum PE=4 SV=1 - [A0A1D5ZHK0_WHEAT]	634	66.9026	5.69385	0.857125	0.905812	0.950662	0.904533	1.31292	1.16286	1.02693	1.16757	1.2908	0.0388945
A0A1D5V4M9	Uncharacterized protein OS=Triticum aestivum PE=3 SV=1 - [A0A1D5V4M9_WHEAT]	370	38.1984	6.43018	0.867263	0.884541	1.03715	0.929651	1.09553	1.08592	1.20291	1.12812	1.21349	0.0391777
M8B4P2	Heat shock cognate 70 kDa protein OS=Aegilops tauschii GN=F775_27250 PE=3 SV=1 - [M8B4P2_AEGTA]	651	71.2641	5.21143	0.976105	1.00496	0.814018	0.931695	1.09577	1.23563	1.12508	1.15216	1.23663	0.0393319
F2DWX8	Predicted protein OS=Hordeum vulgare subsp. vulgare PE=2 SV=1 - [F2DWX8_HORVV]	203	21.6919	6.39209	0.831528	1.00548	0.786256	0.87442	1.2765	1.02875	1.26373	1.18966	1.36051	0.0394604
M8B7Y1	Putative 6-phosphogluconolactonase 4, chloroplastic OS=Aegilops tauschii GN=F775_27592 PE=4 SV=1 - [M8B7Y1_AEGTA]	261	28.3017	5.66846	0.868047	0.739633	0.779512	0.795731	0.958336	0.987096	1.19451	1.04665	1.31533	0.0397674
M8BZF8	ATP synthase subunit O, mitochondrial OS=Aegilops tauschii GN=F775_30510 PE=3 SV=1 - [M8BZF8_AEGTA]	232	25.6108	9.48096	0.839443	0.622772	0.602029	0.688081	1.13831	0.859558	1.1594	1.05242	1.5295	0.0413492
W5ATQ6	Uncharacterized protein OS=Triticum aestivum PE=4 SV=1 - [W5ATQ6_WHEAT]	311	32.9862	6.31592	0.889106	0.78522	0.909454	0.86126	1.08071	0.947711	1.09917	1.04253	1.21047	0.0416483
A0A1D5UBI3	Uncharacterized protein OS=Triticum aestivum PE=3 SV=1 - [A0A1D5UBI3_WHEAT]	218	23.3036	4.66553	1.56585	1.24007	1.27746	1.36113	1.63862	1.88584	1.68993	1.73813	1.27698	0.0417272
A0A1D6CEF7	Uncharacterized protein OS=Triticum aestivum PE=4 SV=1 - [A0A1D6CEF7_WHEAT]	353	37.5949	5.04639	0.99854	0.75931	0.93419	0.897347	1.08386	1.15795	1.11179	1.11787	1.24574	0.0418307
W5F6Q2	Uncharacterized protein OS=Triticum aestivum PE=4 SV=1 - [W5F6Q2_WHEAT]	548	61.0522	6.11279	0.74967	0.945532	0.779583	0.824928	0.973387	1.03793	1.11855	1.04329	1.2647	0.0419142
A0A1D5XVM8	Uncharacterized protein OS=Triticum aestivum PE=4 SV=1 - [A0A1D5XVM8_WHEAT]	416	44.6264	5.60498	0.898196	0.944593	0.864742	0.90251	1.17018	1.10596	0.976243	1.08413	1.20124	0.0419571
A0A1D5WZ71	Uncharacterized protein OS=Triticum aestivum PE=3 SV=1 - [A0A1D5WZ71_WHEAT]	454	47.6744	5.38916	0.957932	0.998038	0.85037	0.935447	1.29112	1.39216	1.06433	1.2492	1.33541	0.0421165
A0A1D5YZN0	Uncharacterized protein OS=Triticum aestivum PE=3 SV=1 - [A0A1D5YZN0_WHEAT]	274	29.9239	10.1694	0.991174	1.08967	0.901475	0.994108	1.12803	1.43389	1.42375	1.32855	1.33643	0.0427466
A0A1D6AAS1	Uncharacterized protein OS=Triticum aestivum PE=3 SV=1 - [A0A1D6AAS1_WHEAT]	468	49.6124	7.25439	0.926694	0.782524	0.735324	0.814847	1.02489	0.977865	0.968833	0.99053	1.2156	0.04316
A0A1D5SGP2	Uncharacterized protein OS=Triticum aestivum PE=4 SV=1 - [A0A1D5SGP2_WHEAT]	118	12.2754	7.81104	0.857614	0.830206	0.911763	0.866528	1.25277	1.75109	2.33755	1.78047	2.05472	0.0438155
A0A1D5SJM7	Uncharacterized protein OS=Triticum aestivum PE=3 SV=1 - [A0A1D5SJM7_WHEAT]	1057	114.329	5.61768	0.851395	0.757992	0.9648	0.858062	1.25897	1.12874	1.00598	1.13123	1.31835	0.0443894
W5AYV5	Uncharacterized protein OS=Triticum aestivum PE=3 SV=1 - [W5AYV5_WHEAT]	412	45.0619	8.85107	0.821296	1.03449	0.781391	0.87906	1.32015	1.37446	1.04945	1.24802	1.41972	0.0444718
A0A1D5Z4G9	Uncharacterized protein OS=Triticum aestivum PE=3 SV=1 - [A0A1D5Z4G9_WHEAT]	247	25.3006	10.6528	0.905556	0.818157	0.747272	0.823662	0.950477	1.17351	1.03574	1.05324	1.27873	0.0446311
A0A1D6BGI6	Uncharacterized protein OS=Triticum aestivum PE=4 SV=1 - [A0A1D6BGI6_WHEAT]	200	22.1173	5.8208	0.809297	0.92012	0.725725	0.818381	0.999116	0.982894	0.965248	0.982419	1.20044	0.0454397
M8CGD5	14 kDa proline-rich protein OS=Aegilops tauschii GN=F775_06051 PE=4 SV=1 - [M8CGD5_AEGTA]	131	13.328	8.35303	0.831961	0.335686	0.557788	0.575145	1.1219	1.10203	1.77776	1.3339	2.31923	0.0454627
A0A1D5S798	Uncharacterized protein OS=Triticum aestivum PE=4 SV=1 - [A0A1D5S798_WHEAT]	375	42.4288	6.45557	0.642968	0.85361	0.868393	0.788324	1.16202	1.11714	0.940776	1.07331	1.36151	0.0454637
W5E6M8	Uncharacterized protein OS=Triticum aestivum PE=4 SV=1 - [W5E6M8_WHEAT]	152	16.3613	4.7417	0.80698	1.04155	0.947993	0.932173	1.13514	1.12307	1.12148	1.12656	1.20853	0.0465999
Q06I80	Fasciclin-like protein FLA26 OS=Triticum aestivum PE=2 SV=1 - [Q06I80_WHEAT]	460	49.5709	6.53662	0.983368	0.965098	0.772724	0.907063	1.04429	1.26853	1.29076	1.20119	1.32427	0.0469251
F2E9P1	Predicted protein (Fragment) OS=Hordeum vulgare subsp. vulgare PE=2 SV=1 - [F2E9P1_HORVV]	376	42.3831	8.6167	0.879019	0.83578	0.872712	0.862504	1.02296	1.40741	1.13525	1.18854	1.37801	0.0470152
A0A1D6AMQ6	Uncharacterized protein OS=Triticum aestivum PE=3 SV=1 - [A0A1D6AMQ6_WHEAT]	886	97.4609	5.66846	0.878391	0.75177	0.872861	0.834341	1.14971	1.08216	0.92824	1.05337	1.26252	0.0474759
M8ADJ8	60S ribosomal protein L31 OS=Triticum urartu GN=TRIUR3_18352 PE=4 SV=1 - [M8ADJ8_TRIUA]	123	14.1116	9.89111	0.930183	0.643212	0.833159	0.802184	1.12739	1.00487	1.04365	1.05864	1.31969	0.0489835
W5DSB4	Uncharacterized protein OS=Triticum aestivum PE=4 SV=1 - [W5DSB4_WHEAT]	147	16.5799	10.3159	0.748226	0.866851	0.888665	0.834581	1.08634	0.982386	0.943432	1.00405	1.20306	0.0499495
A0A1D6DCS0	Ribokinase OS=Triticum aestivum PE=3 SV=1 - [A0A1D6DCS0_WHEAT]	360	36.9482	5.0083	1.18153	1.17932	1.16234	1.1744	0.879526	0.908319	0.906794	0.898213	0.764829	1.57495e-05
F2ED80	Predicted protein OS=Hordeum vulgare subsp. vulgare PE=2 SV=1 - [F2ED80_HORVV]	424	46.36	6.63916	1.26376	1.28466	1.29877	1.2824	1.05755	1.04982	1.03697	1.04811	0.817305	3.80705e-05
A0A1D6BLC9	Uncharacterized protein OS=Triticum aestivum PE=4 SV=1 - [A0A1D6BLC9_WHEAT]	481	54.1363	7.56201	1.27477	1.33707	1.32733	1.31306	0.902554	0.873681	0.897054	0.891096	0.678643	3.81307e-05
W5FPL6	Uncharacterized protein OS=Triticum aestivum PE=4 SV=1 - [W5FPL6_WHEAT]	525	56.1756	5.021	1.13203	1.06937	1.09379	1.0984	0.754687	0.775269	0.754646	0.761534	0.693313	6.57138e-05
A0A1D5YN06	Uncharacterized protein OS=Triticum aestivum PE=3 SV=1 - [A0A1D5YN06_WHEAT]	360	39.5062	5.84619	1.25084	1.26472	1.29525	1.27027	0.801348	0.885115	0.815353	0.833939	0.656506	0.000114281
A0A1D5XNJ7	Uncharacterized protein OS=Triticum aestivum PE=3 SV=1 - [A0A1D5XNJ7_WHEAT]	232	26.9536	6.53662	1.16555	1.22245	1.18867	1.19222	0.930538	0.916263	0.939233	0.928678	0.778946	0.000121839
E0WC53	Uncharacterized protein OS=Triticum aestivum GN=wali7 PE=2 SV=1 - [E0WC53_WHEAT]	264	28.0537	7.38623	1.36659	1.3602	1.26976	1.33218	0.813831	0.851401	0.8026	0.82261	0.617492	0.000123335
W5EQ95	Uncharacterized protein OS=Triticum aestivum PE=3 SV=1 - [W5EQ95_WHEAT]	363	39.1967	4.94482	1.02274	0.994981	1.0318	1.01651	0.846012	0.814569	0.816492	0.825691	0.812283	0.000222303
A0A1D6DF08	Uncharacterized protein OS=Triticum aestivum PE=4 SV=1 - [A0A1D6DF08_WHEAT]	654	72.7852	5.24951	1.20112	1.29006	1.28712	1.25944	0.908493	0.889211	0.887265	0.89499	0.710627	0.000261653
A0A1D6ACI4	Uncharacterized protein OS=Triticum aestivum PE=4 SV=1 - [A0A1D6ACI4_WHEAT]	430	44.5121	8.29443	1.20679	1.28775	1.31549	1.27001	0.812975	0.835916	0.885513	0.844801	0.665191	0.000402116
A0A1D5SZ91	Uncharacterized protein OS=Triticum aestivum PE=3 SV=1 - [A0A1D5SZ91_WHEAT]	292	31.664	4.95752	1.34588	1.31701	1.26057	1.30782	0.921675	0.91389	0.827928	0.887831	0.678865	0.000426303
A0A1D5T2Q5	Dirigent protein OS=Triticum aestivum PE=3 SV=1 - [A0A1D5T2Q5_WHEAT]	316	33.3526	6.99072	1.67729	1.98116	1.78613	1.81486	0.831513	0.790837	0.651967	0.758106	0.417721	0.000531968
A0A1D6AYX3	Uncharacterized protein OS=Triticum aestivum PE=4 SV=1 - [A0A1D6AYX3_WHEAT]	4232	461.488	4.04346	1.14929	1.14208	1.13547	1.14228	0.864932	0.889686	0.946149	0.900256	0.788121	0.000576519
M8ATT8	Glucan 1,3-beta-glucosidase OS=Aegilops tauschii GN=F775_31853 PE=3 SV=1 - [M8ATT8_AEGTA]	504	55.972	6.88818	1.24286	1.35215	1.34858	1.31453	0.894368	0.781662	0.826179	0.83407	0.6345	0.000586256
A0A1D6RJM6	Peroxidase OS=Triticum aestivum PE=3 SV=1 - [A0A1D6RJM6_WHEAT]	362	38.1551	5.71924	1.18222	1.15433	1.10412	1.14689	0.803158	0.865183	0.869378	0.845906	0.737566	0.000654792
D3JUT3	Xylanase inhibitor protein I OS=Triticum aestivum PE=2 SV=1 - [D3JUT3_WHEAT]	304	33.2876	8.47021	0.977474	0.982058	0.994862	0.984798	0.759474	0.778517	0.826787	0.788259	0.800428	0.000686403
A0A1D5WKE9	Uncharacterized protein OS=Triticum aestivum PE=3 SV=1 - [A0A1D5WKE9_WHEAT]	479	51.0699	6.53662	1.14159	1.15738	1.11851	1.13916	0.746925	0.786068	0.863028	0.798674	0.701108	0.000691256
A0A1D5T6G6	Peroxidase OS=Triticum aestivum PE=3 SV=1 - [A0A1D5T6G6_WHEAT]	341	35.5139	7.89893	1.60534	1.95886	1.7638	1.776	0.643485	0.803084	0.671926	0.706165	0.397616	0.000704727
W5FJV1	Uncharacterized protein OS=Triticum aestivum PE=4 SV=1 - [W5FJV1_WHEAT]	327	33.9644	5.16064	1.06397	1.11973	1.06659	1.08343	0.899623	0.889996	0.913642	0.901087	0.831698	0.00071704
I1HHW2	Uncharacterized protein OS=Brachypodium distachyon GN=BRADI_2g20550 PE=4 SV=1 - [I1HHW2_BRADI]	633	69.835	8.74854	1.19462	1.31642	1.3326	1.28121	0.799513	0.864044	0.787109	0.816889	0.63759	0.000727985
W5HZB1	Uncharacterized protein OS=Triticum aestivum PE=4 SV=1 - [W5HZB1_WHEAT]	498	55.9109	6.41748	1.68642	1.44745	1.66339	1.59909	0.893084	0.811328	0.867626	0.857346	0.536147	0.000747102
M7YKQ0	Uncharacterized protein OS=Triticum urartu GN=TRIUR3_28031 PE=4 SV=1 - [M7YKQ0_TRIUA]	312	33.3448	7.21045	1.22925	1.24951	1.17079	1.21652	0.782845	0.882182	0.877174	0.8474	0.69658	0.000767284
A0A1D5YBH2	Lipoxygenase OS=Triticum aestivum PE=3 SV=1 - [A0A1D5YBH2_WHEAT]	864	96.7086	6.84424	1.14015	1.11483	1.06257	1.10585	0.874851	0.870229	0.826167	0.857082	0.775043	0.000840434
A0A1D5SK88	Dirigent protein OS=Triticum aestivum PE=3 SV=1 - [A0A1D5SK88_WHEAT]	186	19.774	8.51416	1.62032	1.99162	1.81645	1.80946	0.855668	0.858721	0.743624	0.819338	0.452807	0.000958615
A0A1D6S9J8	Uncharacterized protein OS=Triticum aestivum PE=4 SV=1 - [A0A1D6S9J8_WHEAT]	347	38.9147	7.81104	1.27119	1.34677	1.29919	1.30572	1.05586	1.04523	0.977204	1.0261	0.785851	0.00107201
A0A1D5TI00	Uncharacterized protein OS=Triticum aestivum PE=4 SV=1 - [A0A1D5TI00_WHEAT]	529	55.2467	6.62451	1.16718	1.20487	1.21489	1.19565	0.991248	1.02863	0.959011	0.992963	0.830483	0.00122251
W5DIU6	Uncharacterized protein OS=Triticum aestivum PE=3 SV=1 - [W5DIU6_WHEAT]	253	26.8159	5.46533	1.0872	1.11072	1.16554	1.12115	0.837585	0.850167	0.906498	0.86475	0.771304	0.00122845
W5APW5	Uncharacterized protein OS=Triticum aestivum PE=3 SV=1 - [W5APW5_WHEAT]	308	33.462	5.89697	1.14537	1.11626	1.22878	1.16347	0.880431	0.827223	0.803107	0.83692	0.719332	0.00131264
A0A1D6BVL0	Uncharacterized protein OS=Triticum aestivum PE=4 SV=1 - [A0A1D6BVL0_WHEAT]	503	55.5525	7.45947	1.24518	1.16286	1.18964	1.19923	0.986198	0.932396	0.913074	0.943889	0.787082	0.00144384
M7ZNY2	Subtilisin-like protease OS=Triticum urartu GN=TRIUR3_05380 PE=4 SV=1 - [M7ZNY2_TRIUA]	474	50.2453	7.29834	1.26851	1.22097	1.36292	1.28413	0.920095	0.960097	0.890142	0.923444	0.719119	0.00147344
A0A1D6CIU3	Dirigent protein OS=Triticum aestivum PE=3 SV=1 - [A0A1D6CIU3_WHEAT]	154	17.0946	6.52197	1.20642	1.2515	1.17264	1.21019	0.931094	0.832287	0.793293	0.852224	0.704209	0.00158787
M8AYK6	Uncharacterized protein OS=Triticum urartu GN=TRIUR3_20351 PE=4 SV=1 - [M8AYK6_TRIUA]	775	85.8542	7.95752	1.25814	1.42402	1.29522	1.32579	0.581509	0.603755	0.809044	0.664769	0.501413	0.00169246
A0A1D6CPC7	Phospholipase D OS=Triticum aestivum PE=3 SV=1 - [A0A1D6CPC7_WHEAT]	824	91.4468	6.7417	1.24203	1.32781	1.17767	1.24917	0.906914	0.883873	0.934563	0.90845	0.727243	0.0017567
A0A1D5W5Q6	Uncharacterized protein OS=Triticum aestivum PE=4 SV=1 - [A0A1D5W5Q6_WHEAT]	333	37.2071	8.76318	1.30067	1.21072	1.32982	1.2804	0.925063	0.997631	0.89834	0.940344	0.734412	0.00186381
A0A1D5Z743	Uncharacterized protein OS=Triticum aestivum PE=4 SV=1 - [A0A1D5Z743_WHEAT]	227	24.0866	9.0415	1.29917	1.37377	1.44381	1.37225	1.07092	0.99825	1.03022	1.03313	0.752873	0.00191861
A0A096USJ7	Ribosome biogenesis protein BOP1 homolog OS=Triticum aestivum PE=3 SV=1 - [A0A096USJ7_WHEAT]	692	78.5974	5.79541	1.12093	1.17572	1.2274	1.17468	0.837786	0.90714	0.917785	0.88757	0.755582	0.00193457
A0A1D5XHX1	Peroxidase OS=Triticum aestivum PE=3 SV=1 - [A0A1D5XHX1_WHEAT]	325	33.3506	6.41748	1.2872	1.33645	1.47331	1.36565	0.809734	0.945511	0.879323	0.87819	0.643054	0.00201483
A0A1D5W0X7	Uncharacterized protein OS=Triticum aestivum PE=4 SV=1 - [A0A1D5W0X7_WHEAT]	676	70.4718	8.42627	1.22411	1.15811	1.20462	1.19561	1.03087	0.989786	0.960885	0.993846	0.831244	0.0020211
A0A1D5UN35	Uncharacterized protein OS=Triticum aestivum PE=4 SV=1 - [A0A1D5UN35_WHEAT]	601	64.7672	7.98682	1.34395	1.36838	1.28001	1.33078	0.917813	0.960775	1.05989	0.979492	0.736029	0.00210371
M8BEA3	Aquaporin PIP1-5 OS=Aegilops tauschii GN=F775_28792 PE=3 SV=1 - [M8BEA3_AEGTA]	226	23.9974	6.68311	1.03673	1.04138	1.11702	1.06504	0.801244	0.69552	0.664442	0.720402	0.676407	0.0021374
A0A1D5WX80	Peroxidase OS=Triticum aestivum PE=3 SV=1 - [A0A1D5WX80_WHEAT]	337	35.7323	8.06006	1.0997	1.13281	1.13153	1.12135	0.732848	0.862607	0.86299	0.819482	0.730802	0.00249667
A0A1D6CMU1	Uncharacterized protein OS=Triticum aestivum PE=3 SV=1 - [A0A1D6CMU1_WHEAT]	692	75.696	8.22119	1.40696	1.29761	1.58166	1.42874	0.69086	0.866289	0.711019	0.756056	0.529177	0.00250319
M7ZBG1	Non-symbiotic hemoglobin OS=Triticum urartu GN=TRIUR3_22461 PE=3 SV=1 - [M7ZBG1_TRIUA]	162	18.0474	8.11865	1.15523	0.978846	1.19062	1.10823	0.484917	0.64955	0.542213	0.558893	0.50431	0.00250756
A0A1D6AFC1	Peroxidase OS=Triticum aestivum PE=3 SV=1 - [A0A1D6AFC1_WHEAT]	325	33.5137	8.32373	1.19509	1.20823	1.23706	1.21346	0.78419	0.889781	0.951057	0.875009	0.721086	0.00253843
A0A1D6RDZ8	Phosphoglycerate kinase OS=Triticum aestivum PE=3 SV=1 - [A0A1D6RDZ8_WHEAT]	568	59.0516	9.27588	1.46639	1.25412	1.33924	1.35325	0.941428	0.928933	0.941495	0.937285	0.692618	0.00254066
A0A0E0JHT4	Uncharacterized protein OS=Oryza punctata PE=4 SV=1 - [A0A0E0JHT4_ORYPU]	604	65.6959	8.26514	1.13892	1.25564	1.24444	1.213	0.949145	0.976751	0.93464	0.953512	0.786079	0.00269505
W5GI63	Uncharacterized protein OS=Triticum aestivum PE=4 SV=1 - [W5GI63_WHEAT]	1254	136.292	5.75732	1.23145	1.16061	1.24832	1.21346	0.856924	0.923522	0.979329	0.919925	0.758102	0.00271997
W5BF69	Uncharacterized protein OS=Triticum aestivum PE=4 SV=1 - [W5BF69_WHEAT]	659	68.967	6.55127	1.20592	1.2052	1.27799	1.2297	0.97512	1.05124	0.976935	1.0011	0.814098	0.00278196
W5FM07	Uncharacterized protein OS=Triticum aestivum PE=4 SV=1 - [W5FM07_WHEAT]	257	26.9107	6.72705	1.1998	1.20927	1.30975	1.23961	0.864857	0.920899	0.982136	0.922631	0.744292	0.00290451
W5DYW1	Uncharacterized protein OS=Triticum aestivum PE=4 SV=1 - [W5DYW1_WHEAT]	719	81.4237	7.50342	1.18237	1.09984	1.246	1.17607	0.910314	0.896344	0.890498	0.899052	0.764455	0.00291501
A0A1D6AG20	Uncharacterized protein OS=Triticum aestivum PE=4 SV=1 - [A0A1D6AG20_WHEAT]	955	109.349	7.98682	1.23197	1.35677	1.26912	1.28596	0.804264	0.973397	0.893353	0.890338	0.692354	0.00296331
A0A1D5SAF6	Uncharacterized protein OS=Triticum aestivum PE=4 SV=1 - [A0A1D5SAF6_WHEAT]	268	28.0329	5.93506	1.2802	1.30459	1.47413	1.35297	0.933338	0.956265	0.858328	0.915977	0.67701	0.00297827
A0A1D5UU63	Uncharacterized protein OS=Triticum aestivum PE=3 SV=1 - [A0A1D5UU63_WHEAT]	293	29.8666	9.1001	1.28503	1.19909	1.30952	1.26455	1.02583	1.04439	1.0646	1.04494	0.826333	0.00340096
A0A1D5UU04	Peroxidase OS=Triticum aestivum PE=3 SV=1 - [A0A1D5UU04_WHEAT]	341	35.3659	6.88818	1.22789	1.55339	1.43457	1.40528	0.74261	0.8426	0.77362	0.786277	0.559514	0.00340935
A0A1D5RU55	Uncharacterized protein OS=Triticum aestivum PE=3 SV=1 - [A0A1D5RU55_WHEAT]	256	27.0732	8.36768	1.07363	1.06354	1.16354	1.10024	0.834744	0.800954	0.892266	0.842654	0.765885	0.00342231
W4ZLJ5	Uncharacterized protein OS=Triticum aestivum PE=4 SV=1 - [W4ZLJ5_WHEAT]	501	56.3932	5.31299	1.2548	1.13362	1.04439	1.14427	0.629384	0.756784	0.716172	0.70078	0.612425	0.00345756
W4ZZE8	Uncharacterized protein OS=Triticum aestivum PE=4 SV=1 - [W4ZZE8_WHEAT]	512	55.6965	5.92236	1.17141	1.30319	1.31437	1.26299	0.974973	0.983704	0.920036	0.959571	0.759762	0.00373591
A0A1D5T9N5	Uncharacterized protein OS=Triticum aestivum PE=3 SV=1 - [A0A1D5T9N5_WHEAT]	1069	122.801	4.97021	1.26032	1.28909	1.28276	1.27739	1.03151	0.940444	0.838808	0.936919	0.733465	0.00378073
M0WIY6	Uncharacterized protein OS=Hordeum vulgare subsp. vulgare PE=4 SV=1 - [M0WIY6_HORVV]	305	32.2051	6.06201	1.48099	1.41926	1.35209	1.41745	0.98332	1.14287	1.01006	1.04542	0.737534	0.00383578
A0A1D5ZRN7	Sulfotransferase OS=Triticum aestivum PE=3 SV=1 - [A0A1D5ZRN7_WHEAT]	374	41.6089	8.36768	1.20092	1.1794	1.18307	1.1878	0.876665	0.926488	1.01594	0.939699	0.791128	0.00386006
A0A1D6BYP6	Uncharacterized protein OS=Triticum aestivum PE=4 SV=1 - [A0A1D6BYP6_WHEAT]	971	107.573	5.84619	1.2183	1.30978	1.16917	1.23242	0.760824	0.930612	0.857935	0.84979	0.689532	0.00396986
A0A1D5X023	Uncharacterized protein OS=Triticum aestivum PE=4 SV=1 - [A0A1D5X023_WHEAT]	556	59.8344	9.36377	1.10182	1.00594	1.13177	1.07984	0.85155	0.764156	0.75194	0.789216	0.73086	0.00412137
W5FGJ7	Lipoxygenase OS=Triticum aestivum PE=3 SV=1 - [W5FGJ7_WHEAT]	856	96.2651	6.01123	1.30811	1.17753	1.40497	1.29687	0.821795	0.927435	0.857609	0.868946	0.670033	0.0041919
Q8LRU5	HMG-I/Y protein HMGa OS=Triticum aestivum GN=HMGa PE=4 SV=1 - [Q8LRU5_WHEAT]	189	19.3102	10.4331	1.3276	1.49885	1.30645	1.37763	1.01931	0.909095	0.864461	0.930956	0.675765	0.00425662
A0A1D5XH03	Uncharacterized protein OS=Triticum aestivum PE=3 SV=1 - [A0A1D5XH03_WHEAT]	519	56.1494	9.33447	1.06345	1.13168	1.05305	1.08273	0.925842	0.900931	0.852277	0.893017	0.824784	0.00443079
W5EN68	Uncharacterized protein OS=Triticum aestivum PE=3 SV=1 - [W5EN68_WHEAT]	459	49.8605	7.23975	1.05508	1.2146	1.18774	1.15247	0.860298	0.881588	0.846553	0.862813	0.748662	0.00452801
A0A1D6RTB4	Uncharacterized protein OS=Triticum aestivum PE=3 SV=1 - [A0A1D6RTB4_WHEAT]	284	31.2059	5.17334	1.06772	1.10642	1.10185	1.09199	0.898096	0.899446	0.783646	0.860396	0.787912	0.00453318
W5GGH2	Uncharacterized protein OS=Triticum aestivum PE=3 SV=1 - [W5GGH2_WHEAT]	273	29.9435	9.26123	1.25493	1.19135	1.25919	1.23516	0.938658	0.872683	0.720173	0.843838	0.683182	0.00459914
R9UFG3	12-oxophytodienoic acid reductase 1-A4a OS=Triticum aestivum PE=4 SV=1 - [R9UFG3_WHEAT]	362	40.1933	5.80811	1.11614	1.20965	1.19054	1.17211	0.886188	0.851826	0.702734	0.813583	0.694118	0.00474114
A0A1D5U0Y3	Uncharacterized protein OS=Triticum aestivum PE=4 SV=1 - [A0A1D5U0Y3_WHEAT]	517	55.2658	5.5415	1.2764	1.46786	1.26584	1.3367	0.890583	0.985569	0.884089	0.92008	0.688323	0.00475098
W5EBU6	Lipoxygenase OS=Triticum aestivum PE=3 SV=1 - [W5EBU6_WHEAT]	878	99.4554	6.60986	1.01568	1.06437	1.11709	1.06571	0.867157	0.882676	0.908717	0.886183	0.831541	0.0047888
M7YBV4	Glucose-6-phosphate 1-dehydrogenase OS=Triticum urartu GN=TRIUR3_00603 PE=3 SV=1 - [M7YBV4_TRIUA]	530	59.8028	7.13721	1.1968	1.10835	1.08678	1.13064	0.798128	0.904175	0.889427	0.86391	0.764088	0.00485077
A0A1D5WD79	Uncharacterized protein OS=Triticum aestivum PE=4 SV=1 - [A0A1D5WD79_WHEAT]	233	25.7014	4.91943	1.15938	1.30091	1.22354	1.22795	0.937684	0.742071	0.785808	0.821854	0.669292	0.00487068
M7Z294	Dihydroorotase, mitochondrial OS=Triticum urartu GN=TRIUR3_17596 PE=3 SV=1 - [M7Z294_TRIUA]	355	39.082	6.94678	1.25008	1.13948	1.32709	1.23888	0.927165	0.851532	0.783332	0.85401	0.689338	0.00492769
M8A5P3	CASP-like protein OS=Triticum urartu GN=TRIUR3_17102 PE=3 SV=1 - [M8A5P3_TRIUA]	189	19.8416	9.39307	1.13384	1.22031	1.2416	1.19858	0.943804	0.810359	0.758537	0.837567	0.698797	0.00493831
A0A1D6DBF5	Uncharacterized protein OS=Triticum aestivum PE=3 SV=1 - [A0A1D6DBF5_WHEAT]	559	61.4416	7.86963	1.21257	1.20877	1.2248	1.21538	0.823773	0.916998	1.00795	0.91624	0.75387	0.0049819
A0A1D6DBB8	Uncharacterized protein OS=Triticum aestivum PE=4 SV=1 - [A0A1D6DBB8_WHEAT]	270	28.1503	10.3452	1.17808	1.37595	1.28725	1.28043	0.961998	0.965513	0.954511	0.960674	0.750277	0.00506058
A0A1E5VQQ5	Polyadenylate-binding protein-interacting protein 12 OS=Dichanthelium oligosanthes GN=BAE44_0011532 PE=4 SV=1 - [A0A1E5VQQ5_9POAL]	274	28.7916	7.86963	1.26373	1.44482	1.32021	1.34292	1.03571	0.908126	1.0017	0.981848	0.731129	0.0053438
Q75QN9	Cold shock domain protein 2 OS=Triticum aestivum GN=WCSP2 PE=2 SV=1 - [Q75QN9_WHEAT]	205	19.2135	5.90967	1.19306	1.26383	1.24725	1.23471	1.05198	1.04053	0.943285	1.01193	0.819571	0.00535744
A0A1D5VEB5	Uncharacterized protein OS=Triticum aestivum PE=4 SV=1 - [A0A1D5VEB5_WHEAT]	189	20.1218	4.4624	1.08426	1.09943	1.29403	1.15924	0.7616	0.805117	0.695719	0.754146	0.650552	0.00559197
W5FN60	Uncharacterized protein OS=Triticum aestivum PE=3 SV=1 - [W5FN60_WHEAT]	321	35.1378	6.22705	1.25039	1.17956	1.1199	1.18328	0.866716	0.939935	0.964966	0.923872	0.780769	0.0056198
A0A1D6APQ0	Uncharacterized protein OS=Triticum aestivum PE=3 SV=1 - [A0A1D6APQ0_WHEAT]	286	30.3088	7.81104	1.15726	1.09991	0.981904	1.07969	0.79541	0.812197	0.761683	0.789764	0.731471	0.00570188
W5BNV2	Uncharacterized protein OS=Triticum aestivum PE=4 SV=1 - [W5BNV2_WHEAT]	654	71.2254	5.89697	1.30129	1.15611	1.08902	1.18214	0.84061	0.82649	0.860282	0.842461	0.712657	0.00585712
O82715	Pathogenesis related protein-1.2 OS=Triticum aestivum GN=PR-1.2 PE=2 SV=1 - [O82715_WHEAT]	173	18.7881	7.31299	1.18494	1.07414	1.02076	1.09328	0.860357	0.804331	0.814119	0.826269	0.755771	0.00651582
M8A6Z7	CTP synthase OS=Triticum urartu GN=TRIUR3_11137 PE=3 SV=1 - [M8A6Z7_TRIUA]	586	64.1724	6.52197	1.2688	1.14224	1.34671	1.25258	0.896805	0.913916	0.966413	0.925711	0.739042	0.00662431
A0A1D5SUT9	Uncharacterized protein OS=Triticum aestivum PE=3 SV=1 - [A0A1D5SUT9_WHEAT]	436	44.937	8.85107	1.38228	1.25375	1.40964	1.34856	0.9682	1.0129	1.10269	1.02793	0.762244	0.00673596
M8CCZ1	Uncharacterized protein OS=Aegilops tauschii GN=F775_27746 PE=4 SV=1 - [M8CCZ1_AEGTA]	197	21.4077	5.16064	1.0928	1.12194	1.19169	1.13548	0.868063	0.973371	0.91274	0.918058	0.808523	0.00680963
A0A096URN5	Uncharacterized protein OS=Triticum aestivum PE=4 SV=1 - [A0A096URN5_WHEAT]	421	46.6466	7.47412	1.19559	1.45182	1.13	1.25914	0.756227	0.769124	0.734751	0.753367	0.598321	0.00686381
A0A1D5X363	Uncharacterized protein OS=Triticum aestivum PE=4 SV=1 - [A0A1D5X363_WHEAT]	697	74.397	6.43018	1.36925	1.2258	1.39826	1.3311	0.966615	1.0754	0.974084	1.00537	0.755288	0.00696319
A0A077RZ27	Uncharacterized protein OS=Triticum aestivum GN=TRAES_3BF071900010CFD_c1 PE=4 SV=1 - [A0A077RZ27_WHEAT]	507	55.7682	5.5415	1.11168	1.0633	1.10046	1.09181	0.952032	0.838148	0.822744	0.870975	0.797732	0.00698962
A0A1D6ADU3	Uncharacterized protein OS=Triticum aestivum PE=4 SV=1 - [A0A1D6ADU3_WHEAT]	445	47.9337	8.08936	1.14082	1.09037	1.15917	1.13012	0.866802	0.98029	0.943388	0.93016	0.823061	0.00700532
A0A1D5Y5R8	Uncharacterized protein OS=Triticum aestivum PE=4 SV=1 - [A0A1D5Y5R8_WHEAT]	166	16.1023	5.60498	0.881235	0.959512	0.942663	0.927803	0.715121	0.801136	0.739494	0.751917	0.810427	0.00731471
A0A1D5XGF4	Beta-amylase OS=Triticum aestivum PE=3 SV=1 - [A0A1D5XGF4_WHEAT]	504	56.7381	5.8208	1.32635	1.18321	1.47252	1.32736	0.834806	0.736564	0.919927	0.830432	0.625626	0.00736245
A0A1D6CRH8	Uncharacterized protein OS=Triticum aestivum PE=3 SV=1 - [A0A1D6CRH8_WHEAT]	206	21.1919	5.66846	1.19921	1.08112	1.04488	1.1084	0.877034	0.873802	0.817358	0.856064	0.772343	0.00748762
A7J2I5	Tonoplast intrinsic protein OS=Triticum aestivum GN=AQP6 PE=2 SV=1 - [A7J2I5_WHEAT]	252	25.5974	6.03662	1.03256	1.11046	1.12024	1.08775	0.909829	0.810092	0.75741	0.825777	0.759159	0.00759603
A0A1D6CIV6	Uncharacterized protein OS=Triticum aestivum PE=4 SV=1 - [A0A1D6CIV6_WHEAT]	220	23.8107	9.33447	1.26459	1.44804	1.51286	1.4085	0.962467	0.956563	0.734819	0.884616	0.628057	0.00768687
A0A077RUR2	Peroxidase OS=Triticum aestivum GN=TRAES_3BF082100020CFD_c1 PE=3 SV=1 - [A0A077RUR2_WHEAT]	352	38.1697	6.56592	1.12655	1.06456	1.18349	1.12486	0.913331	0.9292	0.96754	0.936691	0.832714	0.00769531
W5AVK6	Peroxidase OS=Triticum aestivum PE=3 SV=1 - [W5AVK6_WHEAT]	341	36.4865	5.96045	1.12564	1.31034	1.20755	1.21451	0.841163	0.961924	0.897218	0.900102	0.741125	0.00789024
M8CG96	Glucose-1-phosphate adenylyltransferase OS=Aegilops tauschii GN=F775_30798 PE=3 SV=1 - [M8CG96_AEGTA]	473	52.0604	5.8335	1.11403	1.08114	1.25194	1.14904	0.848889	0.908987	0.811929	0.856601	0.745495	0.00794674
A0A1D6S5T6	Uncharacterized protein OS=Triticum aestivum PE=4 SV=1 - [A0A1D6S5T6_WHEAT]	431	47.0189	6.53662	1.08222	1.08471	1.23919	1.13537	0.894584	0.873701	0.834022	0.867436	0.764008	0.0081415
A0A1D6SEM6	Uncharacterized protein OS=Triticum aestivum PE=4 SV=1 - [A0A1D6SEM6_WHEAT]	423	45.9907	4.84326	1.12584	1.26925	1.28999	1.22836	0.874822	0.97056	0.963105	0.936162	0.762124	0.00825529
A0A068L746	ABC transporter B family member 25 B1-1 OS=Triticum turgidum subsp. durum GN=ABCB25-B1-1 PE=2 SV=1 - [A0A068L746_TRITD]	644	69.4247	8.41162	1.28014	1.09066	1.13487	1.16856	0.820246	0.750476	0.897579	0.822767	0.704089	0.00833179
A0A1D5RQU7	DNA helicase OS=Triticum aestivum PE=3 SV=1 - [A0A1D5RQU7_WHEAT]	781	85.8353	6.20166	1.08234	1.08211	1.1927	1.11905	0.902645	0.863876	0.949103	0.905208	0.808908	0.00848223
A0A1D6RR07	Uncharacterized protein OS=Triticum aestivum PE=4 SV=1 - [A0A1D6RR07_WHEAT]	425	44.9106	7.1665	1.26835	1.17408	1.18851	1.21032	0.926132	1.00933	1.04269	0.992715	0.820212	0.00868695
I1J3J4	Uncharacterized protein OS=Brachypodium distachyon GN=BRADI_5g26730 PE=4 SV=1 - [I1J3J4_BRADI]	1009	114.981	9.15869	1.4162	1.23091	1.24728	1.29813	0.893755	1.0317	0.880974	0.935478	0.720634	0.00898984
M8CRZ8	Uncharacterized protein OS=Aegilops tauschii GN=F775_10031 PE=4 SV=1 - [M8CRZ8_AEGTA]	3075	333.721	6.29053	1.18438	1.34404	1.43706	1.32183	0.995928	0.922692	0.862371	0.926997	0.7013	0.00902941
A0A077RHT4	Uncharacterized protein OS=Triticum aestivum GN=TRAES_3BF273500010CFD_c1 PE=4 SV=1 - [A0A077RHT4_WHEAT]	275	29.67	6.16357	1.14771	0.995123	1.03684	1.05989	0.833244	0.832854	0.856585	0.840894	0.79338	0.00903722
W5BAX0	Peroxidase OS=Triticum aestivum PE=3 SV=1 - [W5BAX0_WHEAT]	341	36.8755	7.32764	0.892403	0.99172	0.863309	0.91581	0.571993	0.72171	0.608463	0.634055	0.692344	0.00907919
A0A1D5T6J2	Uncharacterized protein OS=Triticum aestivum PE=3 SV=1 - [A0A1D5T6J2_WHEAT]	546	59.8107	5.80811	1.18476	1.211	1.10908	1.16828	0.839439	0.952679	0.738249	0.843456	0.721963	0.00928369
A0A1D6SCN6	Uncharacterized protein OS=Triticum aestivum PE=4 SV=1 - [A0A1D6SCN6_WHEAT]	1245	134.692	8.79248	1.02426	1.01723	1.16545	1.06898	0.838316	0.835821	0.850857	0.841665	0.787354	0.00939991
W4ZSP8	Uncharacterized protein OS=Triticum aestivum PE=4 SV=1 - [W4ZSP8_WHEAT]	346	38.827	9.84717	1.39196	1.96385	1.48152	1.61244	0.821046	0.674344	0.802884	0.766091	0.475112	0.00993834
A0A1D5TLC8	Uncharacterized protein OS=Triticum aestivum PE=3 SV=1 - [A0A1D5TLC8_WHEAT]	204	21.4387	6.41748	1.0515	0.955068	0.952058	0.98621	0.818561	0.696745	0.671341	0.728882	0.739074	0.0100396
A0A1D5TBT9	Uncharacterized protein OS=Triticum aestivum PE=3 SV=1 - [A0A1D5TBT9_WHEAT]	264	27.5162	6.771	1.15327	1.16529	1.05498	1.12451	0.80034	0.943455	0.88205	0.875282	0.778365	0.010051
A0A1D5V9E2	Signal recognition particle subunit SRP72 OS=Triticum aestivum PE=3 SV=1 - [A0A1D5V9E2_WHEAT]	662	72.9472	9.1001	1.15111	1.11833	1.19155	1.15367	0.852227	0.936125	1.00327	0.930542	0.806596	0.0100655
N1QX18	Beta-fructofuranosidase 1 OS=Aegilops tauschii GN=F775_30554 PE=3 SV=1 - [N1QX18_AEGTA]	532	58.919	5.0083	1.23646	1.32823	1.18309	1.24926	0.978859	0.931881	1.06053	0.990425	0.792809	0.0102674
A0A0M3LQU0	Auxin-repressed protein OS=Triticum aestivum GN=ARP1 PE=2 SV=1 - [A0A0M3LQU0_WHEAT]	115	12.4613	9.68604	1.08451	1.3958	1.18356	1.22129	0.777744	0.830508	0.776248	0.794833	0.650814	0.0103454
W5AMW4	Peroxidase OS=Triticum aestivum PE=3 SV=1 - [W5AMW4_WHEAT]	340	35.8621	8.26514	1.0934	1.21798	1.14986	1.15375	0.742742	0.894881	0.923758	0.853794	0.740018	0.0108504
M8B342	Aminotransferase ybdL OS=Aegilops tauschii GN=F775_07026 PE=4 SV=1 - [M8B342_AEGTA]	399	43.9574	6.0874	0.984097	1.07351	1.01967	1.02576	0.787102	0.833099	0.898383	0.839528	0.818443	0.010878
A0A1D5VKZ0	Uncharacterized protein OS=Triticum aestivum PE=4 SV=1 - [A0A1D5VKZ0_WHEAT]	155	16.2413	5.0083	1.2408	1.47573	1.46232	1.39295	1.05482	0.852533	0.792118	0.899822	0.645983	0.0109841
Q5TMB2	Uncharacterized protein OS=Triticum aestivum GN=Taxi-IV PE=2 SV=1 - [Q5TMB2_WHEAT]	408	42.0025	8.32373	1.15743	1.45268	1.21479	1.27497	0.81213	0.844079	0.904167	0.853459	0.669397	0.0110863
M7Z6I6	40S ribosomal protein S14 OS=Triticum urartu GN=TRIUR3_30873 PE=3 SV=1 - [M7Z6I6_TRIUA]	151	16.3567	10.5649	1.17191	1.12301	1.35342	1.21611	0.936982	0.824048	0.826831	0.86262	0.709325	0.0112025
A0A1D5UKG2	Uncharacterized protein OS=Triticum aestivum PE=4 SV=1 - [A0A1D5UKG2_WHEAT]	188	19.8295	5.49072	1.17365	1.41398	1.47097	1.35286	0.990773	0.865095	0.851254	0.902374	0.66701	0.0112875
A0A1D5VAF5	Uncharacterized protein OS=Triticum aestivum PE=4 SV=1 - [A0A1D5VAF5_WHEAT]	1540	170.543	6.39209	1.03124	1.02897	1.09798	1.05273	0.772656	0.914926	0.847222	0.844934	0.802614	0.0114234
A0A1D5SNM1	Dirigent protein OS=Triticum aestivum PE=3 SV=1 - [A0A1D5SNM1_WHEAT]	187	20.4202	6.3667	1.50858	2.42296	1.97602	1.96919	0.820877	0.831912	0.771278	0.808022	0.410333	0.0118031
A0A1D5XU89	Uncharacterized protein OS=Triticum aestivum PE=4 SV=1 - [A0A1D5XU89_WHEAT]	237	25.4146	9.5542	1.09961	1.15229	1.04085	1.09759	0.869668	0.856748	0.962282	0.896233	0.816549	0.0121366
W5BGV0	Peroxidase OS=Triticum aestivum PE=3 SV=1 - [W5BGV0_WHEAT]	341	35.3271	6.53662	1.67898	1.91282	1.77271	1.78817	1.43285	1.49832	1.50473	1.47863	0.826897	0.0124884
A0A1D5UC52	Uncharacterized protein OS=Triticum aestivum PE=4 SV=1 - [A0A1D5UC52_WHEAT]	180	18.8816	6.32861	1.329	1.08666	1.37026	1.26197	0.854451	0.897765	0.885307	0.879174	0.696666	0.0128255
M7ZIA7	Uncharacterized protein OS=Triticum urartu GN=TRIUR3_32088 PE=4 SV=1 - [M7ZIA7_TRIUA]	211	22.6432	7.48877	0.946511	1.08077	0.92983	0.985702	0.73845	0.795527	0.773619	0.769199	0.780356	0.0128476
A0A1D6RRC2	Uncharacterized protein OS=Triticum aestivum PE=3 SV=1 - [A0A1D6RRC2_WHEAT]	356	38.6513	6.82959	1.21162	1.2298	1.19504	1.21215	0.953079	0.961311	1.09954	1.00464	0.828808	0.0129122
M0X2N6	Uncharacterized protein OS=Hordeum vulgare subsp. vulgare PE=4 SV=1 - [M0X2N6_HORVV]	198	21.1677	7.84033	1.03276	1.12833	1.24349	1.13486	0.868564	0.890539	0.85617	0.871758	0.768165	0.0130412
M0Y397	Uncharacterized protein OS=Hordeum vulgare subsp. vulgare PE=4 SV=1 - [M0Y397_HORVV]	314	34.0857	8.19189	1.25546	1.09201	1.25541	1.20096	0.919362	0.975557	0.832519	0.909146	0.757014	0.0130824
A0A1D5T090	Uncharacterized protein OS=Triticum aestivum PE=3 SV=1 - [A0A1D5T090_WHEAT]	253	26.5243	7.13721	1.1202	1.25967	1.3771	1.25232	0.96461	0.784873	0.860379	0.869954	0.694672	0.013529
A0A1D5SCW4	6-phosphogluconate dehydrogenase, decarboxylating OS=Triticum aestivum PE=3 SV=1 - [A0A1D5SCW4_WHEAT]	501	53.8847	5.87158	1.09952	1.09305	0.959499	1.05069	0.819251	0.853914	0.872047	0.848404	0.807474	0.0137215
A0A0E0MP52	Uncharacterized protein OS=Oryza punctata PE=3 SV=1 - [A0A0E0MP52_ORYPU]	183	19.7666	5.47803	1.37383	1.15017	1.31137	1.27846	0.781581	1.00534	0.87963	0.888851	0.695253	0.0137714
M0X5E7	Uncharacterized protein OS=Hordeum vulgare subsp. vulgare PE=4 SV=1 - [M0X5E7_HORVV]	95	10.7885	9.30518	1.27129	1.0771	1.12941	1.15927	0.851717	0.932391	0.907896	0.897335	0.774055	0.0139728
W5E0M1	Uncharacterized protein OS=Triticum aestivum PE=4 SV=1 - [W5E0M1_WHEAT]	173	19.541	4.75439	1.28497	1.18677	1.44036	1.30403	1.01181	0.868696	0.972018	0.95084	0.729154	0.0143463
A0A1D5SPE0	Dirigent protein OS=Triticum aestivum PE=3 SV=1 - [A0A1D5SPE0_WHEAT]	114	12.5813	6.78564	1.652	2.46615	2.84509	2.32108	0.883726	0.909241	0.833952	0.87564	0.377255	0.0148698
A0A1D6C3E6	Phospholipase D OS=Triticum aestivum PE=3 SV=1 - [A0A1D6C3E6_WHEAT]	824	92.1031	6.58057	1.33994	1.25326	1.05084	1.21468	0.801245	0.902268	0.830509	0.844674	0.695388	0.0151386
A0A1D6CPC8	Phospholipase D OS=Triticum aestivum PE=3 SV=1 - [A0A1D6CPC8_WHEAT]	824	92.2081	6.50732	1.13788	1.49571	1.42195	1.35185	0.925537	0.916375	0.855991	0.899301	0.66524	0.0152467
A0A1D5UMD8	Uncharacterized protein OS=Triticum aestivum PE=3 SV=1 - [A0A1D5UMD8_WHEAT]	288	30.0736	6.69775	1.04947	1.04299	1.00341	1.03196	0.794067	0.917142	0.748709	0.819973	0.794577	0.0154698
M8BGK3	Uncharacterized protein OS=Aegilops tauschii GN=F775_05360 PE=4 SV=1 - [M8BGK3_AEGTA]	230	24.0905	4.06885	1.16016	1.32736	1.25786	1.24846	1.07088	0.952731	0.930922	0.984844	0.788848	0.0155083
A0A1D6SCV6	Uncharacterized protein OS=Triticum aestivum PE=4 SV=1 - [A0A1D6SCV6_WHEAT]	482	54.3574	9.39307	1.29272	1.41695	1.47723	1.39563	1.02821	1.19586	1.04067	1.08825	0.779753	0.0159187
N1QXJ3	KH domain-containing protein OS=Aegilops tauschii GN=F775_30084 PE=4 SV=1 - [N1QXJ3_AEGTA]	566	60.6878	7.06396	1.15819	1.21296	1.32734	1.23283	0.968292	1.04171	1.0303	1.01343	0.822038	0.0160848
A0A1D5UWQ7	Uncharacterized protein OS=Triticum aestivum PE=4 SV=1 - [A0A1D5UWQ7_WHEAT]	617	68.4578	6.75635	1.2031	1.1123	1.27116	1.19552	0.960568	1.0362	0.947986	0.981584	0.821052	0.0162797
A0A1D5YJY0	Uncharacterized protein OS=Triticum aestivum PE=4 SV=1 - [A0A1D5YJY0_WHEAT]	435	47.285	6.25244	1.2739	1.11051	1.32125	1.23522	0.887944	0.959298	0.999943	0.949061	0.768333	0.0162802
W5E5Z5	Uncharacterized protein OS=Triticum aestivum PE=4 SV=1 - [W5E5Z5_WHEAT]	388	41.065	9.89111	1.27867	1.10585	1.33378	1.23944	0.973221	0.974255	0.892908	0.946795	0.763892	0.016572
A0A1D6BTJ1	Uncharacterized protein OS=Triticum aestivum PE=4 SV=1 - [A0A1D6BTJ1_WHEAT]	559	59.8609	5.85889	1.06572	1.19955	1.2502	1.17183	0.887826	0.984221	0.888686	0.920244	0.785309	0.0167836
A0A1D6BR75	Dihydrolipoamide acetyltransferase component of pyruvate dehydrogenase complex OS=Triticum aestivum PE=3 SV=1 - [A0A1D6BR75_WHEAT]	524	56.2152	7.32764	1.14424	1.11999	1.33809	1.20077	0.865365	0.95971	0.896498	0.907191	0.755505	0.0168643
A0A1D5SNI7	Uncharacterized protein OS=Triticum aestivum PE=4 SV=1 - [A0A1D5SNI7_WHEAT]	314	33.4402	5.87158	1.21699	1.06564	1.04833	1.11032	0.879427	0.921863	0.859474	0.886922	0.7988	0.0169018
M8CFS1	Protein SRG1 OS=Aegilops tauschii GN=F775_28051 PE=3 SV=1 - [M8CFS1_AEGTA]	355	40.1585	4.95752	1.51418	1.21695	1.12448	1.2852	0.546185	0.842146	0.744448	0.710926	0.553162	0.0171663
A0A1D5YES6	Uncharacterized protein OS=Triticum aestivum PE=4 SV=1 - [A0A1D5YES6_WHEAT]	227	24.1479	10.4478	1.41205	1.32891	1.66757	1.46951	1.10092	1.05204	0.943439	1.03214	0.702367	0.0174767
A0A1D5YMM0	Glucose-6-phosphate isomerase OS=Triticum aestivum PE=3 SV=1 - [A0A1D5YMM0_WHEAT]	614	66.9924	5.96045	1.12399	1.185	1.0193	1.10943	0.933106	0.911972	0.912444	0.919174	0.828508	0.0176576
M7ZW93	Peroxidase OS=Triticum urartu GN=TRIUR3_02977 PE=3 SV=1 - [M7ZW93_TRIUA]	339	36.555	7.10791	1.00828	0.907641	1.07793	0.997948	0.706852	0.797525	0.806584	0.77032	0.771904	0.0179706
A0A1D5S955	Uncharacterized protein OS=Triticum aestivum PE=4 SV=1 - [A0A1D5S955_WHEAT]	358	39.0492	9.78857	1.40386	1.106	1.67319	1.39435	0.795207	0.599803	0.765063	0.720024	0.516387	0.0181491
M7Z9Y9	Uncharacterized protein OS=Triticum urartu GN=TRIUR3_22737 PE=4 SV=1 - [M7Z9Y9_TRIUA]	303	33.7407	5.84619	1.39456	1.3275	1.15304	1.2917	0.905846	1.04203	0.980073	0.975982	0.75558	0.01833
A0A1D5X1T5	Peroxidase OS=Triticum aestivum PE=3 SV=1 - [A0A1D5X1T5_WHEAT]	356	38.9133	9.21729	1.13048	0.99106	1.30002	1.14052	0.741863	0.699392	0.842831	0.761362	0.667558	0.0185841
A0A1D5VDI0	Isocitrate dehydrogenase [NADP] OS=Triticum aestivum PE=3 SV=1 - [A0A1D5VDI0_WHEAT]	409	45.8413	6.39209	1.15727	1.36751	1.46257	1.32912	1.00609	0.982222	0.906547	0.964952	0.72601	0.0186032
C6ETA6	Peroxidase OS=Aegilops ventricosa GN=Prx112-B PE=3 SV=1 - [C6ETA6_AEGVE]	314	32.5421	8.06006	1.1963	1.16725	1.51966	1.2944	0.906446	0.832082	0.75198	0.830169	0.641353	0.0187281
A0A1D6RV37	Uncharacterized protein OS=Triticum aestivum PE=4 SV=1 - [A0A1D6RV37_WHEAT]	667	70.6916	7.60596	1.26195	1.18989	1.35375	1.26853	0.898836	1.01236	1.08192	0.997705	0.786506	0.0192028
W5AQ98	Peroxidase OS=Triticum aestivum PE=3 SV=1 - [W5AQ98_WHEAT]	342	35.451	5.92236	0.986475	1.07671	0.997184	1.02012	0.87013	0.648325	0.6582	0.725552	0.71124	0.0192845
A0A1D5YA49	Uncharacterized protein OS=Triticum aestivum PE=4 SV=1 - [A0A1D5YA49_WHEAT]	770	83.6433	7.00537	1.05925	1.09153	1.2912	1.14732	0.753245	0.856513	0.888685	0.832815	0.725875	0.0194715
R7W1Y7	Peroxidase OS=Aegilops tauschii GN=F775_18083 PE=3 SV=1 - [R7W1Y7_AEGTA]	318	34.1803	7.04932	1.05931	1.0105	1.12092	1.06358	0.629567	0.864734	0.816206	0.770169	0.724129	0.0201439
A0A1D5YV67	Uncharacterized protein OS=Triticum aestivum PE=4 SV=1 - [A0A1D5YV67_WHEAT]	379	42.9198	6.46826	1.2955	1.34607	1.14606	1.26254	0.914267	0.955536	1.06889	0.979564	0.775865	0.0202187
A0A0C4BIW4	Uncharacterized protein OS=Triticum aestivum PE=3 SV=1 - [A0A0C4BIW4_WHEAT]	151	16.3087	10.5649	1.07025	1.04639	1.22592	1.11419	0.880334	0.86749	0.930453	0.892759	0.801266	0.0204222
A0A1D5XQ60	Dirigent protein OS=Triticum aestivum PE=3 SV=1 - [A0A1D5XQ60_WHEAT]	330	35.2308	8.83643	0.966921	1.01009	1.12804	1.03501	0.799688	0.884185	0.789609	0.824494	0.796602	0.0206319
A0A1D6A5I5	Uncharacterized protein OS=Triticum aestivum PE=4 SV=1 - [A0A1D6A5I5_WHEAT]	1344	145.714	5.89697	1.09065	1.33697	1.15927	1.19563	0.785516	0.96282	0.84199	0.863442	0.722164	0.0210905
M8AX58	Adenylosuccinate synthetase, chloroplastic OS=Triticum urartu GN=PURA PE=3 SV=1 - [M8AX58_TRIUA]	1041	116.945	7.2251	1.39488	1.20451	1.21564	1.27168	0.866513	0.912208	1.07229	0.950335	0.747308	0.0215283
A0A1D5UB46	Uncharacterized protein OS=Triticum aestivum PE=3 SV=1 - [A0A1D5UB46_WHEAT]	514	55.7802	4.70361	1.0298	1.11871	1.23234	1.12695	0.819293	0.9259	0.901422	0.882205	0.782825	0.0216053
M7YK14	Protein transport protein SEC23-1 OS=Triticum urartu GN=TRIUR3_19847 PE=4 SV=1 - [M7YK14_TRIUA]	846	91.7498	7.2251	1.16512	1.35184	1.36363	1.29353	0.958925	0.879262	1.08301	0.973731	0.752771	0.0216415
A0A1D5SEI8	Uncharacterized protein OS=Triticum aestivum PE=4 SV=1 - [A0A1D5SEI8_WHEAT]	302	32.8614	7.1958	1.09586	1.25902	1.02381	1.12623	0.761364	0.827606	0.904349	0.831107	0.737953	0.0218256
W5DLV6	Uncharacterized protein OS=Triticum aestivum PE=4 SV=1 - [W5DLV6_WHEAT]	589	64.2758	5.16064	0.97421	1.27761	1.13971	1.13051	0.851747	0.771784	0.7609	0.79481	0.703054	0.0219936
A0A1D6BN56	Uncharacterized protein OS=Triticum aestivum PE=4 SV=1 - [A0A1D6BN56_WHEAT]	994	110.185	5.40186	1.12406	1.16705	1.04217	1.11109	0.897013	0.969211	0.799758	0.888661	0.799807	0.0221334
M7YE93	Uncharacterized protein OS=Triticum urartu GN=TRIUR3_10179 PE=4 SV=1 - [M7YE93_TRIUA]	296	32.9161	6.72705	1.01883	1.27193	1.28644	1.1924	0.759044	0.748176	0.931172	0.812797	0.681648	0.0225717
A0A1D5V0M2	Uncharacterized protein OS=Triticum aestivum PE=4 SV=1 - [A0A1D5V0M2_WHEAT]	445	47.5129	6.46826	1.09904	1.06581	1.21053	1.12513	0.792994	0.977288	0.847891	0.872724	0.775666	0.0226419
M8BZD7	Peroxidase OS=Aegilops tauschii GN=F775_25976 PE=3 SV=1 - [M8BZD7_AEGTA]	324	34.76	5.10986	1.56431	1.57462	1.3185	1.48581	1.06114	1.19416	0.881945	1.04575	0.703823	0.0233627
A0A1D5YMQ7	Uncharacterized protein OS=Triticum aestivum PE=4 SV=1 - [A0A1D5YMQ7_WHEAT]	525	54.9097	5.03369	1.3885	1.10338	1.34968	1.28052	0.948503	0.980363	0.969165	0.96601	0.754389	0.0248094
A0A1D5SSY7	Uncharacterized protein OS=Triticum aestivum PE=4 SV=1 - [A0A1D5SSY7_WHEAT]	496	52.756	7.34229	1.17442	1.04941	1.25729	1.16037	0.783461	0.939376	0.633356	0.785398	0.676849	0.0248191
A0A1D6D4Z6	Uncharacterized protein OS=Triticum aestivum PE=4 SV=1 - [A0A1D6D4Z6_WHEAT]	1279	137.264	4.66553	1.25653	1.29403	1.00364	1.18473	0.847401	0.896937	0.828157	0.857499	0.72379	0.0248711
A0A1D6BFA7	Uncharacterized protein OS=Triticum aestivum PE=4 SV=1 - [A0A1D6BFA7_WHEAT]	543	59.0181	5.65576	1.25484	1.24127	1.09185	1.19599	0.895444	1.04272	0.88673	0.94163	0.787324	0.0249412
A0A1D6C2M5	Phospholipase D OS=Triticum aestivum PE=3 SV=1 - [A0A1D6C2M5_WHEAT]	800	89.8813	7.09326	1.09391	1.22563	1.26552	1.19502	1.04208	0.87957	0.89035	0.937335	0.784368	0.0250485
A0A1D6CJ24	Glycosyltransferase OS=Triticum aestivum PE=3 SV=1 - [A0A1D6CJ24_WHEAT]	470	51.3493	6.15088	1.26845	1.18676	1.27737	1.24419	0.860726	1.09771	0.998929	0.985787	0.79231	0.0256478
M8BWT4	Uncharacterized protein OS=Aegilops tauschii GN=F775_30226 PE=3 SV=1 - [M8BWT4_AEGTA]	285	31.6173	5.49072	1.30843	1.48827	1.20806	1.33492	0.821469	0.968712	1.07364	0.954606	0.715103	0.0257688
A0A1D5RUP2	Nucleoside diphosphate kinase OS=Triticum aestivum PE=3 SV=1 - [A0A1D5RUP2_WHEAT]	150	16.6066	6.80029	1.28006	1.11474	1.18973	1.19484	0.890497	1.01084	1.02546	0.975599	0.816508	0.0268109
W5FF28	Lipoxygenase OS=Triticum aestivum PE=3 SV=1 - [W5FF28_WHEAT]	861	96.5915	6.65381	1.28739	1.04843	1.15134	1.16239	0.962084	0.822604	0.748203	0.844297	0.726346	0.0271114
A0A1D5TM25	Uncharacterized protein OS=Triticum aestivum PE=3 SV=1 - [A0A1D5TM25_WHEAT]	494	53.6473	4.71631	1.1609	1.21231	1.21685	1.19669	0.759743	0.965606	1.02448	0.916608	0.765953	0.027129
A0A1D5TYS4	Uncharacterized protein OS=Triticum aestivum PE=4 SV=1 - [A0A1D5TYS4_WHEAT]	702	77.4355	7.63525	1.04034	1.21322	1.21125	1.15494	0.875341	0.982008	0.941448	0.932932	0.807778	0.0271407
M0XYS3	Peroxidase OS=Hordeum vulgare subsp. vulgare PE=3 SV=1 - [M0XYS3_HORVV]	284	31.211	10.9019	1.09129	1.29955	1.49307	1.29464	0.92097	0.91458	0.812792	0.882781	0.681874	0.0273148
W5FUM2	Uncharacterized protein OS=Triticum aestivum PE=3 SV=1 - [W5FUM2_WHEAT]	395	43.3663	6.66846	1.13702	0.867355	1.15496	1.05311	0.74287	0.691445	0.756085	0.730133	0.69331	0.0273635
W5AQ64	Uncharacterized protein OS=Triticum aestivum PE=4 SV=1 - [W5AQ64_WHEAT]	807	87.557	5.93506	1.09804	1.26283	1.57888	1.31325	0.7809	0.862096	0.839052	0.827349	0.630002	0.027408
A0A1D5Z656	Uncharacterized protein OS=Triticum aestivum PE=4 SV=1 - [A0A1D5Z656_WHEAT]	658	72.0965	5.43994	1.18553	1.72094	1.23343	1.37997	0.812763	0.750884	0.82146	0.795036	0.576126	0.0274992
M8C8B4	Serine/threonine-protein phosphatase OS=Aegilops tauschii GN=F775_19417 PE=3 SV=1 - [M8C8B4_AEGTA]	840	91.5259	6.12549	1.24373	1.12987	1.27209	1.21523	0.943121	1.09163	0.969476	1.00141	0.824048	0.0275628
A0A1D5WP05	Glycylpeptide N-tetradecanoyltransferase OS=Triticum aestivum PE=3 SV=1 - [A0A1D5WP05_WHEAT]	397	44.7352	9.0708	1.05774	0.92163	0.957018	0.978796	0.667132	0.829321	0.571884	0.689446	0.704381	0.0276743
A0A1D5SRE1	Amidophosphoribosyltransferase OS=Triticum aestivum PE=3 SV=1 - [A0A1D5SRE1_WHEAT]	545	58.6011	7.12256	1.04457	1.28352	1.18021	1.16943	0.941077	0.949904	0.901805	0.930929	0.796052	0.028016
A0A1D5XXM0	Uncharacterized protein OS=Triticum aestivum PE=4 SV=1 - [A0A1D5XXM0_WHEAT]	281	30.0979	8.90967	1.19007	1.13376	1.30159	1.20848	0.792868	0.921064	1.03845	0.917462	0.759189	0.0280677
R7W1Y6	Protein CLP1 homolog OS=Aegilops tauschii GN=F775_30062 PE=3 SV=1 - [R7W1Y6_AEGTA]	434	47.3077	6.81494	1.14493	1.51124	1.4439	1.36669	0.931931	1.03873	0.80138	0.924015	0.676097	0.0283694
W5GAC6	Annexin OS=Triticum aestivum PE=3 SV=1 - [W5GAC6_WHEAT]	315	35.3663	6.56592	1.29953	1.15534	1.49516	1.31667	1.05125	0.864312	0.84535	0.920305	0.698962	0.0286124
Q1XH05	4-hydroxy-7-methoxy-3-oxo-3,4-dihydro-2H-1,4-benzoxazin-2-yl glucoside beta-D-glucosidase 1b, chloroplastic OS=Triticum aestivum GN=GLU1B PE=1 SV=1 - [HGL1B_WHEAT]	569	64.4413	6.03662	1.00754	1.01017	0.939101	0.985604	0.739417	0.900098	0.786935	0.808817	0.820631	0.0290091
A2XFD1	Putative uncharacterized protein OS=Oryza sativa subsp. indica GN=OsI_11075 PE=3 SV=1 - [A2XFD1_ORYSI]	102	11.3426	4.94482	1.06465	0.99883	1.18086	1.08145	0.865396	0.840569	0.936896	0.880954	0.814606	0.0296126
A0A1D5UCH6	Uncharacterized protein OS=Triticum aestivum PE=3 SV=1 - [A0A1D5UCH6_WHEAT]	274	28.9762	8.98291	1.12635	1.3289	1.22073	1.22533	1.00261	1.05989	0.934552	0.999015	0.815306	0.0302622
A0A1D6DDM8	Uncharacterized protein OS=Triticum aestivum PE=4 SV=1 - [A0A1D6DDM8_WHEAT]	511	58.4003	8.47021	1.85809	1.18709	1.34829	1.46449	0.660826	0.885646	0.772394	0.772955	0.527799	0.0311978
M8D0Y2	Peroxidase OS=Aegilops tauschii GN=F775_05002 PE=3 SV=1 - [M8D0Y2_AEGTA]	341	36.4676	6.44287	1.15567	1.20125	1.43651	1.26448	1.01842	0.953895	0.859236	0.943851	0.746436	0.0312592
M8CJ08	GDSL esterase/lipase OS=Aegilops tauschii GN=F775_15067 PE=4 SV=1 - [M8CJ08_AEGTA]	365	38.2594	8.89502	1.00968	1.22895	1.17801	1.13888	0.918641	0.806235	0.93476	0.886545	0.778438	0.0313389
R7WAR0	Isocitrate dehydrogenase [NADP] OS=Aegilops tauschii GN=F775_32670 PE=3 SV=1 - [R7WAR0_AEGTA]	409	45.8413	6.39209	1.10772	1.37384	1.47834	1.31996	0.961614	0.985939	0.921688	0.956414	0.724575	0.031415
A0A1D5S3K0	Uncharacterized protein OS=Triticum aestivum PE=4 SV=1 - [A0A1D5S3K0_WHEAT]	252	28.1795	4.95752	0.978922	1.20893	1.07858	1.08881	0.832432	0.871886	0.895902	0.86674	0.796043	0.0324958
A0A1D5V3V9	Uncharacterized protein OS=Triticum aestivum PE=4 SV=1 - [A0A1D5V3V9_WHEAT]	199	20.6869	9.83252	1.30475	1.76216	1.33988	1.46893	0.987698	1.04234	0.926852	0.985631	0.670986	0.0326827
F6IB54	Putative feruloyl transferase OS=Triticum aestivum GN=bahd3 PE=2 SV=1 - [F6IB54_WHEAT]	422	45.1901	5.12256	1.74623	1.2868	1.27182	1.43495	0.880679	0.937713	0.972121	0.930171	0.648226	0.0330427
A0A1D5UBV8	Uncharacterized protein OS=Triticum aestivum PE=4 SV=1 - [A0A1D5UBV8_WHEAT]	1875	203.334	7.97217	1.02268	1.0687	1.17953	1.0903	0.883307	0.963411	0.810459	0.885726	0.812367	0.0332773
A0A1D5VFJ9	Uncharacterized protein OS=Triticum aestivum PE=4 SV=1 - [A0A1D5VFJ9_WHEAT]	273	29.4155	6.06201	1.26493	1.01416	1.20059	1.15989	0.896018	0.958702	0.832958	0.895893	0.772392	0.0341264
A0A1D6AR69	Uncharacterized protein OS=Triticum aestivum PE=4 SV=1 - [A0A1D6AR69_WHEAT]	327	33.9308	6.53662	1.20033	1.06078	1.03744	1.09952	0.966059	0.812652	0.882564	0.887092	0.806801	0.0345706
A0A1D6RR14	Uncharacterized protein OS=Triticum aestivum PE=4 SV=1 - [A0A1D6RR14_WHEAT]	530	56.9455	4.23389	1.37769	1.20226	1.12904	1.23633	0.842373	0.990036	1.01591	0.949439	0.767951	0.0349523
R7WCU6	Phospholipase D OS=Aegilops tauschii GN=F775_09599 PE=3 SV=1 - [R7WCU6_AEGTA]	827	91.7449	6.31592	1.06736	1.36828	1.22168	1.21911	1.00076	0.889594	0.862962	0.917772	0.752824	0.035531
A0A0C4BFF4	Signal recognition particle subunit SRP72 OS=Triticum aestivum PE=3 SV=1 - [A0A0C4BFF4_WHEAT]	662	73.0102	9.05615	1.08991	1.18491	1.36223	1.21235	0.906174	1.00265	0.935692	0.94817	0.782095	0.0356262
A0A1D6ATQ1	Uncharacterized protein OS=Triticum aestivum PE=3 SV=1 - [A0A1D6ATQ1_WHEAT]	214	24.2872	5.65576	1.01727	1.31455	1.10651	1.14611	0.841033	0.91318	0.819438	0.857883	0.748517	0.0356879
A0A1D5YTQ9	Uncharacterized protein OS=Triticum aestivum PE=4 SV=1 - [A0A1D5YTQ9_WHEAT]	482	54.3244	5.99854	1.078	1.04293	1.21617	1.11236	0.933217	0.853192	0.669039	0.818483	0.735804	0.035774
A0A1D5X719	Uncharacterized protein OS=Triticum aestivum PE=4 SV=1 - [A0A1D5X719_WHEAT]	266	28.1924	7.2251	1.23713	1.82207	1.46077	1.50666	0.86797	0.905034	1.06366	0.945555	0.627585	0.0360217
A0A1D6A796	Peroxidase OS=Triticum aestivum PE=3 SV=1 - [A0A1D6A796_WHEAT]	336	36.2674	8.1333	0.831145	1.04655	0.95011	0.942603	0.564505	0.728267	0.746714	0.679829	0.721225	0.0365912
A0A1D6CLX4	Uncharacterized protein OS=Triticum aestivum PE=3 SV=1 - [A0A1D6CLX4_WHEAT]	261	28.7713	4.84326	1.21354	1.32888	1.62425	1.38889	1.08945	0.917512	0.819599	0.942188	0.678375	0.0373095
A0A1D6BPI5	Uncharacterized protein OS=Triticum aestivum PE=4 SV=1 - [A0A1D6BPI5_WHEAT]	363	37.9244	9.05615	1.09104	1.07537	1.31367	1.16003	0.89878	0.954726	0.786685	0.880064	0.758658	0.0376044
A0A1D5TVK7	Uncharacterized protein OS=Triticum aestivum PE=4 SV=1 - [A0A1D5TVK7_WHEAT]	413	45.2039	8.55811	1.10564	1.11026	1.19358	1.13649	0.791008	0.982952	0.987788	0.920582	0.810019	0.0380793
W5AIT4	Uncharacterized protein OS=Triticum aestivum PE=4 SV=1 - [W5AIT4_WHEAT]	2148	228.622	5.77002	1.30976	1.19099	1.10304	1.20126	1.05735	0.902483	0.962801	0.974212	0.810989	0.0388183
A0A1D5YUK4	Pyrophosphate--fructose 6-phosphate 1-phosphotransferase subunit alpha OS=Triticum aestivum GN=PFP-ALPHA PE=3 SV=1 - [A0A1D5YUK4_WHEAT]	604	65.9018	7.50342	1.28422	1.03232	1.45453	1.25703	0.664362	0.933255	0.848458	0.815358	0.648641	0.0390295
A0A1D5UB86	Phosphoinositide phospholipase C OS=Triticum aestivum PE=4 SV=1 - [A0A1D5UB86_WHEAT]	605	68.0513	6.50732	1.20878	1.38244	1.37099	1.32074	1.1639	0.945974	1.08662	1.0655	0.806744	0.0397363
W5G6A9	Uncharacterized protein OS=Triticum aestivum PE=3 SV=1 - [W5G6A9_WHEAT]	420	46.6485	7.92822	0.952378	1.11474	1.16464	1.07725	0.885005	0.871211	0.895324	0.883846	0.820464	0.0399198
M8BCX0	Beta-fructofuranosidase, insoluble isoenzyme 1 OS=Aegilops tauschii GN=F775_28705 PE=3 SV=1 - [M8BCX0_AEGTA]	578	64.1826	8.77783	0.926816	1.06057	1.15716	1.04818	0.812018	0.887234	0.76813	0.822461	0.784654	0.0400276
A0A1D6AN16	Uncharacterized protein OS=Triticum aestivum PE=4 SV=1 - [A0A1D6AN16_WHEAT]	597	65.9749	7.25439	1.71725	1.34355	1.57934	1.54671	1.29451	0.849905	0.883107	1.00917	0.652463	0.0403919
M7ZCB6	Mitochondrial chaperone BCS1 OS=Triticum urartu GN=TRIUR3_30733 PE=3 SV=1 - [M7ZCB6_TRIUA]	500	55.8923	6.93213	0.996886	1.06115	1.15553	1.07119	0.963543	0.855342	0.803116	0.874	0.815917	0.0404078
A0A1D5TT46	Uncharacterized protein OS=Triticum aestivum PE=3 SV=1 - [A0A1D5TT46_WHEAT]	181	20.1328	6.39209	1.32419	1.11069	1.28738	1.24075	0.821859	1.07366	0.949727	0.948414	0.764385	0.040752
A0A1D5YEA5	Uncharacterized protein OS=Triticum aestivum PE=4 SV=1 - [A0A1D5YEA5_WHEAT]	1434	153.556	4.67822	1.17623	1.05808	1.28266	1.17233	1.01592	0.948417	0.892678	0.952338	0.81235	0.0410325
A0A1D6RKF2	Uncharacterized protein OS=Triticum aestivum PE=4 SV=1 - [A0A1D6RKF2_WHEAT]	281	30.6862	6.06201	1.36493	1.15883	1.06072	1.19483	0.719844	0.940789	0.915441	0.858691	0.718675	0.0416192
A0A1D5YUR5	Uncharacterized protein OS=Triticum aestivum PE=4 SV=1 - [A0A1D5YUR5_WHEAT]	738	81.2713	6.72705	1.06531	1.34402	1.3259	1.24508	0.882127	1.03927	0.906768	0.942721	0.757159	0.0418651
W5BD64	Uncharacterized protein OS=Triticum aestivum PE=4 SV=1 - [W5BD64_WHEAT]	324	34.492	5.30029	1.4342	1.04068	1.39064	1.28851	0.885065	0.982893	0.781124	0.883027	0.68531	0.0420123
A0A1D6B5N3	Uncharacterized protein OS=Triticum aestivum PE=4 SV=1 - [A0A1D6B5N3_WHEAT]	848	93.8139	6.88818	1.23504	1.71817	1.21852	1.39057	0.917618	0.751262	0.965773	0.878218	0.63155	0.0438323
A0A1D5SY09	Uncharacterized protein OS=Triticum aestivum PE=4 SV=1 - [A0A1D5SY09_WHEAT]	450	48.1167	5.61768	1.23517	1.00356	1.05715	1.09863	0.868587	0.920727	0.886359	0.891891	0.811823	0.0447824
A0A1D5TP58	Uncharacterized protein OS=Triticum aestivum PE=4 SV=1 - [A0A1D5TP58_WHEAT]	753	84.8969	5.021	1.18515	1.50083	1.58296	1.42298	1.14225	1.00686	0.844522	0.997877	0.701259	0.0459783
M7Z721	Uncharacterized protein OS=Triticum urartu GN=TRIUR3_30639 PE=4 SV=1 - [M7Z721_TRIUA]	87	9.29408	8.54346	1.36393	1.09733	1.60655	1.35594	0.794582	1.00172	0.921867	0.906055	0.668213	0.0473239
A0A1D5XGN6	Uncharacterized protein OS=Triticum aestivum PE=4 SV=1 - [A0A1D5XGN6_WHEAT]	539	57.6903	7.2251	1.10769	1.13203	1.35062	1.19678	0.879659	0.98556	0.996806	0.954008	0.797146	0.0473367
A0A1D6BMK1	Uncharacterized protein OS=Triticum aestivum PE=4 SV=1 - [A0A1D6BMK1_WHEAT]	453	50.0393	6.20166	1.22497	1.14871	1.52412	1.29927	1.03365	0.904034	0.717115	0.884934	0.681102	0.0477596
A0A1D5WJB3	Uncharacterized protein OS=Triticum aestivum PE=4 SV=1 - [A0A1D5WJB3_WHEAT]	494	53.9946	5.65576	1.09316	0.945773	1.25245	1.09713	0.876693	0.817854	0.832517	0.842355	0.767782	0.0477596
I3NM51	Putative DEAD-box ATP-dependent RNA helicase OS=Triticum aestivum GN=1C14.7 PE=3 SV=1 - [I3NM51_WHEAT]	742	85.6196	8.85107	1.12901	1.47012	1.15186	1.25033	0.922556	0.742023	0.977658	0.880746	0.704411	0.0478588
A0A1D5RQA2	Uncharacterized protein OS=Triticum aestivum PE=4 SV=1 - [A0A1D5RQA2_WHEAT]	804	88.0613	8.38232	1.31112	1.04121	1.04603	1.13279	0.939804	0.804095	0.703064	0.815654	0.720043	0.0478809
W5BAN9	Uncharacterized protein OS=Triticum aestivum PE=3 SV=1 - [W5BAN9_WHEAT]	1422	155.944	5.41455	1.11724	1.33115	1.31654	1.25498	1.06026	0.938646	1.07717	1.02536	0.817034	0.0481794
A0A1D5ZZJ3	Uncharacterized protein OS=Triticum aestivum PE=4 SV=1 - [A0A1D5ZZJ3_WHEAT]	743	86.1031	5.89697	1.03581	1.08825	1.21947	1.11451	0.856393	0.923062	0.994496	0.92465	0.829647	0.0484406
a Accession number in the uniprot database
b The number of amino acid residues
c Calculated molecular weight
d Calculated isoelectric point
