# Supplementary material for: Comparative Proteomic Analysis Provides New Insights Into Low Nitrogen-Promoted Primary Root Growth in Hexaploid Wheat
Source: Front Plant Sci. 2019 Feb 20;10:151. doi: 10.3389/fpls.2019.00151 (PMC6391680; doi:10.3389/fpls.2019.00151)
Supplement: Supplementary file 4 [file Table_4.XLSX]

## Sheet: sheet1
Table S4 List of differentially abundant proteins (DAPs) in the J411_CK-J411_LN comparison
Accessiona	Description	AAsb	MW [kDa]c	calc. pId	J411_CK-1	J411_CK-2	J411_CK-3	Average J411_CK	J411_LN-1	J411_LN-2	J411_LN-3	Average J411_LN	J411_LN/J411_CK	t test p value
A0A0C4BKI1	Uncharacterized protein OS=Triticum aestivum PE=4 SV=1 - [A0A0C4BKI1_WHEAT]	112	12.7117	10.6235	0.846404	0.869034	0.861377	0.858938	1.11099	1.11185	1.12016	1.11433	1.29734	3.89627e-06
A0A1D5RST4	Uncharacterized protein OS=Triticum aestivum PE=4 SV=1 - [A0A1D5RST4_WHEAT]	510	56.164	6.63916	0.798	0.764529	0.78984	0.784123	1.10892	1.08455	1.10418	1.09922	1.40185	1.48841e-05
W5FN49	Uncharacterized protein OS=Triticum aestivum PE=4 SV=1 - [W5FN49_WHEAT]	810	86.1469	8.49951	0.850509	0.798633	0.814549	0.82123	1.31175	1.29728	1.3683	1.32578	1.61438	4.51804e-05
A0A1D6BMQ9	Uncharacterized protein OS=Triticum aestivum PE=3 SV=1 - [A0A1D6BMQ9_WHEAT]	369	40.0795	5.77002	1.08045	1.06822	1.05611	1.06826	1.3503	1.30499	1.32631	1.3272	1.24239	6.36002e-05
I3VKD2	Cysteine endopeptidase EP alpha OS=Secale cereale x Triticum turgidum subsp. durum PE=2 SV=1 - [I3VKD2_9POAL]	461	50.3749	5.12256	0.865462	0.864616	0.872595	0.867558	1.1814	1.18286	1.13072	1.16499	1.34284	6.75705e-05
A0A1D5VEL3	Uncharacterized protein OS=Triticum aestivum PE=4 SV=1 - [A0A1D5VEL3_WHEAT]	415	46.8028	7.50342	0.821339	0.809993	0.751741	0.794358	1.1745	1.20537	1.17707	1.18565	1.49259	7.90469e-05
A0A1D6DBC1	Uncharacterized protein OS=Triticum aestivum PE=4 SV=1 - [A0A1D6DBC1_WHEAT]	675	75.9465	6.82959	0.891365	0.885686	0.928986	0.902012	1.12909	1.14355	1.16161	1.14475	1.26911	0.000125013
M8BL29	Endoglucanase OS=Aegilops tauschii GN=F775_29591 PE=3 SV=1 - [M8BL29_AEGTA]	547	60.2811	9.39307	0.795528	0.760431	0.810592	0.78885	1.20379	1.12569	1.16961	1.16636	1.47856	0.000152889
A0A1D5Z372	Uncharacterized protein OS=Triticum aestivum PE=3 SV=1 - [A0A1D5Z372_WHEAT]	356	37.4148	5.51611	0.937028	0.924825	0.921608	0.92782	1.13481	1.1432	1.09789	1.1253	1.21284	0.00017704
A0A1D5VDH3	Uncharacterized protein OS=Triticum aestivum PE=4 SV=1 - [A0A1D5VDH3_WHEAT]	261	27.8518	5.26221	0.848504	0.883305	0.884659	0.872156	1.33403	1.26723	1.23822	1.27983	1.46743	0.000186736
N1QVM1	NADPH--cytochrome P450 reductase OS=Aegilops tauschii GN=F775_02235 PE=3 SV=1 - [N1QVM1_AEGTA]	696	76.8998	5.79541	0.690144	0.705979	0.729763	0.708629	1.39179	1.4544	1.28202	1.37607	1.94187	0.000207287
C0HHI6	Uncharacterized protein OS=Zea mays PE=2 SV=1 - [C0HHI6_MAIZE]	138	15.4386	6.15088	0.884977	0.872845	0.904689	0.887504	1.11475	1.1129	1.07302	1.10022	1.23968	0.00020741
A0A0F6NBW1	Glucose-6-phosphate isomerase (Fragment) OS=Festuca ovina GN=PgiC1 PE=2 SV=1 - [A0A0F6NBW1_9POAL]	544	59.868	7.07861	0.763359	0.8315	0.780221	0.791693	1.12108	1.08116	1.1237	1.10865	1.40035	0.000212043
A0A1D6RN38	Phospho-2-dehydro-3-deoxyheptonate aldolase OS=Triticum aestivum PE=3 SV=1 - [A0A1D6RN38_WHEAT]	537	58.7308	8.23584	0.89246	0.896894	0.891371	0.893575	1.0628	1.10396	1.05698	1.07458	1.20256	0.000262224
A0A1D5XVM8	Uncharacterized protein OS=Triticum aestivum PE=4 SV=1 - [A0A1D5XVM8_WHEAT]	416	44.6264	5.60498	0.841286	0.788554	0.909513	0.846451	1.26932	1.25968	1.25834	1.26245	1.49146	0.000292909
A0A1D6B9G2	Phenylalanine ammonia-lyase OS=Triticum aestivum PE=3 SV=1 - [A0A1D6B9G2_WHEAT]	747	80.4015	6.49365	0.830819	0.820641	0.805825	0.819095	1.17941	1.11962	1.22251	1.17384	1.4331	0.000320361
A0A1D6RRR6	Uncharacterized protein OS=Triticum aestivum PE=4 SV=1 - [A0A1D6RRR6_WHEAT]	426	46.3933	9.74463	1.00271	0.972046	0.974172	0.982976	1.26642	1.26405	1.33934	1.28994	1.31228	0.000322829
A0A1D5S4V0	Glycosyltransferases OS=Triticum aestivum PE=3 SV=1 - [A0A1D5S4V0_WHEAT]	382	41.3261	9.26123	0.743534	0.723033	0.761934	0.742834	1.08472	1.20153	1.16404	1.1501	1.54826	0.000356413
I1H029	3-oxoacyl-[acyl-carrier-protein] synthase OS=Brachypodium distachyon GN=BRADI_1g46610 PE=3 SV=1 - [I1H029_BRADI]	463	48.5635	7.1665	0.954783	0.932072	0.892774	0.926543	1.14958	1.16936	1.13528	1.1514	1.24269	0.000402466
Q8RWR6	Endoglucanase OS=Triticum aestivum PE=2 SV=1 - [Q8RWR6_WHEAT]	620	69.0604	9.05615	0.919185	0.805403	0.805389	0.843326	1.28684	1.24787	1.29439	1.27637	1.51349	0.000436622
A0A1D5SFZ2	Uncharacterized protein OS=Triticum aestivum PE=3 SV=1 - [A0A1D5SFZ2_WHEAT]	482	51.3548	5.14795	0.879155	0.900642	0.907255	0.895684	1.24673	1.19441	1.15027	1.19713	1.33656	0.000492867
I1H2B7	Uncharacterized protein OS=Brachypodium distachyon GN=BRADI_1g53060 PE=3 SV=1 - [I1H2B7_BRADI]	296	32.327	6.53662	0.859063	0.885675	0.91447	0.886403	1.13643	1.10029	1.08418	1.10697	1.24883	0.000580335
W5ERP5	Peroxidase OS=Triticum aestivum PE=3 SV=1 - [W5ERP5_WHEAT]	319	33.9442	8.45557	0.892237	0.889202	0.77922	0.853553	1.28236	1.2327	1.23949	1.25152	1.46624	0.000589817
A0A1D5TBD5	Endoglucanase OS=Triticum aestivum PE=3 SV=1 - [A0A1D5TBD5_WHEAT]	615	66.5755	5.41455	0.885261	0.882292	0.928785	0.898779	1.10659	1.12402	1.07234	1.10098	1.22498	0.000694415
M8BW67	GTP-binding protein YPTM2 OS=Aegilops tauschii GN=F775_29864 PE=4 SV=1 - [M8BW67_AEGTA]	193	21.9801	5.16064	0.828132	0.850162	0.837289	0.838528	1.26402	1.22504	1.13388	1.20764	1.4402	0.000701281
M8A257	Peroxidase OS=Triticum urartu GN=TRIUR3_12527 PE=3 SV=1 - [M8A257_TRIUA]	328	34.8485	6.66846	0.847013	0.810158	0.872853	0.843341	1.25266	1.19202	1.13988	1.19485	1.41681	0.000708277
A0A1D5WQ29	Uncharacterized protein OS=Triticum aestivum PE=4 SV=1 - [A0A1D5WQ29_WHEAT]	501	56.6663	5.61768	0.93932	0.836075	0.87992	0.885105	1.22711	1.20714	1.1645	1.19958	1.3553	0.000864006
A0A1D6BYZ2	Patatin OS=Triticum aestivum PE=3 SV=1 - [A0A1D6BYZ2_WHEAT]	408	44.6469	6.60986	0.776512	0.846157	0.875153	0.832608	1.21118	1.13622	1.14633	1.16458	1.39871	0.000901505
M8APM0	Putative glycosyltransferase AGO61 OS=Aegilops tauschii GN=F775_31405 PE=4 SV=1 - [M8APM0_AEGTA]	569	63.8864	6.50732	0.834811	0.748098	0.84083	0.807913	1.09937	1.07458	1.07283	1.08226	1.33957	0.000918083
W5BMB0	Peroxidase OS=Triticum aestivum PE=3 SV=1 - [W5BMB0_WHEAT]	321	33.6128	8.41162	0.857762	0.829345	0.824818	0.837308	1.22742	1.31725	1.16352	1.23607	1.47624	0.00095545
M8A1C6	Carboxypeptidase OS=Triticum urartu GN=TRIUR3_10998 PE=3 SV=1 - [M8A1C6_TRIUA]	424	46.3268	8.39697	0.851357	0.874291	0.830026	0.851891	1.01557	1.05395	1.00304	1.02419	1.20225	0.000988084
M8C1I3	Sulfotransferase OS=Aegilops tauschii GN=F775_27902 PE=3 SV=1 - [M8C1I3_AEGTA]	350	40.2191	6.52197	0.78623	0.912335	0.878162	0.858909	1.28679	1.26681	1.20175	1.25179	1.45741	0.000995371
W5AMG0	Peroxidase OS=Triticum aestivum PE=3 SV=1 - [W5AMG0_WHEAT]	340	36.874	7.04932	0.78142	0.878831	0.824904	0.828385	1.31275	1.21382	1.18648	1.23768	1.49409	0.00100438
Q41523	Uncharacterized protein OS=Triticum aestivum PE=2 SV=1 - [Q41523_WHEAT]	231	25.3675	4.88135	0.93697	0.906888	0.857262	0.900373	1.25946	1.28457	1.17801	1.24068	1.37796	0.00101517
W5AN74	Peroxidase OS=Triticum aestivum PE=3 SV=1 - [W5AN74_WHEAT]	341	36.5862	6.12549	0.940382	0.887099	0.894792	0.907424	1.11762	1.19431	1.13561	1.14918	1.26642	0.00105991
A0A1D5WXP7	Uncharacterized protein OS=Triticum aestivum PE=4 SV=1 - [A0A1D5WXP7_WHEAT]	462	49.2364	5.40186	0.843785	0.777778	0.83207	0.817878	1.22974	1.14179	1.10992	1.16048	1.41889	0.00114204
A0A0C4BJ10	Rab18s OS=Triticum aestivum PE=2 SV=1 - [A0A0C4BJ10_WHEAT]	217	23.87	5.5415	0.854634	0.910002	0.863618	0.876085	1.14014	1.16733	1.07914	1.12887	1.28854	0.00126341
A0A1D6BF23	Uncharacterized protein OS=Triticum aestivum PE=3 SV=1 - [A0A1D6BF23_WHEAT]	530	59.282	4.97021	0.832021	0.923513	0.850977	0.868837	1.10928	1.08789	1.10499	1.10072	1.26689	0.00126403
W4ZWP5	Peroxidase OS=Triticum aestivum PE=3 SV=1 - [W4ZWP5_WHEAT]	339	36.7139	7.13721	0.795687	1.04121	1.00486	0.947251	1.79737	1.97861	1.71524	1.83041	1.93234	0.00126647
M8AYH1	Uncharacterized protein OS=Triticum urartu GN=TRIUR3_21755 PE=4 SV=1 - [M8AYH1_TRIUA]	617	69.7252	5.68115	0.859429	0.919876	0.920169	0.899825	1.09726	1.12124	1.07275	1.09708	1.21922	0.00130721
W5GBF3	Uncharacterized protein OS=Triticum aestivum PE=4 SV=1 - [W5GBF3_WHEAT]	446	48.8059	5.37646	0.803771	0.894488	0.825155	0.841138	1.09572	1.1689	1.19387	1.15283	1.37056	0.00149251
A0A1D5Y3H8	Uncharacterized protein OS=Triticum aestivum PE=4 SV=1 - [A0A1D5Y3H8_WHEAT]	673	70.7897	7.94287	0.753681	0.723697	0.701699	0.726359	1.10541	1.23414	1.32067	1.22008	1.67971	0.00154952
A0A1D6BJB7	Uncharacterized protein OS=Triticum aestivum PE=3 SV=1 - [A0A1D6BJB7_WHEAT]	228	23.8432	9.27588	0.897623	0.908249	0.896978	0.90095	1.13755	1.05277	1.13529	1.10854	1.23041	0.0017973
A0A1D5X2X4	Lipoxygenase OS=Triticum aestivum PE=3 SV=1 - [A0A1D5X2X4_WHEAT]	849	96.1196	6.69775	0.879293	0.795748	0.818603	0.831214	1.03921	1.07885	1.11787	1.07865	1.29768	0.00183625
A0A1D5ZK05	Uncharacterized protein OS=Triticum aestivum PE=4 SV=1 - [A0A1D5ZK05_WHEAT]	291	32.8852	5.99854	0.894869	0.748102	0.75868	0.800551	1.19911	1.20348	1.13518	1.17926	1.47306	0.00191103
W5FZ44	Uncharacterized protein OS=Triticum aestivum PE=4 SV=1 - [W5FZ44_WHEAT]	160	18.0821	10.7554	0.84163	0.79106	0.867463	0.833385	1.10346	1.21023	1.10306	1.13892	1.36662	0.00191925
A0A1D6S260	Uncharacterized protein OS=Triticum aestivum PE=3 SV=1 - [A0A1D6S260_WHEAT]	446	47.9893	5.68115	0.854358	0.855281	0.879221	0.862953	1.0523	1.10832	1.16819	1.10961	1.28582	0.0020114
A0A1D5SWP7	Peroxidase OS=Triticum aestivum PE=3 SV=1 - [A0A1D5SWP7_WHEAT]	331	34.175	7.23975	0.70016	0.740193	0.804024	0.748126	1.29813	1.32536	1.12114	1.24821	1.66845	0.00211987
A0A1D5UH61	Uncharacterized protein OS=Triticum aestivum PE=3 SV=1 - [A0A1D5UH61_WHEAT]	917	101.459	6.30322	0.882896	0.825418	0.773985	0.827433	1.05996	1.06551	1.11561	1.08036	1.30568	0.00218283
A0A1D5TV00	Peroxidase OS=Triticum aestivum PE=3 SV=1 - [A0A1D5TV00_WHEAT]	346	38.1019	5.43994	0.918433	0.868599	0.86333	0.883454	1.03871	1.10235	1.05094	1.064	1.20436	0.00233703
A0A1D6RRQ2	Uncharacterized protein OS=Triticum aestivum PE=3 SV=1 - [A0A1D6RRQ2_WHEAT]	614	66.9029	9.29053	0.834485	0.867139	0.920498	0.874041	1.08609	1.09865	1.04507	1.0766	1.23175	0.00245773
A0A077S5S5	Uncharacterized protein OS=Triticum aestivum GN=TRAES_3BF019300130CFD_c1 PE=4 SV=1 - [A0A077S5S5_WHEAT]	238	26.3448	9.65674	0.68883	0.777782	0.732035	0.732882	1.30418	1.17893	1.08797	1.19036	1.62422	0.00250583
F2DKE7	Beta-galactosidase OS=Hordeum vulgare subsp. vulgare PE=2 SV=1 - [F2DKE7_HORVV]	853	91.7303	6.48096	0.883987	0.894748	0.882693	0.887143	1.04414	1.11842	1.03544	1.066	1.20161	0.00255037
A0A1D6A9W4	Uncharacterized protein OS=Triticum aestivum PE=4 SV=1 - [A0A1D6A9W4_WHEAT]	780	80.3677	7.97217	0.802266	0.790519	0.878585	0.82379	1.31247	1.28458	1.13185	1.24297	1.50884	0.00258153
A0A1D6AL49	Uncharacterized protein OS=Triticum aestivum PE=4 SV=1 - [A0A1D6AL49_WHEAT]	784	80.9851	7.6499	0.784762	0.769057	0.844054	0.799291	1.35027	1.24192	1.13488	1.24235	1.55432	0.00259819
F2DWX8	Predicted protein OS=Hordeum vulgare subsp. vulgare PE=2 SV=1 - [F2DWX8_HORVV]	203	21.6919	6.39209	0.948413	0.912602	0.837393	0.899469	1.16293	1.18834	1.27054	1.20727	1.3422	0.00261471
A0A0N7KSP9	Os11g0247300 protein (Fragment) OS=Oryza sativa subsp. japonica GN=Os11g0247300 PE=4 SV=1 - [A0A0N7KSP9_ORYSJ]	43	4.74688	3.56104	0.569419	0.661262	0.501397	0.577359	1.23472	1.13405	1.45148	1.27342	2.20559	0.00263725
A0A1D5S7B9	Uncharacterized protein OS=Triticum aestivum PE=4 SV=1 - [A0A1D5S7B9_WHEAT]	442	47.9716	8.86572	0.840894	0.9101	0.929891	0.893629	1.20677	1.17912	1.10516	1.16368	1.3022	0.00265076
M7YYD3	Uncharacterized protein OS=Triticum urartu GN=TRIUR3_06777 PE=4 SV=1 - [M7YYD3_TRIUA]	161	16.43	9.90576	0.730204	0.717115	0.65007	0.69913	1.1916	1.30039	1.06199	1.18466	1.69447	0.00268615
A0A1D5SA14	Uncharacterized protein OS=Triticum aestivum PE=4 SV=1 - [A0A1D5SA14_WHEAT]	265	27.0348	6.18896	0.849442	0.882529	0.845441	0.859137	1.24321	1.24301	1.09346	1.19323	1.38887	0.00285923
W5EQ69	UDP-glucose 6-dehydrogenase OS=Triticum aestivum PE=3 SV=1 - [W5EQ69_WHEAT]	480	52.8351	6.12549	0.890264	0.92026	0.848147	0.886224	1.07592	1.08953	1.1643	1.10992	1.25241	0.00292575
W5AB05	Peroxidase OS=Triticum aestivum PE=3 SV=1 - [W5AB05_WHEAT]	342	36.5492	5.92236	0.873729	0.903633	0.912871	0.896745	1.12771	1.11914	1.03815	1.095	1.22108	0.00302522
W5ATF3	Carboxypeptidase OS=Triticum aestivum PE=3 SV=1 - [W5ATF3_WHEAT]	519	57.2715	6.13818	0.870073	0.909302	0.8463	0.875225	1.0967	1.02894	1.116	1.08055	1.23459	0.00308911
Q06I80	Fasciclin-like protein FLA26 OS=Triticum aestivum PE=2 SV=1 - [Q06I80_WHEAT]	460	49.5709	6.53662	0.801057	0.751674	0.748845	0.767192	1.05864	1.16773	1.27014	1.1655	1.51918	0.00327309
A0A1D5S2F4	Uncharacterized protein OS=Triticum aestivum PE=4 SV=1 - [A0A1D5S2F4_WHEAT]	241	25.8336	7.40088	1.0036	0.970363	0.913154	0.962371	1.18801	1.15482	1.13119	1.15801	1.20329	0.0032752
A0A1D5Z6U3	Uncharacterized protein OS=Triticum aestivum PE=3 SV=1 - [A0A1D5Z6U3_WHEAT]	161	17.1112	10.272	0.954384	0.881404	0.906199	0.913996	1.08044	1.11437	1.16626	1.12035	1.22578	0.00329393
A0A1D6BYC7	Uncharacterized protein OS=Triticum aestivum PE=4 SV=1 - [A0A1D6BYC7_WHEAT]	545	60.2108	6.56592	0.901998	0.834057	0.930934	0.888997	1.06141	1.111	1.10661	1.09301	1.22949	0.00340001
A0A1D6D8V1	Uncharacterized protein OS=Triticum aestivum PE=3 SV=1 - [A0A1D6D8V1_WHEAT]	501	54.544	6.7124	0.851434	0.791273	0.834092	0.8256	1.23742	1.28557	1.08964	1.20421	1.45859	0.00355406
W5GZ13	Uncharacterized protein OS=Triticum aestivum PE=4 SV=1 - [W5GZ13_WHEAT]	181	20.0024	5.47803	0.798081	0.87673	0.839545	0.838119	1.12748	1.05688	1.02508	1.06981	1.27645	0.00360286
M7Z4J1	60S ribosomal protein L18a OS=Triticum urartu GN=TRIUR3_15428 PE=3 SV=1 - [M7Z4J1_TRIUA]	178	21.3253	10.4038	0.52323	0.756848	0.710478	0.663519	1.20623	1.2574	1.09714	1.18692	1.78883	0.00362705
A0A1D6AMQ6	Uncharacterized protein OS=Triticum aestivum PE=3 SV=1 - [A0A1D6AMQ6_WHEAT]	886	97.4609	5.66846	0.889168	0.887844	0.845715	0.874242	1.07693	1.21318	1.11558	1.13523	1.29853	0.0037149
A0A1D5S0G4	Sulfotransferase OS=Triticum aestivum PE=3 SV=1 - [A0A1D5S0G4_WHEAT]	350	40.2161	6.52197	0.854075	0.857061	0.912446	0.874527	1.12833	1.06385	1.03518	1.07579	1.23014	0.0038423
A0A1D5ZWM3	Uncharacterized protein OS=Triticum aestivum PE=4 SV=1 - [A0A1D5ZWM3_WHEAT]	398	43.6152	6.31592	0.901732	0.843052	0.858042	0.867609	1.0656	1.19251	1.09799	1.1187	1.28941	0.00391497
D9CJA8	Sucrose phosphate synthase II 3A (Fragment) OS=Triticum aestivum PE=4 SV=1 - [D9CJA8_WHEAT]	961	106.574	6.18896	0.94569	0.771889	0.68406	0.800546	1.2248	1.33106	1.35036	1.30207	1.62648	0.00434772
A0A1D5XGR8	Peroxidase OS=Triticum aestivum PE=3 SV=1 - [A0A1D5XGR8_WHEAT]	314	32.8925	6.21436	0.812497	0.750186	0.769222	0.777302	1.20501	1.23551	1.02964	1.15672	1.48813	0.00472773
M0V4I6	Uncharacterized protein OS=Hordeum vulgare subsp. vulgare PE=4 SV=1 - [M0V4I6_HORVV]	63	6.75958	8.47021	0.928322	0.918246	0.939241	0.928603	1.25565	1.22377	1.10131	1.19357	1.28534	0.00503644
F2E1V1	Predicted protein OS=Hordeum vulgare subsp. vulgare PE=2 SV=1 - [F2E1V1_HORVV]	153	17.276	6.56592	0.871448	0.918298	0.983552	0.924433	1.10306	1.18002	1.17433	1.15247	1.24668	0.00505501
A0A1E5ULB8	UDP-glucuronic acid decarboxylase 1 OS=Dichanthelium oligosanthes GN=BAE44_0025298 PE=4 SV=1 - [A0A1E5ULB8_9POAL]	386	43.3658	9.59814	0.907369	0.943213	0.926141	0.925574	1.20955	1.07682	1.16567	1.15068	1.24321	0.00508026
A0A1D6BV92	Uncharacterized protein OS=Triticum aestivum PE=3 SV=1 - [A0A1D6BV92_WHEAT]	549	59.2397	6.85889	0.927909	0.897809	0.952514	0.926077	1.06382	1.11223	1.16726	1.11444	1.2034	0.00508549
A0A1D6CF79	Uncharacterized protein OS=Triticum aestivum PE=4 SV=1 - [A0A1D6CF79_WHEAT]	315	35.0121	4.69092	0.897606	0.799966	0.946868	0.88148	1.14226	1.19943	1.1179	1.1532	1.30825	0.00535378
W5FSP4	Uncharacterized protein OS=Triticum aestivum PE=3 SV=1 - [W5FSP4_WHEAT]	356	37.2948	5.66846	1.02622	0.949853	0.891918	0.955997	1.16209	1.23942	1.25669	1.2194	1.27553	0.00560269
P52184	Profilin-1 OS=Hordeum vulgare GN=PRO1 PE=2 SV=1 - [PROF1_HORVU]	131	14.2912	5.19873	0.865376	0.998031	0.87701	0.913472	1.16959	1.1881	1.12699	1.16156	1.27158	0.00576761
W5D5R6	Cold induced protein OS=Triticum aestivum GN=TRAES_3BF087500010CFD_c1 PE=2 SV=1 - [W5D5R6_WHEAT]	158	16.1889	4.98291	0.813771	0.855986	0.857474	0.84241	1.43606	1.25739	1.64361	1.44569	1.71613	0.00583897
A0A1D5UZR0	Uncharacterized protein OS=Triticum aestivum PE=4 SV=1 - [A0A1D5UZR0_WHEAT]	196	20.0888	4.97021	0.750524	0.868915	0.884824	0.834754	1.14522	1.13216	1.05203	1.1098	1.3295	0.00588744
A0A1D6CJ39	Uncharacterized protein OS=Triticum aestivum PE=4 SV=1 - [A0A1D6CJ39_WHEAT]	309	33.8001	4.94482	1.03241	0.928403	0.933599	0.964803	1.16298	1.25834	1.18497	1.20209	1.24595	0.0059325
A0A1D6RN03	Uncharacterized protein OS=Triticum aestivum PE=4 SV=1 - [A0A1D6RN03_WHEAT]	80	8.92768	8.52881	0.871089	0.819689	0.937006	0.875928	1.06973	1.04567	1.08194	1.06578	1.21674	0.00594464
M7ZM28	Putative calcium-binding protein CML16 OS=Triticum urartu GN=TRIUR3_25843 PE=4 SV=1 - [M7ZM28_TRIUA]	184	19.4934	4.64014	0.957078	1.00307	1.14277	1.03431	1.36905	1.31469	1.40617	1.3633	1.31808	0.00600165
A0A1D5XG75	Uncharacterized protein OS=Triticum aestivum PE=3 SV=1 - [A0A1D5XG75_WHEAT]	376	41.3672	6.41748	0.988349	0.930747	1.0723	0.997132	1.23484	1.2727	1.35817	1.28857	1.29227	0.00607267
A0A1D6ACP8	Ammonium transporter OS=Triticum aestivum PE=3 SV=1 - [A0A1D6ACP8_WHEAT]	503	52.8177	7.7085	0.840884	0.728048	0.779566	0.782833	1.20448	1.14497	1.42052	1.25666	1.60527	0.00619548
A0A1D6CDX7	Uncharacterized protein OS=Triticum aestivum PE=4 SV=1 - [A0A1D6CDX7_WHEAT]	356	38.4525	6.62451	0.847832	0.806931	0.87108	0.841948	1.0595	1.0129	1.15013	1.07418	1.27582	0.00640189
M7ZFS7	Peroxidase OS=Triticum urartu GN=TRIUR3_24022 PE=3 SV=1 - [M7ZFS7_TRIUA]	331	36.0261	5.73193	0.738634	0.626838	0.709815	0.691762	1.13556	1.56065	1.36984	1.35535	1.95927	0.00647963
W5FPY5	Uncharacterized protein OS=Triticum aestivum PE=4 SV=1 - [W5FPY5_WHEAT]	414	44.9383	8.88037	0.808098	0.902851	0.838999	0.849983	1.25625	1.10817	1.09679	1.15373	1.35736	0.00653041
N1R4I5	Uncharacterized protein OS=Aegilops tauschii GN=F775_27090 PE=4 SV=1 - [N1R4I5_AEGTA]	141	15.5551	9.68604	0.671746	0.785758	0.745938	0.73448	1.63646	1.21192	1.64751	1.49863	2.04039	0.00656045
A0A1D6AAS1	Uncharacterized protein OS=Triticum aestivum PE=3 SV=1 - [A0A1D6AAS1_WHEAT]	468	49.6124	7.25439	0.99348	1.10098	0.930216	1.00823	1.27995	1.3679	1.44612	1.36466	1.35352	0.0067398
A0A1D6BVT5	Uncharacterized protein OS=Triticum aestivum PE=4 SV=1 - [A0A1D6BVT5_WHEAT]	624	69.3293	4.95752	0.888668	0.876034	0.872455	0.879052	1.01967	1.15823	1.14672	1.10821	1.26068	0.00683685
M0YVZ4	Uncharacterized protein OS=Hordeum vulgare subsp. vulgare PE=4 SV=1 - [M0YVZ4_HORVV]	183	19.5246	8.38232	0.811861	0.935237	0.868559	0.871886	1.19142	1.08283	1.09788	1.12404	1.28921	0.00688392
U3LW54	Senescence-associated subtilisin protease OS=Triticum aestivum GN=SSP1 PE=2 SV=1 - [U3LW54_WHEAT]	786	81.5175	6.65381	0.833148	0.915938	0.75247	0.833852	1.12811	1.07106	1.1894	1.12953	1.35459	0.007106
I1IYT9	Amine oxidase OS=Brachypodium distachyon PE=3 SV=1 - [I1IYT9_BRADI]	750	83.9254	7.37158	0.898408	0.780723	0.77517	0.8181	1.15686	1.05768	1.2365	1.15035	1.40612	0.00711785
M7YVQ9	Peroxisomal membrane protein PMP22 OS=Triticum urartu GN=TRIUR3_33089 PE=3 SV=1 - [M7YVQ9_TRIUA]	148	16.6209	10.2573	0.711708	0.832844	0.752124	0.765559	1.13802	1.17447	0.991151	1.10121	1.43844	0.00720013
W5F9T8	Uncharacterized protein OS=Triticum aestivum PE=3 SV=1 - [W5F9T8_WHEAT]	356	37.0249	6.27783	0.831771	0.852772	0.854018	0.846187	1.16228	1.13262	1.36824	1.22105	1.443	0.00730423
M8B1L3	Nitrate transporter OS=Aegilops tauschii GN=F775_06630 PE=4 SV=1 - [M8B1L3_AEGTA]	560	60.4293	8.17725	0.999705	0.839894	0.872765	0.904121	1.58481	1.26647	1.43054	1.42727	1.57863	0.00733923
A0A1D6C9L9	Uncharacterized protein OS=Triticum aestivum PE=3 SV=1 - [A0A1D6C9L9_WHEAT]	343	37.1894	8.1626	0.634968	0.867765	0.751706	0.751479	1.23767	1.07387	1.20282	1.17145	1.55886	0.00738345
M7Z3U8	Ras-related protein RABB1c OS=Triticum urartu GN=TRIUR3_25874 PE=4 SV=1 - [M7Z3U8_TRIUA]	210	22.9474	7.35693	0.896819	0.917789	0.993775	0.936128	1.16479	1.08371	1.16918	1.13923	1.21696	0.00740656
A0A1D5SJ79	Uncharacterized protein OS=Triticum aestivum PE=4 SV=1 - [A0A1D5SJ79_WHEAT]	391	42.0932	5.22412	0.745861	0.811655	0.752818	0.770111	1.01278	0.99904	1.16735	1.05972	1.37606	0.00745868
A0A1D5TN69	Uncharacterized protein OS=Triticum aestivum PE=3 SV=1 - [A0A1D5TN69_WHEAT]	469	50.0235	7.40088	0.885042	0.871015	0.911075	0.889044	1.24837	1.15426	1.06473	1.15579	1.30004	0.00797316
M0W4T9	Uncharacterized protein OS=Hordeum vulgare subsp. vulgare PE=4 SV=1 - [M0W4T9_HORVV]	86	9.58595	6.65381	0.888667	0.943967	0.917906	0.916847	1.27877	1.24087	1.0937	1.20445	1.31369	0.00802726
A0A1D5TUQ8	Peroxidase OS=Triticum aestivum PE=3 SV=1 - [A0A1D5TUQ8_WHEAT]	345	37.9491	6.65381	0.840793	0.91727	0.957799	0.905287	1.10361	1.13538	1.06343	1.10081	1.21598	0.00820363
A0A1D6RSB0	Uncharacterized protein OS=Triticum aestivum PE=3 SV=1 - [A0A1D6RSB0_WHEAT]	288	29.984	9.36377	0.887785	0.91545	0.873592	0.892276	1.1398	1.02891	1.04425	1.07099	1.20029	0.00830449
A0A1D6SEY5	Peroxidase OS=Triticum aestivum PE=3 SV=1 - [A0A1D6SEY5_WHEAT]	320	33.9128	7.56201	0.881953	0.829802	0.917602	0.876452	1.20513	1.12426	1.04927	1.12622	1.28498	0.00846698
I3NM23	Lipoxygenase OS=Triticum aestivum GN=Lpx PE=3 SV=1 - [I3NM23_WHEAT]	861	95.9192	6.27783	0.737542	0.99323	0.644549	0.791773	1.53373	1.3113	1.34199	1.39567	1.76272	0.00853495
F2E9P1	Predicted protein (Fragment) OS=Hordeum vulgare subsp. vulgare PE=2 SV=1 - [F2E9P1_HORVV]	376	42.3831	8.6167	0.848249	0.792724	0.961823	0.867599	1.17133	1.14574	1.08576	1.13428	1.30737	0.00880991
A0A1D5Z0T8	Uncharacterized protein OS=Triticum aestivum PE=4 SV=1 - [A0A1D5Z0T8_WHEAT]	284	29.3832	6.16357	0.871044	0.880131	0.957015	0.90273	1.11066	1.16606	1.04907	1.10859	1.22805	0.00902896
A0A1D6C617	Uncharacterized protein OS=Triticum aestivum PE=4 SV=1 - [A0A1D6C617_WHEAT]	174	18.1038	6.12549	0.85863	0.920586	0.723945	0.834387	1.26826	1.15581	1.11998	1.18135	1.41583	0.00905628
N1R2W4	Uncharacterized protein OS=Aegilops tauschii GN=F775_26379 PE=4 SV=1 - [N1R2W4_AEGTA]	304	35.3622	6.81494	0.890683	0.942388	0.830142	0.887737	1.05603	1.06788	1.14413	1.08934	1.2271	0.00908162
A0A1D6RQT2	Fructose-bisphosphate aldolase OS=Triticum aestivum PE=3 SV=1 - [A0A1D6RQT2_WHEAT]	387	41.6604	7.76709	0.996382	0.909572	0.874157	0.926704	1.12234	1.08475	1.14398	1.11702	1.20537	0.00909065
A0A1D5XT96	Uncharacterized protein OS=Triticum aestivum PE=4 SV=1 - [A0A1D5XT96_WHEAT]	410	45.1482	6.354	0.773939	0.882671	0.929309	0.861973	1.13132	1.05947	1.12634	1.10571	1.28276	0.00910454
A0A1D6DB59	Uncharacterized protein OS=Triticum aestivum PE=4 SV=1 - [A0A1D6DB59_WHEAT]	595	67.7414	7.91357	0.689048	0.839369	0.871544	0.799987	1.10755	1.03825	1.12777	1.09119	1.36401	0.00955913
A0A1D6D209	Uncharacterized protein OS=Triticum aestivum PE=4 SV=1 - [A0A1D6D209_WHEAT]	324	34.3713	5.51611	0.82992	0.84492	0.700361	0.791734	1.0575	1.04647	0.984298	1.02942	1.30021	0.009741
Q308L4	Eukaryotic translation initiation factor 5A OS=Secale sylvestre PE=2 SV=1 - [Q308L4_9POAL]	161	17.3797	6.13818	0.820041	0.959846	0.870369	0.883419	1.19509	1.11794	1.07838	1.13047	1.27965	0.00979857
A0A1D5ZL26	Uncharacterized protein OS=Triticum aestivum PE=4 SV=1 - [A0A1D5ZL26_WHEAT]	1343	143.689	6.01123	0.912278	0.960539	0.950336	0.941051	1.25519	1.08495	1.2084	1.18285	1.25694	0.0102271
F2E311	Predicted protein OS=Hordeum vulgare subsp. vulgare PE=2 SV=1 - [F2E311_HORVV]	727	81.2896	5.37646	0.891604	0.950867	0.859814	0.900762	1.07618	1.04497	1.15391	1.09169	1.21196	0.0104189
A0A1D6CIU4	Uncharacterized protein OS=Triticum aestivum PE=3 SV=1 - [A0A1D6CIU4_WHEAT]	216	23.4321	6.27783	1.01703	0.911384	0.885545	0.937988	1.10817	1.18822	1.21254	1.16965	1.24697	0.0105543
A9UIE6	Protease inhibitor-like protein OS=Triticum aestivum PE=2 SV=1 - [A9UIE6_WHEAT]	126	12.8498	8.19189	0.680748	0.877742	0.729217	0.762569	1.37513	1.43119	1.09531	1.30054	1.70547	0.0108382
A0A1D5YPL6	Uncharacterized protein OS=Triticum aestivum PE=3 SV=1 - [A0A1D5YPL6_WHEAT]	311	35.1067	7.13721	0.680508	0.873786	0.870442	0.808246	1.22538	1.13858	1.08279	1.14892	1.4215	0.0110509
A0A1D6AUG3	Uncharacterized protein OS=Triticum aestivum PE=4 SV=1 - [A0A1D6AUG3_WHEAT]	204	22.1064	8.96826	0.656467	0.752563	0.852368	0.753799	1.04953	0.982972	1.0215	1.018	1.35049	0.0114985
A0A1D5TZX7	Uncharacterized protein OS=Triticum aestivum PE=4 SV=1 - [A0A1D5TZX7_WHEAT]	316	33.7181	7.06396	0.873272	0.845567	0.736386	0.818409	1.09622	1.07941	1.27439	1.15001	1.40518	0.0115428
M0Y066	Uncharacterized protein OS=Hordeum vulgare subsp. vulgare PE=4 SV=1 - [M0Y066_HORVV]	336	35.8593	9.94971	0.910082	0.739821	0.809275	0.819726	1.06661	1.1272	1.02621	1.07334	1.30939	0.0115829
A0A1D5UT81	Uncharacterized protein OS=Triticum aestivum PE=3 SV=1 - [A0A1D5UT81_WHEAT]	284	30.8642	5.14795	0.864425	1.02613	0.909993	0.933516	1.22901	1.14138	1.15875	1.17638	1.26016	0.0116154
A0A1D5XR80	Glutathione peroxidase OS=Triticum aestivum PE=3 SV=1 - [A0A1D5XR80_WHEAT]	187	21.3307	7.03467	0.892255	0.973814	0.903116	0.923062	1.23764	1.20626	1.07274	1.17221	1.26992	0.0117116
A0A1D5ZQI6	Uncharacterized protein OS=Triticum aestivum PE=3 SV=1 - [A0A1D5ZQI6_WHEAT]	532	59.7195	5.19873	0.890316	0.911843	0.844478	0.882212	1.06342	1.10187	1.24148	1.13559	1.28721	0.0117204
A0A1D6CEF7	Uncharacterized protein OS=Triticum aestivum PE=4 SV=1 - [A0A1D6CEF7_WHEAT]	353	37.5949	5.04639	1.04314	0.84562	0.813997	0.90092	1.20654	1.26367	1.20862	1.22628	1.36114	0.0117729
A0A1D5TSF7	Uncharacterized protein OS=Triticum aestivum PE=4 SV=1 - [A0A1D5TSF7_WHEAT]	560	60.7899	6.23975	0.846166	0.876276	0.874539	0.86566	1.34786	1.10683	1.1411	1.1986	1.3846	0.0118224
A0A1D5SX19	Eukaryotic translation initiation factor 3 subunit D OS=Triticum aestivum PE=3 SV=1 - [A0A1D5SX19_WHEAT]	579	64.4662	5.63037	0.914822	0.784381	0.883633	0.860945	1.06019	1.22481	1.26207	1.18236	1.37332	0.0119064
M8C853	GDSL esterase/lipase OS=Aegilops tauschii GN=F775_29517 PE=4 SV=1 - [M8C853_AEGTA]	372	41.0419	8.1626	0.81593	0.895635	0.851827	0.854464	1.05539	0.993188	1.13699	1.06185	1.24271	0.012082
A0A1D5RRH3	Uncharacterized protein OS=Triticum aestivum PE=3 SV=1 - [A0A1D5RRH3_WHEAT]	392	41.3765	9.36377	0.873197	0.765763	0.949852	0.862937	1.08098	1.12787	1.09916	1.10267	1.27781	0.0121535
Q43655	Actin depolymerizing factor OS=Triticum aestivum GN=Wcor719 PE=2 SV=1 - [Q43655_WHEAT]	142	15.7547	4.64014	1.08701	0.918016	1.03739	1.01414	1.3208	1.42541	1.24337	1.32986	1.31132	0.0122732
A0A1B6PAV5	Clathrin heavy chain OS=Sorghum bicolor GN=SORBI_008G003700 PE=3 SV=1 - [A0A1B6PAV5_SORBI]	1710	193.488	5.36377	0.655097	0.875704	0.660745	0.730515	1.17964	1.16078	1.4765	1.27231	1.74166	0.0124438
C4J7D7	Uncharacterized protein OS=Zea mays PE=2 SV=1 - [C4J7D7_MAIZE]	82	9.57012	4.05615	0.881293	0.904329	0.772554	0.852725	1.0601	1.01069	1.08677	1.05252	1.2343	0.0125362
M7Z6H8	Uncharacterized protein OS=Triticum urartu GN=TRIUR3_32715 PE=4 SV=1 - [M7Z6H8_TRIUA]	304	32.072	9.84717	0.700804	0.836482	0.791996	0.776427	0.956446	0.978086	1.06473	0.999752	1.28763	0.0125794
A0A1D5YY58	Proteasome subunit alpha type OS=Triticum aestivum PE=3 SV=1 - [A0A1D5YY58_WHEAT]	249	27.2712	8.30908	0.94019	0.971891	0.836193	0.916091	1.143	1.1106	1.07594	1.10985	1.21151	0.012903
A0A1D6BPT0	Peroxidase OS=Triticum aestivum PE=3 SV=1 - [A0A1D6BPT0_WHEAT]	347	36.8158	4.80518	0.993379	1.03963	1.04766	1.02689	1.24586	1.31801	1.15515	1.23967	1.20721	0.0131506
Q9ZTU7	Blue copper-binding protein homolog OS=Triticum aestivum GN=S85 PE=2 SV=1 - [Q9ZTU7_WHEAT]	176	17.4075	5.8335	0.847038	0.84739	0.80533	0.833253	1.32187	1.25538	1.03571	1.20432	1.44532	0.0132967
Q8VX48	Phosphoglucomutase (Fragment) OS=Triticum aestivum GN=PGM PE=2 SV=1 - [Q8VX48_WHEAT]	581	62.7498	5.97314	0.906157	0.888701	0.806573	0.867144	1.20665	1.08845	1.03985	1.11165	1.28197	0.0137423
A0A1D5ZDN7	Uncharacterized protein OS=Triticum aestivum PE=3 SV=1 - [A0A1D5ZDN7_WHEAT]	317	34.1632	9.12939	0.960142	0.809807	0.79772	0.85589	1.08691	1.21044	1.09514	1.13083	1.32124	0.0138805
A0A1D6CG72	Uncharacterized protein OS=Triticum aestivum PE=4 SV=1 - [A0A1D6CG72_WHEAT]	642	69.6745	8.55811	0.7815	0.826228	0.931505	0.846411	1.01554	1.11111	1.06566	1.06411	1.2572	0.0141468
M7ZCN0	Uncharacterized protein OS=Triticum urartu GN=TRIUR3_23302 PE=4 SV=1 - [M7ZCN0_TRIUA]	771	82.9261	4.52588	0.917328	0.889403	0.897028	0.901253	1.02778	1.18555	1.0772	1.09684	1.21702	0.0144654
W5AMN1	Uncharacterized protein OS=Triticum aestivum PE=4 SV=1 - [W5AMN1_WHEAT]	453	48.5857	5.88428	0.747188	0.842135	0.815053	0.801459	1.19037	0.980544	1.06534	1.07875	1.34598	0.0145118
A0A1D6BAG6	Uncharacterized protein OS=Triticum aestivum PE=4 SV=1 - [A0A1D6BAG6_WHEAT]	577	64.6724	6.04932	0.831378	0.85055	0.940849	0.874259	1.12524	1.17966	1.0231	1.10934	1.26889	0.0145336
A0A0A7NVN8	Actin-depolymerizing factor 3 OS=Triticum aestivum GN=ADF3 PE=2 SV=1 - [A0A0A7NVN8_WHEAT]	138	16.047	5.94775	0.858278	0.950524	0.928169	0.912324	1.18319	1.0478	1.09896	1.10998	1.21665	0.014914
A0A0E0G8Z2	Uncharacterized protein OS=Oryza nivara PE=4 SV=1 - [A0A0E0G8Z2_ORYNI]	210	23.0305	7.41553	0.758109	0.839933	0.889175	0.829072	0.971032	1.07302	1.0785	1.04085	1.25544	0.0149849
A0A1D5TIG0	Uncharacterized protein OS=Triticum aestivum PE=4 SV=1 - [A0A1D5TIG0_WHEAT]	291	30.8246	6.7124	0.792345	0.936412	0.886457	0.871738	1.1976	1.06353	1.27806	1.17973	1.35331	0.0150991
B5TK34	Sucrose:fructan 6-fructosyltransferase OS=Triticum turgidum subsp. durum GN=6-SFT PE=3 SV=1 - [B5TK34_TRITD]	616	68.4344	5.50342	0.942494	0.942093	0.827925	0.904171	1.14664	1.15734	1.35334	1.2191	1.34831	0.0151385
A0A1D6AQ68	Uncharacterized protein OS=Triticum aestivum PE=4 SV=1 - [A0A1D6AQ68_WHEAT]	829	85.4103	7.97217	1.13233	1.05042	0.954144	1.04563	1.56057	1.33319	1.7083	1.53402	1.46708	0.0154956
A0A1D5V4M9	Uncharacterized protein OS=Triticum aestivum PE=3 SV=1 - [A0A1D5V4M9_WHEAT]	370	38.1984	6.43018	0.913129	0.917226	0.931653	0.920669	1.42314	1.47085	1.13602	1.34334	1.45909	0.0156533
A0A1D5S8U5	Uncharacterized protein OS=Triticum aestivum PE=4 SV=1 - [A0A1D5S8U5_WHEAT]	463	49.8528	7.47412	0.690537	0.839528	0.915837	0.815301	1.29043	1.08753	1.14521	1.17439	1.44044	0.0160006
A0A1D5ZX08	Uncharacterized protein OS=Triticum aestivum PE=4 SV=1 - [A0A1D5ZX08_WHEAT]	624	67.7705	7.89893	0.785104	0.933487	0.971322	0.896638	1.19783	1.23313	1.09772	1.17623	1.31182	0.0160648
M8CAB8	Nitrate transporter OS=Aegilops tauschii GN=F775_13375 PE=4 SV=1 - [M8CAB8_AEGTA]	505	54.4265	8.57275	0.995447	0.538286	0.614448	0.71606	1.22106	1.38395	1.33933	1.31478	1.83613	0.0160766
W5BA04	Uncharacterized protein OS=Triticum aestivum PE=4 SV=1 - [W5BA04_WHEAT]	505	54.5411	6.53662	0.717837	0.925358	0.837807	0.827001	1.43969	1.20747	1.13986	1.26234	1.52641	0.0161679
V9HXE6	Uncharacterized protein OS=Triticum aestivum PE=2 SV=1 - [V9HXE6_WHEAT]	175	19.5422	8.17725	0.960021	0.859596	0.864241	0.89462	1.18069	1.27236	1.06135	1.17147	1.30946	0.0161998
M8BP15	Uncharacterized protein OS=Aegilops tauschii GN=F775_30339 PE=3 SV=1 - [M8BP15_AEGTA]	267	28.6209	10.0083	0.848061	0.74143	0.826015	0.805168	1.11335	1.41172	1.12359	1.21622	1.51052	0.0162824
A0A1D6CA04	Uncharacterized protein OS=Triticum aestivum PE=3 SV=1 - [A0A1D6CA04_WHEAT]	258	27.676	5.69385	0.76213	0.861033	0.792308	0.805157	1.37545	1.20042	1.04168	1.20585	1.49766	0.0164322
A0A1D5RU35	Uncharacterized protein OS=Triticum aestivum PE=3 SV=1 - [A0A1D5RU35_WHEAT]	522	57.4215	6.01123	0.78133	0.840139	0.826935	0.816135	1.01726	0.955701	1.13742	1.0368	1.27037	0.0172119
W5AYV5	Uncharacterized protein OS=Triticum aestivum PE=3 SV=1 - [W5AYV5_WHEAT]	412	45.0619	8.85107	0.845991	0.825762	0.827831	0.833195	1.2081	1.04304	0.999061	1.0834	1.3003	0.0173597
M7ZT06	Chalcone-flavonone isomerase family protein OS=Triticum urartu GN=TRIUR3_35070 PE=3 SV=1 - [M7ZT06_TRIUA]	864	95.8895	7.12256	0.832678	0.83102	0.886763	0.850154	1.34825	1.24217	1.03899	1.2098	1.42304	0.0177573
Q84N28	Flavone O-methyltransferase 1 OS=Triticum aestivum GN=OMT1 PE=1 SV=1 - [FOMT1_WHEAT]	360	38.8346	6.12549	0.850988	0.869931	0.743197	0.821372	0.99301	1.18082	1.22832	1.13405	1.38068	0.0188655
A0A1D6CB02	Peroxidase OS=Triticum aestivum PE=3 SV=1 - [A0A1D6CB02_WHEAT]	344	36.5997	4.80518	0.847831	0.992648	1.01433	0.951604	1.14182	1.14631	1.20111	1.16308	1.22223	0.0190782
W5BM80	Uncharacterized protein OS=Triticum aestivum PE=3 SV=1 - [W5BM80_WHEAT]	297	32.3568	8.1333	1.08253	0.943938	0.954643	0.993702	1.20821	1.23899	1.13976	1.19566	1.20323	0.0192977
K3YCH7	Peroxidase OS=Setaria italica GN=SETIT_011925mg PE=3 SV=1 - [K3YCH7_SETIT]	272	29.0995	7.95752	0.87815	0.840413	0.952496	0.890353	1.05925	1.14776	1.02389	1.07697	1.2096	0.0194887
M8BCQ0	Glucan endo-1,3-beta-glucosidase 8 OS=Aegilops tauschii GN=F775_17028 PE=3 SV=1 - [M8BCQ0_AEGTA]	450	48.224	4.84326	1.06525	0.894623	0.922134	0.960669	1.18997	1.39316	1.22268	1.2686	1.32054	0.0200532
A0A1D5W291	Uncharacterized protein OS=Triticum aestivum PE=4 SV=1 - [A0A1D5W291_WHEAT]	328	37.4006	5.8208	0.980083	0.72219	0.815161	0.839145	1.10422	1.23468	1.13425	1.15772	1.37964	0.0200602
M8C3E0	Uncharacterized protein OS=Aegilops tauschii GN=F775_29839 PE=4 SV=1 - [M8C3E0_AEGTA]	386	41.1132	7.18115	0.857735	0.79995	0.829845	0.829177	1.07195	1.24382	1.00013	1.1053	1.33301	0.0204468
A0A1D6RRU7	Uncharacterized protein OS=Triticum aestivum PE=4 SV=1 - [A0A1D6RRU7_WHEAT]	183	19.2375	5.09717	1.01854	0.968373	1.01401	1.00031	1.48908	1.18581	1.51177	1.39555	1.39513	0.0204998
A0A1D6S5L4	Uncharacterized protein OS=Triticum aestivum PE=4 SV=1 - [A0A1D6S5L4_WHEAT]	541	60.1246	7.48877	0.909173	0.882808	0.891876	0.894619	0.990804	1.09892	1.16585	1.08519	1.21302	0.0209309
M8A9F4	Uncharacterized protein OS=Triticum urartu GN=TRIUR3_11917 PE=4 SV=1 - [M8A9F4_TRIUA]	414	45.3004	6.27783	0.744453	1.00491	0.906918	0.885426	1.20249	1.18592	1.13544	1.17462	1.32661	0.0212017
A0A1D6BWN3	Peroxidase OS=Triticum aestivum PE=3 SV=1 - [A0A1D6BWN3_WHEAT]	333	36.166	6.32861	0.780484	0.772684	0.872009	0.808393	1.25724	1.04732	1.01914	1.1079	1.3705	0.0213836
A0A1D6CHE0	Uncharacterized protein OS=Triticum aestivum PE=4 SV=1 - [A0A1D6CHE0_WHEAT]	684	72.1754	5.43994	0.879338	0.812603	0.978224	0.890055	1.13001	1.15886	1.03925	1.10937	1.24641	0.0218004
A0A1D5S2H9	Uncharacterized protein OS=Triticum aestivum PE=4 SV=1 - [A0A1D5S2H9_WHEAT]	1007	111.748	4.88135	0.749588	0.963165	0.926711	0.879821	1.193	1.08076	1.18399	1.15258	1.31002	0.0221681
A0A1D5YDK9	Uncharacterized protein OS=Triticum aestivum PE=3 SV=1 - [A0A1D5YDK9_WHEAT]	203	21.292	8.67529	0.821017	0.851753	0.880678	0.851149	1.20577	0.977736	1.11092	1.09814	1.29019	0.0224777
A0A1D5UWY5	Uncharacterized protein OS=Triticum aestivum PE=4 SV=1 - [A0A1D5UWY5_WHEAT]	350	37.5062	6.13818	0.816734	1.05453	0.916869	0.929377	1.22789	1.16124	1.17491	1.18801	1.27829	0.0227804
W5CU17	Uncharacterized protein OS=Triticum aestivum GN=TRAES_3BF079700040CFD_c1 PE=3 SV=1 - [W5CU17_WHEAT]	370	40.3333	5.43994	0.695868	0.925136	1.10076	0.907255	1.31481	1.3107	1.46869	1.36474	1.50425	0.0234287
A0A1D5SBF5	Uncharacterized protein OS=Triticum aestivum PE=3 SV=1 - [A0A1D5SBF5_WHEAT]	501	53.8073	9.33447	0.852418	0.907614	0.827944	0.862658	1.04103	0.991621	1.16676	1.06647	1.23626	0.0235336
A0A1D6DLY9	Uncharacterized protein OS=Triticum aestivum PE=3 SV=1 - [A0A1D6DLY9_WHEAT]	398	41.2572	6.52197	0.874607	0.854746	0.913063	0.880805	1.35445	1.19025	1.05127	1.19866	1.36086	0.0235793
M0Z2T4	Uncharacterized protein OS=Hordeum vulgare subsp. vulgare PE=4 SV=1 - [M0Z2T4_HORVV]	689	76.3342	6.50732	0.781532	0.951975	0.943844	0.89245	1.09603	1.06845	1.12229	1.09559	1.22762	0.0243603
A0A1D5V290	Peroxidase OS=Triticum aestivum PE=3 SV=1 - [A0A1D5V290_WHEAT]	347	36.172	7.81104	0.912674	0.941611	0.960508	0.938264	1.27247	1.32752	1.06644	1.22214	1.30256	0.0244653
A0A1D6RSK1	Uncharacterized protein OS=Triticum aestivum PE=4 SV=1 - [A0A1D6RSK1_WHEAT]	1128	126.111	7.43018	0.933397	0.849676	0.755701	0.846258	1.17658	1.14497	1.48551	1.26902	1.49956	0.0244776
B6EDB7	Putative uncharacterized protein (Fragment) OS=Triticum monococcum PE=4 SV=1 - [B6EDB7_TRIMO]	114	12.5732	4.66553	0.897349	0.874851	0.94181	0.90467	1.51577	1.45939	1.10647	1.36054	1.50391	0.0244907
A0A1D5RWX2	Uncharacterized protein OS=Triticum aestivum PE=4 SV=1 - [A0A1D5RWX2_WHEAT]	620	67.5835	4.76709	0.862297	0.781575	0.873682	0.839185	1.0569	1.23382	1.00678	1.09917	1.30981	0.0253623
K3YWM1	Uncharacterized protein OS=Setaria italica GN=SETIT_018667mg PE=4 SV=1 - [K3YWM1_SETIT]	135	15.3389	7.1958	0.65052	0.693045	0.905759	0.749775	1.30994	1.49595	1.04011	1.282	1.70985	0.0259601
A0A1D5W1T3	Uncharacterized protein OS=Triticum aestivum PE=4 SV=1 - [A0A1D5W1T3_WHEAT]	204	21.8725	4.84326	0.846129	0.850299	0.979052	0.891827	1.24797	1.33029	1.05511	1.21112	1.35802	0.0259976
A0A1D6IAS8	Uncharacterized protein OS=Zea mays PE=4 SV=1 - [A0A1D6IAS8_MAIZE]	470	51.9934	5.51611	1.20721	1.2927	1.16436	1.22142	1.50065	1.76674	1.4609	1.5761	1.29038	0.0263349
A0A1D6BJ57	Uncharacterized protein OS=Triticum aestivum PE=4 SV=1 - [A0A1D6BJ57_WHEAT]	219	22.3392	6.72705	0.54933	0.727678	0.791747	0.689585	1.51569	1.55987	0.996597	1.35739	1.96841	0.0266006
A0A1D6AXA3	Uncharacterized protein OS=Triticum aestivum PE=4 SV=1 - [A0A1D6AXA3_WHEAT]	352	38.0607	4.64014	0.713866	0.953033	0.897351	0.85475	1.12982	1.14638	1.0687	1.11497	1.30444	0.0267029
T1L749	Uncharacterized protein OS=Triticum urartu PE=4 SV=1 - [T1L749_TRIUA]	172	19.0838	8.39697	0.865536	0.940108	1.00082	0.935488	1.21403	1.15501	1.05648	1.14184	1.22058	0.0268013
A0A1D6AB26	Uncharacterized protein OS=Triticum aestivum PE=4 SV=1 - [A0A1D6AB26_WHEAT]	649	72.9638	4.80518	0.912133	0.884361	0.829882	0.875459	1.06472	0.994575	1.1885	1.0826	1.23661	0.0282688
A0A1D5TVT4	Uncharacterized protein OS=Triticum aestivum PE=4 SV=1 - [A0A1D5TVT4_WHEAT]	214	23.24	5.50342	1.01367	0.834913	0.899637	0.916073	1.22952	1.3375	1.08576	1.21759	1.32914	0.0282739
A0A1D5SQY8	Tubulin alpha chain OS=Triticum aestivum PE=3 SV=1 - [A0A1D5SQY8_WHEAT]	416	45.8336	5.03369	0.923966	0.860952	0.837031	0.873983	1.42381	1.06975	1.20188	1.23181	1.40942	0.0283084
W5BFZ8	Uncharacterized protein OS=Triticum aestivum PE=4 SV=1 - [W5BFZ8_WHEAT]	642	69.4243	5.73193	0.799368	0.792822	0.971133	0.854441	1.21099	1.03463	1.10129	1.11563	1.30569	0.028366
A0A1D6CPH2	Dirigent protein OS=Triticum aestivum PE=3 SV=1 - [A0A1D6CPH2_WHEAT]	337	36.3663	7.56201	0.848721	0.884042	1.0322	0.921656	1.23039	1.29966	1.08448	1.20485	1.30726	0.0287866
A0A1D6RL87	Uncharacterized protein OS=Triticum aestivum PE=4 SV=1 - [A0A1D6RL87_WHEAT]	1016	109.869	5.30029	0.836288	0.81659	0.873209	0.842029	1.07728	1.02091	1.30204	1.13341	1.34605	0.0290595
A0A1D6CC58	Uncharacterized protein OS=Triticum aestivum PE=4 SV=1 - [A0A1D6CC58_WHEAT]	467	52.3043	6.39209	0.75821	1.01651	0.965392	0.91337	1.18849	1.14801	1.21424	1.18358	1.29584	0.0292679
W5DTP9	Uncharacterized protein OS=Triticum aestivum PE=4 SV=1 - [W5DTP9_WHEAT]	136	15.1582	6.52197	1.06299	0.851667	0.843876	0.91951	1.14086	1.49752	1.39454	1.34431	1.46198	0.0294106
A0A077RV49	Uncharacterized protein OS=Triticum aestivum GN=TRAES_3BF075200060CFD_c1 PE=4 SV=1 - [A0A077RV49_WHEAT]	204	20.8542	6.52197	0.816258	0.949152	0.926587	0.897332	1.16251	1.22357	1.02268	1.13625	1.26626	0.0297487
A0A1D5ZMB9	Uncharacterized protein OS=Triticum aestivum PE=3 SV=1 - [A0A1D5ZMB9_WHEAT]	356	38.5969	5.57959	0.920351	0.83877	0.698875	0.819332	1.03274	1.01462	1.10948	1.05228	1.28431	0.0303463
A0A1D5UUZ4	Uncharacterized protein OS=Triticum aestivum PE=4 SV=1 - [A0A1D5UUZ4_WHEAT]	493	54.1525	5.87158	0.952962	0.881663	0.881706	0.905444	1.28247	1.27424	1.02474	1.19381	1.31849	0.0304246
A0A1D6RZZ5	Uncharacterized protein OS=Triticum aestivum PE=3 SV=1 - [A0A1D6RZZ5_WHEAT]	310	32.9841	7.94287	1.01865	1.10024	1.1689	1.09593	1.34479	1.71009	1.41496	1.48995	1.35953	0.0304396
A0A1D6BAX7	Uncharacterized protein OS=Triticum aestivum PE=4 SV=1 - [A0A1D6BAX7_WHEAT]	484	49.854	4.83057	0.919055	0.860385	1.15455	0.977998	1.57146	1.44089	1.23163	1.41466	1.44648	0.0309058
A0A1D5ZGZ0	Uncharacterized protein OS=Triticum aestivum PE=4 SV=1 - [A0A1D5ZGZ0_WHEAT]	209	22.4613	7.13721	0.90353	0.968944	0.960228	0.944234	1.14853	1.25784	1.04864	1.15167	1.21969	0.0313312
A0A0A9T1B4	Uncharacterized protein OS=Arundo donax PE=4 SV=1 - [A0A0A9T1B4_ARUDO]	216	23.6089	8.66064	0.782746	0.965232	0.931896	0.893291	1.08801	1.06816	1.07005	1.07541	1.20387	0.0321084
A0A1D6CUE0	Uncharacterized protein OS=Triticum aestivum PE=4 SV=1 - [A0A1D6CUE0_WHEAT]	554	59.8931	5.17334	0.848816	0.844233	0.919962	0.871004	1.12172	0.954114	1.07013	1.04866	1.20396	0.0324991
K7AEP0	Uncharacterized protein (Fragment) OS=Phleum pratense PE=2 SV=1 - [K7AEP0_PHLPR]	96	10.8631	4.2085	0.714883	0.9796	0.90731	0.867264	1.08226	1.14914	1.20732	1.14624	1.32167	0.0325424
A0A1D5RYA4	Uncharacterized protein OS=Triticum aestivum PE=4 SV=1 - [A0A1D5RYA4_WHEAT]	496	54.4998	4.85596	0.984703	0.882922	0.953973	0.940533	1.13432	1.04056	1.21707	1.13065	1.20214	0.0325963
T1NA04	Uncharacterized protein OS=Triticum urartu PE=4 SV=1 - [T1NA04_TRIUA]	669	69.6981	9.15869	0.882467	0.945733	0.896437	0.908213	1.05923	1.21197	1.02875	1.09999	1.21115	0.0327503
K3ZXQ2	Uncharacterized protein OS=Setaria italica GN=SETIT_031236mg PE=3 SV=1 - [K3ZXQ2_SETIT]	153	17.6073	8.41162	1.02284	0.902702	0.888033	0.937857	1.12749	1.35089	1.13889	1.20576	1.28565	0.0335552
A0A1D5S798	Uncharacterized protein OS=Triticum aestivum PE=4 SV=1 - [A0A1D5S798_WHEAT]	375	42.4288	6.45557	0.789264	0.920422	0.985683	0.898456	1.18008	1.05104	1.1195	1.11687	1.2431	0.0336154
I3NM28	Putative eukaryotic peptide chain release factor subunit 1-3 OS=Triticum aestivum GN=4N5.2 PE=4 SV=1 - [I3NM28_WHEAT]	437	48.9598	5.60498	0.867395	0.92831	0.865852	0.887186	1.264	0.993337	1.23102	1.16278	1.31064	0.0347672
W5BSJ0	Uncharacterized protein OS=Triticum aestivum PE=4 SV=1 - [W5BSJ0_WHEAT]	451	50.7409	5.40186	0.820351	0.90588	0.9698	0.898677	1.02826	1.2382	1.13035	1.13227	1.25993	0.0349803
A0A1D5TGC3	Uncharacterized protein OS=Triticum aestivum PE=4 SV=1 - [A0A1D5TGC3_WHEAT]	338	37.7551	5.51611	0.821557	0.910985	0.982271	0.904938	1.21012	1.06112	1.07164	1.11429	1.23135	0.0350944
A0A1D5RUI1	Uncharacterized protein OS=Triticum aestivum PE=3 SV=1 - [A0A1D5RUI1_WHEAT]	458	47.7198	7.98682	0.873817	0.790393	0.947069	0.870426	1.01202	1.23646	1.10721	1.11856	1.28508	0.0351323
M8AVL2	Cysteine-rich receptor-like protein kinase 6 OS=Aegilops tauschii GN=F775_29334 PE=4 SV=1 - [M8AVL2_AEGTA]	341	38.7338	5.80811	0.92764	0.886191	0.907569	0.907133	1.24612	1.07167	1.03181	1.11653	1.23083	0.0351658
A0A1D5ZSJ8	Uncharacterized protein OS=Triticum aestivum PE=4 SV=1 - [A0A1D5ZSJ8_WHEAT]	408	43.9794	5.61768	0.983952	0.865037	0.945912	0.931633	1.15615	1.19617	1.0258	1.12604	1.20867	0.0354202
W5BEB7	Uncharacterized protein OS=Triticum aestivum PE=3 SV=1 - [W5BEB7_WHEAT]	263	27.2411	9.1001	0.90793	0.780095	0.88999	0.859338	1.04408	1.32879	1.09914	1.15734	1.34678	0.0359704
A0A1D5S9V2	Uncharacterized protein OS=Triticum aestivum PE=3 SV=1 - [A0A1D5S9V2_WHEAT]	253	26.4082	6.40479	0.894545	0.927909	0.845668	0.889374	1.09177	0.998319	1.2224	1.10416	1.24151	0.0361361
A0A1D5T4G2	Uncharacterized protein OS=Triticum aestivum PE=4 SV=1 - [A0A1D5T4G2_WHEAT]	296	32.627	6.65381	0.980791	0.79147	0.782199	0.851486	1.02718	1.06246	1.08473	1.05813	1.24268	0.0365213
A0A1D5SCF1	Peroxidase OS=Triticum aestivum PE=3 SV=1 - [A0A1D5SCF1_WHEAT]	326	35.6428	6.91748	0.667077	0.850513	0.800407	0.772666	1.41793	1.1	1.02476	1.1809	1.52834	0.036762
S6AWC2	Cold induced 16 OS=Triticum aestivum GN=WCI16 PE=2 SV=1 - [S6AWC2_WHEAT]	158	16.2509	4.91943	0.982171	0.898019	1.04708	0.975758	1.30508	1.14441	1.49502	1.31483	1.3475	0.0369775
M0W574	Uncharacterized protein OS=Hordeum vulgare subsp. vulgare PE=4 SV=1 - [M0W574_HORVV]	878	98.4134	5.13525	1.03987	0.789246	0.867613	0.898909	1.18908	1.17061	1.08351	1.14773	1.2768	0.037036
A0A1D6S9P5	Uncharacterized protein OS=Triticum aestivum PE=4 SV=1 - [A0A1D6S9P5_WHEAT]	710	75.9924	9.11475	0.827813	0.941477	0.844335	0.871208	1.28518	1.06085	1.04769	1.13124	1.29847	0.037461
A0A0D9VK63	Uncharacterized protein OS=Leersia perrieri PE=4 SV=1 - [A0A0D9VK63_9ORYZ]	572	61.9417	6.93213	0.658293	0.743037	0.592435	0.664588	1.25855	1.2116	0.830883	1.10035	1.65568	0.0375397
A0A1D6C4U5	Peroxidase OS=Triticum aestivum PE=3 SV=1 - [A0A1D6C4U5_WHEAT]	322	34.1909	8.57275	1.01709	0.922979	1.0251	0.988388	1.19916	1.28879	1.08849	1.19215	1.20615	0.0376158
M8BIM8	60S ribosomal protein L7-2 OS=Aegilops tauschii GN=F775_31782 PE=4 SV=1 - [M8BIM8_AEGTA]	244	28.0894	10.0522	0.814714	0.915782	1.02228	0.917592	1.1035	1.12093	1.08243	1.10229	1.20129	0.0387695
T1NE57	V-type proton ATPase subunit F OS=Triticum urartu PE=3 SV=1 - [T1NE57_TRIUA]	127	14.1114	5.56689	0.809772	0.849562	1.01346	0.890931	1.20376	1.27249	1.03979	1.17201	1.31549	0.0390747
M7ZC82	Putative 4-coumarate--CoA ligase 3 OS=Triticum urartu GN=TRIUR3_22492 PE=4 SV=1 - [M7ZC82_TRIUA]	546	58.4942	5.38916	0.736895	0.583666	0.757911	0.692824	0.896886	0.943668	1.18359	1.00805	1.45498	0.0391993
W5B6C3	Uncharacterized protein OS=Triticum aestivum PE=4 SV=1 - [W5B6C3_WHEAT]	534	57.3688	7.98682	0.482687	0.760097	1.01044	0.751076	1.33018	1.23883	1.14209	1.23703	1.64702	0.0398081
W5BHJ0	Diacylglycerol kinase OS=Triticum aestivum PE=3 SV=1 - [W5BHJ0_WHEAT]	502	55.5359	6.96143	0.767318	0.949047	0.718936	0.811767	1.12626	1.03478	1.37002	1.17702	1.44995	0.0403141
W5BER0	Uncharacterized protein OS=Triticum aestivum PE=4 SV=1 - [W5BER0_WHEAT]	279	30.3214	5.12256	0.678012	0.959964	0.930647	0.856208	1.50724	1.11647	1.24875	1.29082	1.5076	0.0404776
A0A1D5WR59	Uncharacterized protein OS=Triticum aestivum PE=4 SV=1 - [A0A1D5WR59_WHEAT]	203	21.6844	4.83057	0.92319	0.872184	0.953273	0.916216	1.32246	1.31829	1.02079	1.22052	1.33213	0.0413535
W5BAM5	Uncharacterized protein OS=Triticum aestivum PE=4 SV=1 - [W5BAM5_WHEAT]	377	40.1821	7.34229	0.945565	0.757377	0.961775	0.888239	1.20219	1.14303	1.0368	1.12734	1.26919	0.0426721
A0A0D9WAI8	Plasma membrane ATPase OS=Leersia perrieri PE=3 SV=1 - [A0A0D9WAI8_9ORYZ]	951	104.591	6.60986	0.728169	0.944573	0.913774	0.862172	1.03695	1.12248	1.05556	1.07166	1.24298	0.0444167
A0A1D6IHN8	Uncharacterized protein OS=Zea mays PE=4 SV=1 - [A0A1D6IHN8_MAIZE]	183	20.2556	4.79248	0.861818	0.748365	0.779769	0.796651	1.01349	0.906342	1.15302	1.02428	1.28574	0.0449777
A0A1D5Y3F5	Uncharacterized protein OS=Triticum aestivum PE=4 SV=1 - [A0A1D5Y3F5_WHEAT]	545	58.3029	8.71924	0.758348	0.761403	0.846679	0.78881	1.01556	0.865407	1.07412	0.985028	1.24875	0.0458457
A0A096UTI9	Uncharacterized protein OS=Triticum aestivum PE=4 SV=1 - [A0A096UTI9_WHEAT]	667	75.3213	6.91748	0.9534	0.894309	0.933279	0.926996	0.990552	1.17506	1.20102	1.12221	1.21059	0.0463791
A0A1D5V5M0	Glycerol-3-phosphate dehydrogenase [NAD(+)] OS=Triticum aestivum PE=3 SV=1 - [A0A1D5V5M0_WHEAT]	423	46.5003	8.1333	1.03771	0.873276	0.887585	0.932857	1.04806	1.13914	1.20557	1.13092	1.21232	0.0466719
A0MAU7	Coated vesicle membrane protein-like OS=Triticum aestivum PE=2 SV=1 - [A0MAU7_WHEAT]	212	24.6654	6.39209	0.871632	0.967111	0.899503	0.912749	1.29833	1.06393	1.07227	1.14484	1.25428	0.0470741
M8A2B6	Trafficking protein particle complex subunit 1 OS=Triticum urartu GN=TRIUR3_29102 PE=4 SV=1 - [M8A2B6_TRIUA]	164	18.0743	9.5542	1.01085	0.861469	0.683208	0.851841	1.06512	1.20253	1.1545	1.14072	1.33912	0.0484566
A0A1D5SGZ4	Uncharacterized protein OS=Triticum aestivum PE=4 SV=1 - [A0A1D5SGZ4_WHEAT]	219	20.7331	6.1001	0.934414	0.816242	0.996379	0.915678	1.09428	1.17409	1.03618	1.10152	1.20296	0.0485681
A0A1D5SB25	Uncharacterized protein OS=Triticum aestivum PE=4 SV=1 - [A0A1D5SB25_WHEAT]	623	67.2902	7.03467	1.12732	1.15178	1.1127	1.1306	0.923728	0.922044	0.924937	0.92357	0.816884	5.46508e-05
C4PK50	1,2-dihydroxy-3-keto-5-methylthiopentene dioxygenase OS=Triticum aestivum PE=2 SV=1 - [C4PK50_WHEAT]	198	23.4505	5.19873	1.23777	1.20636	1.19017	1.21143	0.834726	0.881333	0.846314	0.854124	0.705053	5.52845e-05
A0A1D5WJB3	Uncharacterized protein OS=Triticum aestivum PE=4 SV=1 - [A0A1D5WJB3_WHEAT]	494	53.9946	5.65576	1.20849	1.18127	1.17591	1.18856	0.848685	0.814837	0.87303	0.845517	0.711381	6.33029e-05
A0A1D5SCW4	6-phosphogluconate dehydrogenase, decarboxylating OS=Triticum aestivum PE=3 SV=1 - [A0A1D5SCW4_WHEAT]	501	53.8847	5.87158	1.22296	1.17927	1.21768	1.20664	0.841476	0.895019	0.882987	0.873161	0.723631	9.67549e-05
A0A1D5XW89	Uncharacterized protein OS=Triticum aestivum PE=4 SV=1 - [A0A1D5XW89_WHEAT]	300	33.3134	8.646	1.60684	1.46863	1.50291	1.52613	0.781157	0.8188	0.734538	0.778165	0.509895	0.000100437
W5FY62	Glucose-6-phosphate isomerase OS=Triticum aestivum PE=3 SV=1 - [W5FY62_WHEAT]	612	67.0203	5.94775	1.16093	1.12227	1.11817	1.13379	0.834183	0.876392	0.851278	0.853951	0.753182	0.000107264
W5EN68	Uncharacterized protein OS=Triticum aestivum PE=3 SV=1 - [W5EN68_WHEAT]	459	49.8605	7.23975	1.20161	1.18178	1.22082	1.2014	0.781806	0.838587	0.859357	0.826584	0.688014	0.000130007
A0A1D5UL37	Peroxidase OS=Triticum aestivum PE=3 SV=1 - [A0A1D5UL37_WHEAT]	344	35.6582	5.93506	1.24515	1.27177	1.18636	1.23443	0.864761	0.864193	0.843493	0.857482	0.694639	0.000135287
M7YSZ1	Transaldolase 1 OS=Triticum urartu GN=TRIUR3_12049 PE=3 SV=1 - [M7YSZ1_TRIUA]	379	41.1342	5.17334	1.15112	1.16449	1.11353	1.14305	0.936621	0.951338	0.942245	0.943402	0.825338	0.00022844
M7YEA9	Glutathione S-transferase theta-1 OS=Triticum urartu GN=TRIUR3_21774 PE=4 SV=1 - [M7YEA9_TRIUA]	233	26.226	8.95361	1.15037	1.19935	1.17654	1.17542	0.97397	0.977981	0.950675	0.967542	0.823145	0.000229293
A7J2I5	Tonoplast intrinsic protein OS=Triticum aestivum GN=AQP6 PE=2 SV=1 - [A7J2I5_WHEAT]	252	25.5974	6.03662	1.29534	1.24084	1.18805	1.24141	0.796408	0.783608	0.843293	0.80777	0.650688	0.000269284
M8CFS1	Protein SRG1 OS=Aegilops tauschii GN=F775_28051 PE=3 SV=1 - [M8CFS1_AEGTA]	355	40.1585	4.95752	1.3804	1.34489	1.24392	1.32307	0.499268	0.657663	0.62703	0.594654	0.449449	0.000328361
W5APW5	Uncharacterized protein OS=Triticum aestivum PE=3 SV=1 - [W5APW5_WHEAT]	308	33.462	5.89697	1.13228	1.10224	1.10481	1.11311	0.891885	0.871035	0.823709	0.86221	0.774594	0.0003582
A0A1D5XWT4	Uncharacterized protein OS=Triticum aestivum PE=4 SV=1 - [A0A1D5XWT4_WHEAT]	164	18.557	10.3306	1.19772	1.17009	1.23181	1.19987	0.937797	0.981478	0.953477	0.957584	0.798071	0.000383012
W5ET02	Uncharacterized protein OS=Triticum aestivum PE=4 SV=1 - [W5ET02_WHEAT]	269	29.0946	5.46533	1.15069	1.1388	1.11574	1.13508	0.884768	0.865056	0.937914	0.895913	0.789297	0.000574808
W5FF28	Lipoxygenase OS=Triticum aestivum PE=3 SV=1 - [W5FF28_WHEAT]	861	96.5915	6.65381	1.21889	1.20391	1.23868	1.22049	0.662123	0.826102	0.765983	0.751403	0.615654	0.000662146
A0A1D6CIU3	Dirigent protein OS=Triticum aestivum PE=3 SV=1 - [A0A1D6CIU3_WHEAT]	154	17.0946	6.52197	1.2579	1.20045	1.14407	1.20081	0.652169	0.760488	0.777625	0.730094	0.608003	0.000777997
A0A1D5SSY7	Uncharacterized protein OS=Triticum aestivum PE=4 SV=1 - [A0A1D5SSY7_WHEAT]	496	52.756	7.34229	1.54609	1.42912	1.68669	1.55397	0.663792	0.783505	0.568619	0.671972	0.432423	0.000811154
W5FGJ7	Lipoxygenase OS=Triticum aestivum PE=3 SV=1 - [W5FGJ7_WHEAT]	856	96.2651	6.01123	1.24742	1.14762	1.10529	1.16678	0.76151	0.780941	0.811557	0.784669	0.672511	0.0010174
D3JUT3	Xylanase inhibitor protein I OS=Triticum aestivum PE=2 SV=1 - [D3JUT3_WHEAT]	304	33.2876	8.47021	1.26345	1.20857	1.17991	1.21731	0.871828	0.952583	0.862242	0.895551	0.735679	0.00103456
A0A1D5Y6E0	Uncharacterized protein OS=Triticum aestivum PE=3 SV=1 - [A0A1D5Y6E0_WHEAT]	317	34.1045	6.66846	1.3154	1.28674	1.44463	1.34893	0.860216	0.937397	0.884623	0.894079	0.662808	0.00106019
A0A1D5SFZ4	Uncharacterized protein OS=Triticum aestivum PE=4 SV=1 - [A0A1D5SFZ4_WHEAT]	318	34.2677	9.29053	1.45827	1.30963	1.4939	1.4206	0.906333	0.907251	0.814754	0.876113	0.616721	0.00106161
A0A0E0M8G8	Uncharacterized protein OS=Oryza punctata PE=4 SV=1 - [A0A0E0M8G8_ORYPU]	164	18.7222	10.5796	1.49106	1.63133	1.32084	1.48108	0.635966	0.74609	0.690764	0.69094	0.466512	0.00115234
W5BAX0	Peroxidase OS=Triticum aestivum PE=3 SV=1 - [W5BAX0_WHEAT]	341	36.8755	7.32764	1.10681	1.10847	1.06532	1.09353	0.921136	0.864934	0.848423	0.878164	0.803055	0.00118446
A0A1D5SMH5	Uncharacterized protein OS=Triticum aestivum PE=4 SV=1 - [A0A1D5SMH5_WHEAT]	1058	115.858	6.02393	1.35038	1.3335	1.41995	1.36794	1.02466	1.11209	1.07888	1.07188	0.783567	0.00128655
M7YFT5	Bifunctional purine biosynthesis protein purH OS=Triticum urartu GN=TRIUR3_06088 PE=3 SV=1 - [M7YFT5_TRIUA]	508	55.7268	6.49365	1.15694	1.0972	1.13657	1.13024	0.830659	0.904007	0.911235	0.881967	0.78034	0.00134168
A0A1D6AJN2	Uncharacterized protein OS=Triticum aestivum PE=4 SV=1 - [A0A1D6AJN2_WHEAT]	250	29.0025	9.74463	1.09821	1.10124	1.04195	1.08047	0.868558	0.86167	0.913924	0.881384	0.815744	0.0014108
A0A1D6BLC9	Uncharacterized protein OS=Triticum aestivum PE=4 SV=1 - [A0A1D6BLC9_WHEAT]	481	54.1363	7.56201	0.990615	0.996598	0.998345	0.995186	0.805574	0.862635	0.788971	0.81906	0.823022	0.0014213
W5DYE3	Uncharacterized protein OS=Triticum aestivum PE=4 SV=1 - [W5DYE3_WHEAT]	314	35.1758	6.93213	1.15949	1.32358	1.21843	1.23383	0.801704	0.846911	0.855799	0.834805	0.676595	0.00142246
A0A1D5UU04	Peroxidase OS=Triticum aestivum PE=3 SV=1 - [A0A1D5UU04_WHEAT]	341	35.3659	6.88818	1.1344	1.03126	1.10556	1.0904	0.743666	0.738104	0.822491	0.768087	0.704406	0.00142343
W5AQ64	Uncharacterized protein OS=Triticum aestivum PE=4 SV=1 - [W5AQ64_WHEAT]	807	87.557	5.93506	1.17732	1.15181	1.11188	1.147	0.681351	0.828492	0.798002	0.769282	0.670689	0.00149075
M7ZBG1	Non-symbiotic hemoglobin OS=Triticum urartu GN=TRIUR3_22461 PE=3 SV=1 - [M7ZBG1_TRIUA]	162	18.0474	8.11865	1.94528	1.56319	1.89203	1.80017	0.380489	0.740065	0.624258	0.581604	0.323083	0.00158437
E0WC53	Uncharacterized protein OS=Triticum aestivum GN=wali7 PE=2 SV=1 - [E0WC53_WHEAT]	264	28.0537	7.38623	1.03363	1.147	1.11207	1.09756	0.848771	0.805166	0.798874	0.817604	0.744926	0.00163722
M7ZRW3	Beta-glucosidase, chloroplastic OS=Triticum urartu GN=TRIUR3_01482 PE=3 SV=1 - [M7ZRW3_TRIUA]	540	61.1899	6.0874	1.19097	1.44119	1.5185	1.38355	0.639858	0.569964	0.642946	0.617589	0.44638	0.00166277
A0A1D5WKE9	Uncharacterized protein OS=Triticum aestivum PE=3 SV=1 - [A0A1D5WKE9_WHEAT]	479	51.0699	6.53662	1.09644	1.21923	1.12189	1.14585	0.780295	0.848352	0.845601	0.82475	0.719769	0.00179981
A0A1D5TLC8	Uncharacterized protein OS=Triticum aestivum PE=3 SV=1 - [A0A1D5TLC8_WHEAT]	204	21.4387	6.41748	1.45754	1.43433	1.60074	1.49754	1.02347	1.08587	0.946002	1.01845	0.680082	0.00190269
A0A1D5YES6	Uncharacterized protein OS=Triticum aestivum PE=4 SV=1 - [A0A1D5YES6_WHEAT]	227	24.1479	10.4478	1.04193	1.06168	1.1316	1.0784	0.848523	0.815649	0.761932	0.808701	0.749907	0.00190312
A0A1D6AG85	Uncharacterized protein OS=Triticum aestivum PE=4 SV=1 - [A0A1D6AG85_WHEAT]	671	73.3297	8.45557	1.12346	1.26059	1.20045	1.19483	0.875105	0.895838	0.916133	0.895692	0.749639	0.00194892
F2ECA5	Predicted protein OS=Hordeum vulgare subsp. vulgare PE=2 SV=1 - [F2ECA5_HORVV]	367	39.3665	7.50342	1.28914	1.14177	1.20858	1.21316	0.918179	0.898683	0.870524	0.895795	0.738397	0.00209506
A0A1D5WMN5	Uncharacterized protein OS=Triticum aestivum PE=3 SV=1 - [A0A1D5WMN5_WHEAT]	229	25.8111	6.53662	1.13037	1.14815	1.12208	1.13353	0.896291	0.969071	0.864555	0.909972	0.802777	0.00217714
Q8W0Q1	Putative aldehyde dehydrogenase WIS1 OS=Triticum aestivum GN=wis1 PE=2 SV=1 - [Q8W0Q1_WHEAT]	551	60.9605	7.51807	1.07055	1.17245	1.19982	1.14761	0.795654	0.738945	0.851249	0.795283	0.692993	0.00229803
A0A1D5X1T5	Peroxidase OS=Triticum aestivum PE=3 SV=1 - [A0A1D5X1T5_WHEAT]	356	38.9133	9.21729	1.15426	1.13588	1.11653	1.13556	0.74098	0.896861	0.810831	0.816224	0.718787	0.00233168
A0A1D6A796	Peroxidase OS=Triticum aestivum PE=3 SV=1 - [A0A1D6A796_WHEAT]	336	36.2674	8.1333	1.49533	1.28118	1.36018	1.3789	0.876227	0.788135	0.929649	0.864671	0.627074	0.00235842
A0A1D6RCT3	Uncharacterized protein OS=Triticum aestivum PE=4 SV=1 - [A0A1D6RCT3_WHEAT]	205	22.2119	4.42432	1.60883	1.41143	1.30433	1.44153	0.82733	0.848732	0.801625	0.825896	0.57293	0.00241091
M7ZGA5	Sucrose synthase OS=Triticum urartu GN=TRIUR3_31258 PE=3 SV=1 - [M7ZGA5_TRIUA]	826	94.7904	6.56592	1.2489	1.18945	1.13702	1.19179	0.770599	0.905131	0.859372	0.845034	0.709044	0.00244972
W5BGC2	Uncharacterized protein OS=Triticum aestivum PE=3 SV=1 - [W5BGC2_WHEAT]	258	27.0603	6.96143	1.35547	1.24224	1.21433	1.27068	0.970951	0.918872	0.86889	0.919571	0.723685	0.0025547
O82073	Sucrose synthase OS=Triticum aestivum GN=Ss1 PE=2 SV=1 - [O82073_WHEAT]	808	92.4631	6.23975	1.10426	1.16285	1.14759	1.13823	0.787253	0.871617	0.919032	0.859301	0.754942	0.00275026
W4ZNF9	Uncharacterized protein OS=Triticum aestivum PE=3 SV=1 - [W4ZNF9_WHEAT]	308	34.8009	8.93896	1.1265	1.26194	1.13538	1.1746	0.832806	0.851423	0.899748	0.861326	0.73329	0.00286337
M8BEA3	Aquaporin PIP1-5 OS=Aegilops tauschii GN=F775_28792 PE=3 SV=1 - [M8BEA3_AEGTA]	226	23.9974	6.68311	1.027	1.14003	1.16898	1.112	0.828992	0.742927	0.793071	0.78833	0.708928	0.00293232
A0A1D5TJ90	Uncharacterized protein OS=Triticum aestivum PE=4 SV=1 - [A0A1D5TJ90_WHEAT]	191	19.0787	9.31982	1.13493	1.18675	1.10186	1.14118	0.939452	0.919542	0.847361	0.902118	0.790514	0.0030516
I1HHW2	Uncharacterized protein OS=Brachypodium distachyon GN=BRADI_2g20550 PE=4 SV=1 - [I1HHW2_BRADI]	633	69.835	8.74854	1.13419	1.06026	1.16703	1.12049	0.721953	0.864717	0.773684	0.786785	0.702178	0.00310146
W4ZLJ5	Uncharacterized protein OS=Triticum aestivum PE=4 SV=1 - [W4ZLJ5_WHEAT]	501	56.3932	5.31299	1.2537	1.25759	1.23752	1.2496	0.823715	0.808577	0.991318	0.874537	0.699851	0.00311376
A0A1D5WGN5	Uncharacterized protein OS=Triticum aestivum PE=4 SV=1 - [A0A1D5WGN5_WHEAT]	240	26.767	6.44287	1.16879	1.06581	1.09555	1.11005	0.909944	0.886494	0.923051	0.906496	0.816629	0.00328322
M8AYK6	Uncharacterized protein OS=Triticum urartu GN=TRIUR3_20351 PE=4 SV=1 - [M8AYK6_TRIUA]	775	85.8542	7.95752	1.18428	1.4659	1.25188	1.30068	0.732412	0.474711	0.549667	0.585597	0.450223	0.00332784
A0A1D5YN06	Uncharacterized protein OS=Triticum aestivum PE=3 SV=1 - [A0A1D5YN06_WHEAT]	360	39.5062	5.84619	1.57452	1.35033	1.28201	1.40229	0.480693	0.701501	0.76733	0.649841	0.463415	0.00369972
A0A1D6S9P2	Annexin OS=Triticum aestivum PE=3 SV=1 - [A0A1D6S9P2_WHEAT]	315	35.3503	6.81494	1.08736	1.09518	1.13497	1.10584	0.930581	0.953107	0.860371	0.914686	0.827143	0.00375825
Q41518	Single-stranded nucleic acid binding protein OS=Triticum aestivum GN=whGRP-1 PE=2 SV=1 - [Q41518_WHEAT]	167	16.2453	5.24951	1.22912	1.22895	1.20757	1.22188	1.02862	1.03326	0.919561	0.993811	0.813345	0.00381563
W5FN60	Uncharacterized protein OS=Triticum aestivum PE=3 SV=1 - [W5FN60_WHEAT]	321	35.1378	6.22705	1.31123	1.12463	1.19173	1.2092	0.764267	0.883643	0.757658	0.801856	0.663131	0.00395222
A0A1D5SWZ8	Uncharacterized protein OS=Triticum aestivum PE=4 SV=1 - [A0A1D5SWZ8_WHEAT]	833	93.7973	6.66846	1.10303	1.11742	1.14632	1.12225	0.986335	0.892187	0.897565	0.925363	0.824557	0.00399572
M7YBV4	Glucose-6-phosphate 1-dehydrogenase OS=Triticum urartu GN=TRIUR3_00603 PE=3 SV=1 - [M7YBV4_TRIUA]	530	59.8028	7.13721	1.29145	1.15715	1.16352	1.20404	0.79673	0.862258	0.926805	0.861931	0.715866	0.00404277
W5FPL6	Uncharacterized protein OS=Triticum aestivum PE=4 SV=1 - [W5FPL6_WHEAT]	525	56.1756	5.021	1.02363	1.17621	1.04179	1.08054	0.7005	0.792464	0.664872	0.719279	0.665665	0.00415151
W5B546	Mitochondrial pyruvate carrier OS=Triticum aestivum PE=3 SV=1 - [W5B546_WHEAT]	110	12.3583	9.30518	1.23518	1.1148	1.12688	1.15895	0.897315	0.913956	0.94773	0.919667	0.793531	0.00431273
A0A1D5U5J4	Uncharacterized protein OS=Triticum aestivum PE=4 SV=1 - [A0A1D5U5J4_WHEAT]	1466	164.963	4.7417	1.1464	1.12326	1.18382	1.15116	0.922149	1.01233	0.921974	0.95215	0.827122	0.00466473
A0A1D5UMD8	Uncharacterized protein OS=Triticum aestivum PE=3 SV=1 - [A0A1D5UMD8_WHEAT]	288	30.0736	6.69775	1.41663	1.20082	1.45203	1.3565	0.734227	0.846894	0.907081	0.829401	0.611429	0.00486008
A0A1D6APQ0	Uncharacterized protein OS=Triticum aestivum PE=3 SV=1 - [A0A1D6APQ0_WHEAT]	286	30.3088	7.81104	1.11055	1.18891	1.06366	1.12104	0.677041	0.790147	0.847828	0.771672	0.688353	0.00489657
A0A1D6CCG2	Uncharacterized protein OS=Triticum aestivum PE=4 SV=1 - [A0A1D6CCG2_WHEAT]	559	61.3936	5.22412	1.14736	1.09377	1.23097	1.15737	0.899615	0.89219	0.793813	0.861873	0.744684	0.0049016
A0A1D6AYX3	Uncharacterized protein OS=Triticum aestivum PE=4 SV=1 - [A0A1D6AYX3_WHEAT]	4232	461.488	4.04346	1.0973	1.07461	1.06254	1.07815	0.923197	0.809391	0.900431	0.877673	0.814054	0.00521278
A0A0M3LQU0	Auxin-repressed protein OS=Triticum aestivum GN=ARP1 PE=2 SV=1 - [A0A0M3LQU0_WHEAT]	115	12.4613	9.68604	1.16057	0.982987	1.07554	1.07303	0.814225	0.787628	0.777546	0.793133	0.73915	0.00593282
Q5TMB2	Uncharacterized protein OS=Triticum aestivum GN=Taxi-IV PE=2 SV=1 - [Q5TMB2_WHEAT]	408	42.0025	8.32373	1.14938	1.24171	1.02847	1.13985	0.7413	0.808795	0.817814	0.789303	0.692462	0.00613752
A0A0E0MP52	Uncharacterized protein OS=Oryza punctata PE=3 SV=1 - [A0A0E0MP52_ORYPU]	183	19.7666	5.47803	1.28184	1.23924	1.41606	1.31238	1.02832	0.923776	0.871536	0.941211	0.71718	0.00621765
W5FQ09	Ferredoxin--NADP reductase OS=Triticum aestivum PE=3 SV=1 - [W5FQ09_WHEAT]	376	41.1235	8.54346	1.0618	1.21225	1.17568	1.14991	0.894794	0.883157	0.928298	0.902083	0.784481	0.00633343
A0A1D5VB36	Uncharacterized protein OS=Triticum aestivum PE=3 SV=1 - [A0A1D5VB36_WHEAT]	509	53.6423	4.85596	1.06626	0.996072	1.08851	1.05028	0.839845	0.910083	0.861849	0.870592	0.828914	0.00663357
A0A0Q3HH24	Uncharacterized protein OS=Brachypodium distachyon GN=BRADI_1g64507 PE=4 SV=1 - [A0A0Q3HH24_BRADI]	927	103.036	6.40479	1.15121	1.18331	1.16015	1.16489	0.824665	0.934549	0.985946	0.915053	0.785526	0.0067477
M8B342	Aminotransferase ybdL OS=Aegilops tauschii GN=F775_07026 PE=4 SV=1 - [M8B342_AEGTA]	399	43.9574	6.0874	1.06797	1.22918	1.07546	1.1242	0.854401	0.855018	0.85392	0.854446	0.760045	0.00681464
M8BYA1	Uncharacterized protein OS=Aegilops tauschii GN=F775_21318 PE=4 SV=1 - [M8BYA1_AEGTA]	128	14.2231	6.52197	1.93812	1.6906	1.27182	1.63351	0.630982	0.49477	0.681364	0.602372	0.368758	0.00699428
K3XGK4	Uncharacterized protein OS=Setaria italica GN=SETIT_001025mg PE=4 SV=1 - [K3XGK4_SETIT]	522	58.9889	6.50732	1.07752	1.15391	1.17813	1.13652	0.931184	0.983016	0.898635	0.937612	0.824987	0.00699645
I1GR63	Peroxidase OS=Brachypodium distachyon GN=BRADI_1g17840 PE=3 SV=1 - [I1GR63_BRADI]	317	32.7934	7.59131	1.41698	1.24684	1.4668	1.37687	0.975202	1.04729	0.898073	0.973522	0.707052	0.00705254
A0A1D5Y2D5	Uncharacterized protein OS=Triticum aestivum PE=4 SV=1 - [A0A1D5Y2D5_WHEAT]	482	52.8765	7.81104	1.10401	1.30362	1.24982	1.21915	0.889952	0.942975	0.878651	0.90386	0.741386	0.00739927
A0A1D5TH00	Uncharacterized protein OS=Triticum aestivum PE=3 SV=1 - [A0A1D5TH00_WHEAT]	276	28.9787	8.83643	1.44711	1.36005	1.20469	1.33728	0.762882	0.941366	0.935669	0.879972	0.658031	0.00763636
A0A1D5YNB8	Uncharacterized protein OS=Triticum aestivum PE=4 SV=1 - [A0A1D5YNB8_WHEAT]	344	37.9062	5.69385	1.00786	1.11289	1.09385	1.07154	0.779441	0.895737	0.843946	0.839708	0.783648	0.00764828
A0A1D5TBT9	Uncharacterized protein OS=Triticum aestivum PE=3 SV=1 - [A0A1D5TBT9_WHEAT]	264	27.5162	6.771	1.49858	1.32917	1.11678	1.31485	0.680958	0.81056	0.742383	0.744634	0.566328	0.00810496
A0A1D5X719	Uncharacterized protein OS=Triticum aestivum PE=4 SV=1 - [A0A1D5X719_WHEAT]	266	28.1924	7.2251	1.12154	0.990432	1.02259	1.04486	0.836228	0.770408	0.849621	0.818752	0.783602	0.00822019
W5H1Q1	Citrate synthase OS=Triticum aestivum PE=3 SV=1 - [W5H1Q1_WHEAT]	472	52.5262	7.60596	1.16334	1.24791	1.10128	1.17084	0.972652	0.964565	0.940447	0.959221	0.819257	0.00830336
I1H037	Sucrose synthase OS=Brachypodium distachyon GN=BRADI_1g46670 PE=3 SV=1 - [I1H037_BRADI]	808	92.0661	6.45557	1.1278	1.16422	1.1787	1.15691	0.761174	0.941178	0.917412	0.873255	0.754819	0.00832386
W5FUM2	Uncharacterized protein OS=Triticum aestivum PE=3 SV=1 - [W5FUM2_WHEAT]	395	43.3663	6.66846	1.39778	1.37994	1.17928	1.319	0.878731	0.991933	0.96407	0.944912	0.716385	0.00863062
A0A1D5Y324	Uncharacterized protein OS=Triticum aestivum PE=4 SV=1 - [A0A1D5Y324_WHEAT]	2153	237.869	8.51416	1.16363	1.16501	1.06072	1.12979	0.843432	0.954577	0.824735	0.874248	0.773817	0.00865279
F2D4Q6	Predicted protein OS=Hordeum vulgare subsp. vulgare PE=2 SV=1 - [F2D4Q6_HORVV]	516	56.3388	8.20654	1.05829	1.02782	1.00713	1.03108	0.791032	0.863278	0.907288	0.853866	0.828127	0.0087159
A0A1D5VHW2	Uncharacterized protein OS=Triticum aestivum PE=3 SV=1 - [A0A1D5VHW2_WHEAT]	726	78.5303	8.89502	1.23844	1.1856	1.05702	1.16036	0.831499	0.884723	0.915759	0.877327	0.756084	0.00878178
W5BF69	Uncharacterized protein OS=Triticum aestivum PE=4 SV=1 - [W5BF69_WHEAT]	659	68.967	6.55127	1.21975	1.06721	1.23846	1.17514	0.915691	0.926068	0.902722	0.914827	0.778485	0.00888598
A0A1D6ADZ0	Uncharacterized protein OS=Triticum aestivum PE=4 SV=1 - [A0A1D6ADZ0_WHEAT]	2450	268.494	4.11963	1.13915	1.14316	1.02152	1.10128	0.805049	0.913602	0.791072	0.836574	0.759641	0.00889882
W5FJV1	Uncharacterized protein OS=Triticum aestivum PE=4 SV=1 - [W5FJV1_WHEAT]	327	33.9644	5.16064	1.0166	1.18802	1.17246	1.12569	0.888137	0.839644	0.834107	0.853963	0.75861	0.00905572
W5BHY4	Uncharacterized protein OS=Triticum aestivum PE=4 SV=1 - [W5BHY4_WHEAT]	302	31.3663	7.10791	1.14939	1.06528	1.20243	1.13903	0.929355	0.961534	0.946427	0.945772	0.830329	0.00921246
A0A1D5VEB5	Uncharacterized protein OS=Triticum aestivum PE=4 SV=1 - [A0A1D5VEB5_WHEAT]	189	20.1218	4.4624	1.19474	1.13963	1.23524	1.18987	1.04035	0.936683	0.909794	0.962276	0.808723	0.00935605
A0A1D5WX80	Peroxidase OS=Triticum aestivum PE=3 SV=1 - [A0A1D5WX80_WHEAT]	337	35.7323	8.06006	1.09333	1.25267	1.0795	1.14183	0.831834	0.893374	0.87741	0.867539	0.759779	0.00940969
A0A1D6B5N3	Uncharacterized protein OS=Triticum aestivum PE=4 SV=1 - [A0A1D6B5N3_WHEAT]	848	93.8139	6.88818	1.06053	1.18972	1.0507	1.10032	0.891646	0.747603	0.754767	0.798005	0.725251	0.00956691
A0A1D5XH03	Uncharacterized protein OS=Triticum aestivum PE=3 SV=1 - [A0A1D5XH03_WHEAT]	519	56.1494	9.33447	1.1486	1.06764	1.02213	1.07946	0.772979	0.863314	0.88897	0.841754	0.779795	0.00961072
W5HZB1	Uncharacterized protein OS=Triticum aestivum PE=4 SV=1 - [W5HZB1_WHEAT]	498	55.9109	6.41748	1.32636	1.02203	1.11523	1.15454	0.713653	0.767091	0.666154	0.715633	0.619841	0.00974628
A0A1D5Y304	Uncharacterized protein OS=Triticum aestivum PE=3 SV=1 - [A0A1D5Y304_WHEAT]	682	75.018	7.63525	0.979765	1.13248	1.07296	1.06173	0.650982	0.752139	0.831706	0.744942	0.701627	0.00991001
A0A1D5YUK4	Pyrophosphate--fructose 6-phosphate 1-phosphotransferase subunit alpha OS=Triticum aestivum GN=PFP-ALPHA PE=3 SV=1 - [A0A1D5YUK4_WHEAT]	604	65.9018	7.50342	1.18417	1.05929	1.18069	1.14138	0.751415	0.932098	0.815749	0.833087	0.729892	0.00999103
Q1XH05	4-hydroxy-7-methoxy-3-oxo-3,4-dihydro-2H-1,4-benzoxazin-2-yl glucoside beta-D-glucosidase 1b, chloroplastic OS=Triticum aestivum GN=GLU1B PE=1 SV=1 - [HGL1B_WHEAT]	569	64.4413	6.03662	1.0187	1.35472	1.3772	1.25021	0.581609	0.699766	0.741447	0.674274	0.539331	0.0100938
W5EQ95	Uncharacterized protein OS=Triticum aestivum PE=3 SV=1 - [W5EQ95_WHEAT]	363	39.1967	4.94482	1.07104	1.34487	1.23046	1.21546	0.86908	0.779367	0.849968	0.832805	0.685178	0.0103582
A0A096ZNB1	Cysteine endopeptidase EP gamma OS=Secale cereale x Triticum turgidum subsp. durum PE=2 SV=1 - [A0A096ZNB1_9POAL]	361	39.0852	6.43018	1.13444	1.20669	1.16427	1.16847	0.988606	0.816358	0.773172	0.859379	0.735476	0.0110287
N1QXJ3	KH domain-containing protein OS=Aegilops tauschii GN=F775_30084 PE=4 SV=1 - [N1QXJ3_AEGTA]	566	60.6878	7.06396	1.14666	1.12187	1.03706	1.10186	0.962491	0.869182	0.884457	0.905376	0.821679	0.0111133
W5G396	Nucleoside diphosphate kinase OS=Triticum aestivum PE=3 SV=1 - [W5G396_WHEAT]	220	23.8793	9.46631	1.22464	1.17942	1.03944	1.14783	0.89999	0.905957	0.837862	0.88127	0.767769	0.0112113
A0A1D5V695	Uncharacterized protein OS=Triticum aestivum PE=3 SV=1 - [A0A1D5V695_WHEAT]	947	102.145	6.29053	1.16309	1.14361	1.07725	1.12798	0.88737	0.857797	0.99254	0.912569	0.809026	0.0112748
N1R356	Formate dehydrogenase, mitochondrial OS=Aegilops tauschii GN=F775_27900 PE=3 SV=1 - [N1R356_AEGTA]	377	41.3542	6.99072	1.06008	1.2567	1.09782	1.1382	0.834379	0.89666	0.807114	0.846051	0.743326	0.011343
A0A1D5SK88	Dirigent protein OS=Triticum aestivum PE=3 SV=1 - [A0A1D5SK88_WHEAT]	186	19.774	8.51416	0.82095	0.878068	0.777769	0.825596	0.70793	0.676604	0.652951	0.679162	0.822632	0.0115047
W5DIU6	Uncharacterized protein OS=Triticum aestivum PE=3 SV=1 - [W5DIU6_WHEAT]	253	26.8159	5.46533	1.23402	1.10991	1.17108	1.17167	1.02293	0.944222	0.919229	0.962126	0.821158	0.0116217
A0A1D5SD45	Uncharacterized protein OS=Triticum aestivum PE=4 SV=1 - [A0A1D5SD45_WHEAT]	694	76.2724	9.12939	0.985786	1.08841	1.10801	1.06074	0.872812	0.823316	0.901418	0.865849	0.816272	0.0116399
A0A1D5SUT9	Uncharacterized protein OS=Triticum aestivum PE=3 SV=1 - [A0A1D5SUT9_WHEAT]	436	44.937	8.85107	0.994189	1.11527	1.06187	1.05711	0.694771	0.874703	0.708008	0.759161	0.718148	0.011665
F2D1H7	Predicted protein OS=Hordeum vulgare subsp. vulgare PE=2 SV=1 - [F2D1H7_HORVV]	244	28.2835	10.0376	1.28656	1.07164	1.16766	1.17529	0.804003	0.855075	0.925578	0.861552	0.733058	0.0117771
A0A1D5TFS7	Uncharacterized protein OS=Triticum aestivum PE=4 SV=1 - [A0A1D5TFS7_WHEAT]	164	17.8192	7.07861	1.09321	1.09152	1.1369	1.10721	0.880642	0.987111	0.834398	0.900717	0.813503	0.0122629
A0A1D5VAK6	Uncharacterized protein OS=Triticum aestivum PE=3 SV=1 - [A0A1D5VAK6_WHEAT]	365	38.2551	5.61768	1.136	1.24048	1.01942	1.13197	0.843581	0.869217	0.855023	0.855941	0.756154	0.0127017
T1N5G8	Histone H2B OS=Triticum urartu PE=3 SV=1 - [T1N5G8_TRIUA]	114	12.642	10.5649	1.58012	1.24974	1.28716	1.37234	0.390111	0.884871	0.473263	0.582748	0.424639	0.0130217
Q7XYE0	NADPH-dependent mannose 6-phosphate reductase (Fragment) OS=Triticum aestivum PE=2 SV=1 - [Q7XYE0_WHEAT]	274	30.0736	6.90283	1.0101	1.23114	1.31913	1.18679	0.655085	0.829013	0.745612	0.743237	0.626259	0.0133233
A0A1D6B1P7	Uncharacterized protein OS=Triticum aestivum PE=3 SV=1 - [A0A1D6B1P7_WHEAT]	965	104.033	5.64307	0.95598	1.10033	1.02479	1.02703	0.739733	0.855643	0.809227	0.801535	0.780436	0.0136116
W5C4N4	Xylose isomerase OS=Triticum aestivum PE=3 SV=1 - [W5C4N4_WHEAT]	480	53.5827	5.56689	1.27245	1.36837	1.5246	1.38847	1.02967	1.11513	1.02392	1.05624	0.760723	0.0137404
A0A1D6C3E6	Phospholipase D OS=Triticum aestivum PE=3 SV=1 - [A0A1D6C3E6_WHEAT]	824	92.1031	6.58057	1.1723	1.0996	1.12003	1.13064	0.675656	0.768284	0.942444	0.795461	0.703548	0.0144862
A0A1D6CV91	Uncharacterized protein OS=Triticum aestivum PE=4 SV=1 - [A0A1D6CV91_WHEAT]	392	42.3179	6.39209	1.13164	1.14315	1.06128	1.11202	0.94943	0.828729	0.956138	0.911432	0.819616	0.0145917
M8B6C0	tRNA-dihydrouridine(47) synthase [NAD(P)(+)] OS=Aegilops tauschii GN=F775_31644 PE=3 SV=1 - [M8B6C0_AEGTA]	678	74.9416	6.45557	1.10924	1.13542	1.2949	1.17985	0.892011	0.891171	0.970474	0.917886	0.777967	0.0147022
M7YYB8	Putative ornithine aminotransferase OS=Triticum urartu GN=TRIUR3_12086 PE=3 SV=1 - [M7YYB8_TRIUA]	414	45.2593	6.53662	1.14549	1.0844	1.04345	1.09111	0.854448	0.969801	0.895431	0.90656	0.830858	0.0147617
M7ZIA7	Uncharacterized protein OS=Triticum urartu GN=TRIUR3_32088 PE=4 SV=1 - [M7ZIA7_TRIUA]	211	22.6432	7.48877	1.30668	1.11624	1.21683	1.21325	0.994878	0.993421	0.952849	0.980383	0.808064	0.0147706
A0A096USJ7	Ribosome biogenesis protein BOP1 homolog OS=Triticum aestivum PE=3 SV=1 - [A0A096USJ7_WHEAT]	692	78.5974	5.79541	1.21726	1.09019	1.07893	1.12879	0.811218	0.867754	0.955591	0.878188	0.777989	0.0148217
M8ABK5	Cysteine synthase OS=Triticum urartu GN=TRIUR3_20222 PE=3 SV=1 - [M8ABK5_TRIUA]	338	35.5608	6.04932	1.19054	1.11125	1.06007	1.12062	0.882	0.973764	0.936761	0.930842	0.830648	0.0149521
A0A1D5UDI5	Uncharacterized protein OS=Triticum aestivum PE=4 SV=1 - [A0A1D5UDI5_WHEAT]	162	18.1343	5.21143	1.00854	1.20107	1.24537	1.15166	0.889421	0.818761	0.780948	0.82971	0.720445	0.0153756
D8L9A3	Protein disulfide isomerase family protein 3-1 alfa OS=Triticum aestivum GN=pdil3-1 PE=2 SV=1 - [D8L9A3_WHEAT]	541	59.5569	5.03369	1.40153	1.17103	1.2536	1.27539	0.903034	1.02702	0.970154	0.966735	0.757993	0.015575
A0A1D5URY6	Uncharacterized protein OS=Triticum aestivum PE=3 SV=1 - [A0A1D5URY6_WHEAT]	222	25.8958	5.23682	1.49414	1.43228	1.28149	1.40264	1.05204	1.08384	1.17925	1.10504	0.787833	0.0157128
A0A1D6ANG2	Uncharacterized protein OS=Triticum aestivum PE=3 SV=1 - [A0A1D6ANG2_WHEAT]	371	40.1605	7.38623	1.24416	1.07413	1.04496	1.12108	0.813905	0.855975	0.895957	0.855279	0.762904	0.0161497
M8AAC0	Subtilisin-chymotrypsin inhibitor-2B OS=Triticum urartu GN=TRIUR3_07546 PE=4 SV=1 - [M8AAC0_TRIUA]	70	7.73215	5.45264	1.03237	0.913418	1.06907	1.00495	0.81053	0.770849	0.832744	0.804707	0.80074	0.0164364
A0A1E5UWB0	SNF1-related protein kinase regulatory subunit gamma-1 OS=Dichanthelium oligosanthes GN=BAE44_0021836 PE=4 SV=1 - [A0A1E5UWB0_9POAL]	372	40.8599	5.40186	1.10438	1.08863	1.0904	1.09447	0.812786	0.982094	0.904826	0.899902	0.822227	0.0167412
A0A1D5RSZ0	Uncharacterized protein OS=Triticum aestivum PE=3 SV=1 - [A0A1D5RSZ0_WHEAT]	579	61.2471	7.03467	1.06675	1.18838	1.11822	1.12445	0.874705	0.995323	0.912203	0.927411	0.824769	0.0170908
A0A1D5UXT7	Cysteine proteinase inhibitor OS=Triticum aestivum PE=3 SV=1 - [A0A1D5UXT7_WHEAT]	123	13.0749	10.1255	1.25087	1.08276	1.16221	1.16528	0.78027	0.924163	0.948945	0.884459	0.759008	0.0171953
O82715	Pathogenesis related protein-1.2 OS=Triticum aestivum GN=PR-1.2 PE=2 SV=1 - [O82715_WHEAT]	173	18.7881	7.31299	1.03306	1.46293	1.27353	1.25651	0.74711	0.811418	0.723766	0.760765	0.60546	0.0175428
A0A1D6C1Q1	Peroxidase OS=Triticum aestivum PE=3 SV=1 - [A0A1D6C1Q1_WHEAT]	331	35.575	7.1665	1.24464	1.11488	1.11228	1.15727	0.882047	0.988468	0.969269	0.946595	0.817957	0.0181733
A0A1D5T9N5	Uncharacterized protein OS=Triticum aestivum PE=3 SV=1 - [A0A1D5T9N5_WHEAT]	1069	122.801	4.97021	1.3322	1.18046	1.12029	1.21098	0.832691	0.93909	0.979248	0.91701	0.757244	0.0185941
W5AQB6	Uncharacterized protein OS=Triticum aestivum PE=3 SV=1 - [W5AQB6_WHEAT]	372	40.5619	7.09326	1.30847	1.11829	1.26614	1.23096	0.918679	0.790466	1.00614	0.905096	0.735274	0.0186466
A0A1D5YBH2	Lipoxygenase OS=Triticum aestivum PE=3 SV=1 - [A0A1D5YBH2_WHEAT]	864	96.7086	6.84424	1.03735	1.08367	1.29572	1.13891	0.826526	0.8382	0.839948	0.834891	0.733059	0.0188244
A0A1D5UJM2	Uncharacterized protein OS=Triticum aestivum PE=3 SV=1 - [A0A1D5UJM2_WHEAT]	528	58.0316	5.05908	1.21023	1.01772	1.18154	1.1365	0.730385	0.93003	0.786818	0.815744	0.717771	0.0191094
A0A1D6DG99	Uncharacterized protein OS=Triticum aestivum PE=3 SV=1 - [A0A1D6DG99_WHEAT]	1277	143.418	7.1958	1.14439	1.04519	1.06433	1.08464	0.762183	0.887307	0.933625	0.861038	0.793851	0.0198545
W5BL76	Uncharacterized protein OS=Triticum aestivum PE=4 SV=1 - [W5BL76_WHEAT]	922	105.693	6.75635	1.25676	1.08447	1.16542	1.16888	0.876715	0.942059	1.00186	0.94021	0.804366	0.0205075
A0A1D6RDL4	Methionine S-methyltransferase OS=Triticum aestivum PE=3 SV=1 - [A0A1D6RDL4_WHEAT]	1088	119.779	5.64307	1.21144	1.10304	1.15934	1.15794	0.830201	0.989851	0.980544	0.933532	0.806199	0.0206303
A0A0C4MLF7	Uncharacterized protein OS=Zoysia matrella GN=SS5 PE=2 SV=1 - [A0A0C4MLF7_9POAL]	253	27.054	5.71924	1.26933	1.13551	1.04272	1.14919	0.899461	0.908923	0.91164	0.906675	0.788971	0.0211807
F2DZ09	Peroxidase OS=Hordeum vulgare subsp. vulgare PE=2 SV=1 - [F2DZ09_HORVV]	350	36.8826	5.31299	0.991418	1.23768	1.07771	1.10227	0.783957	0.869278	0.821271	0.824835	0.748307	0.0219966
A0A1D6B0S8	Uncharacterized protein OS=Triticum aestivum PE=4 SV=1 - [A0A1D6B0S8_WHEAT]	373	41.5087	8.1333	1.26789	1.11357	1.09756	1.15968	0.878576	0.967597	0.962445	0.936206	0.807299	0.0220822
F2CQF9	Predicted protein OS=Hordeum vulgare subsp. vulgare PE=2 SV=1 - [F2CQF9_HORVV]	290	30.3597	7.82568	1.07249	1.05047	1.26366	1.12887	0.704101	0.916357	0.739255	0.786571	0.696777	0.0221779
M8AVH2	Signal recognition particle subunit SRP72 OS=Aegilops tauschii GN=F775_29274 PE=3 SV=1 - [M8AVH2_AEGTA]	663	73.1302	8.96826	1.27327	1.18485	1.51169	1.32327	0.887474	0.91978	1.01795	0.941734	0.711672	0.0222205
A0A0D9WWT9	Uncharacterized protein OS=Leersia perrieri PE=4 SV=1 - [A0A0D9WWT9_9ORYZ]	607	69.0812	6.94678	1.06753	1.15441	1.03993	1.08729	0.827473	0.936706	0.944195	0.902791	0.830315	0.0225657
A0A1D5SUD3	Uncharacterized protein OS=Triticum aestivum PE=3 SV=1 - [A0A1D5SUD3_WHEAT]	558	59.7035	6.65381	1.05098	1.19551	1.16595	1.13748	0.989502	0.812803	0.874474	0.89226	0.784419	0.0226361
A0A1D5VM41	Importin subunit alpha OS=Triticum aestivum PE=3 SV=1 - [A0A1D5VM41_WHEAT]	476	51.182	5.23682	1.18191	1.10325	1.17831	1.15449	0.877141	1.0433	0.958025	0.95949	0.831093	0.0230664
F2CUJ6	Predicted protein OS=Hordeum vulgare subsp. vulgare PE=2 SV=1 - [F2CUJ6_HORVV]	604	68.0964	7.82568	1.19764	1.5878	1.10926	1.29823	0.620564	0.676404	0.854245	0.717071	0.552344	0.0234832
A0A1D5Z9B9	Uncharacterized protein OS=Triticum aestivum PE=4 SV=1 - [A0A1D5Z9B9_WHEAT]	129	14.4392	6.45557	1.24758	1.19787	1.08171	1.17572	0.910504	1.02428	0.961112	0.9653	0.821029	0.02364
Q9FS04	Cysteine proteinase inhibitor (Fragment) OS=Triticum aestivum GN=WC3 PE=2 SV=1 - [Q9FS04_WHEAT]	125	13.8022	6.56592	1.48351	1.26174	1.36602	1.37042	1.16604	1.1063	1.02089	1.09774	0.801025	0.0236552
R7W1Y7	Peroxidase OS=Aegilops tauschii GN=F775_18083 PE=3 SV=1 - [R7W1Y7_AEGTA]	318	34.1803	7.04932	1.09935	1.23748	1.27399	1.20361	0.969875	1.04243	0.900191	0.970833	0.806603	0.0257183
A0A1D6BZT2	Uncharacterized protein OS=Triticum aestivum PE=4 SV=1 - [A0A1D6BZT2_WHEAT]	248	28.7257	10.0669	1.06441	1.17901	1.30261	1.18201	0.883663	0.976757	0.805492	0.888637	0.751802	0.0257729
A0A1D5XGF4	Beta-amylase OS=Triticum aestivum PE=3 SV=1 - [A0A1D5XGF4_WHEAT]	504	56.7381	5.8208	0.905635	1.11201	1.12423	1.04729	0.78343	0.832033	0.751159	0.788874	0.753252	0.025842
A0A1D5SEZ3	Uncharacterized protein OS=Triticum aestivum PE=3 SV=1 - [A0A1D5SEZ3_WHEAT]	301	33.5552	7.69385	1.20198	1.11466	1.00759	1.10808	0.847886	0.848406	0.949226	0.881839	0.79583	0.0260062
A0A1D6RJM6	Peroxidase OS=Triticum aestivum PE=3 SV=1 - [A0A1D6RJM6_WHEAT]	362	38.1551	5.71924	1.04012	1.28425	1.11926	1.14787	0.764789	0.938244	0.830555	0.844529	0.735733	0.0260341
M0X5Z1	Uncharacterized protein OS=Hordeum vulgare subsp. vulgare PE=3 SV=1 - [M0X5Z1_HORVV]	414	46.954	5.56689	1.19323	1.33494	1.22874	1.2523	0.978961	0.830354	1.0806	0.963305	0.769228	0.026496
A0A1D6RR07	Uncharacterized protein OS=Triticum aestivum PE=4 SV=1 - [A0A1D6RR07_WHEAT]	425	44.9106	7.1665	1.15443	1.07521	1.09183	1.10716	0.802851	0.99604	0.905281	0.901391	0.814149	0.027664
M0UUW0	Uncharacterized protein OS=Hordeum vulgare subsp. vulgare PE=4 SV=1 - [M0UUW0_HORVV]	113	12.6843	5.89697	1.12038	1.08907	1.1864	1.13195	0.914739	0.995488	0.777555	0.895927	0.791491	0.0277253
A0A077RZ27	Uncharacterized protein OS=Triticum aestivum GN=TRAES_3BF071900010CFD_c1 PE=4 SV=1 - [A0A077RZ27_WHEAT]	507	55.7682	5.5415	1.26285	1.09403	1.15049	1.16912	0.776332	0.964465	0.963515	0.901438	0.771037	0.028497
A0A077RS35	Uncharacterized protein OS=Triticum aestivum GN=TRAES_3BF102700060CFD_c1 PE=4 SV=1 - [A0A077RS35_WHEAT]	898	101.133	9.31982	1.21487	1.14868	0.998808	1.12078	0.831826	0.91568	0.916989	0.888165	0.79245	0.0290915
M8D4Z2	ADP,ATP carrier protein OS=Aegilops tauschii GN=F775_08841 PE=3 SV=1 - [M8D4Z2_AEGTA]	620	66.864	9.59814	1.04823	1.26279	1.09379	1.13494	0.921997	0.899386	0.927739	0.916374	0.807423	0.0293839
A0A1D5UEQ4	Uncharacterized protein OS=Triticum aestivum PE=4 SV=1 - [A0A1D5UEQ4_WHEAT]	621	69.0022	6.80029	1.03458	0.978677	1.07474	1.02933	0.768626	0.649061	0.899359	0.772348	0.75034	0.0294438
A0A1D5WTE5	Uncharacterized protein OS=Triticum aestivum PE=4 SV=1 - [A0A1D5WTE5_WHEAT]	539	60.7447	8.07471	1.03172	1.08035	1.15975	1.09061	0.808877	0.94372	0.941171	0.897923	0.823324	0.0294695
M8CG96	Glucose-1-phosphate adenylyltransferase OS=Aegilops tauschii GN=F775_30798 PE=3 SV=1 - [M8CG96_AEGTA]	473	52.0604	5.8335	1.19139	1.02162	1.07053	1.09451	0.91504	0.82874	0.939419	0.8944	0.817167	0.0298784
P93608	Cold acclimation protein WCOR410c OS=Triticum aestivum GN=Wcor410c PE=2 SV=1 - [P93608_WHEAT]	259	27.9282	5.30029	1.13431	1.19252	1.20002	1.17562	0.894898	0.890515	1.08381	0.956409	0.813537	0.0307568
A0A1D5UEQ7	Uncharacterized protein OS=Triticum aestivum PE=4 SV=1 - [A0A1D5UEQ7_WHEAT]	334	37.299	4.84326	1.22432	1.05205	1.06218	1.11285	0.784152	0.929328	0.916296	0.876592	0.787701	0.0312
I1J3P9	Peroxidase OS=Brachypodium distachyon PE=3 SV=1 - [I1J3P9_BRADI]	306	33.1605	6.07471	1.74731	1.22258	1.44135	1.47041	0.894882	1.05148	0.893309	0.946557	0.643735	0.0312408
A0A1D5V7B4	Uncharacterized protein OS=Triticum aestivum PE=4 SV=1 - [A0A1D5V7B4_WHEAT]	913	101.943	5.36377	1.23328	1.08018	1.02212	1.11186	0.815041	0.886939	0.935168	0.879049	0.790613	0.0318779
A0A1D5ZEQ8	Uncharacterized protein OS=Triticum aestivum PE=3 SV=1 - [A0A1D5ZEQ8_WHEAT]	483	53.3487	6.65381	1.64986	1.15824	1.71412	1.50741	0.751897	0.993713	0.936607	0.894072	0.593119	0.0321
T1M7L1	Uncharacterized protein OS=Triticum urartu PE=4 SV=1 - [T1M7L1_TRIUA]	2119	236.444	6.771	1.0969	1.03941	1.07782	1.07138	0.787252	0.857013	0.986445	0.876903	0.81848	0.0328709
M7Z155	Ribosomal RNA large subunit methyltransferase N 2 OS=Triticum urartu GN=TRIUR3_02491 PE=4 SV=1 - [M7Z155_TRIUA]	374	40.826	8.90967	1.23253	1.10425	1.071	1.13593	0.77464	0.960191	0.94018	0.891671	0.78497	0.0333853
A0A1D5Y316	Uncharacterized protein OS=Triticum aestivum PE=3 SV=1 - [A0A1D5Y316_WHEAT]	552	59.5059	8.00146	1.13862	1.1287	1.0194	1.09557	0.808899	0.939618	0.95889	0.902469	0.823742	0.0334136
M7Z9Y9	Uncharacterized protein OS=Triticum urartu GN=TRIUR3_22737 PE=4 SV=1 - [M7Z9Y9_TRIUA]	303	33.7407	5.84619	1.14131	1.10133	1.04345	1.09537	0.792633	0.914204	0.984271	0.897036	0.818937	0.0342081
M8BRK5	Aldose reductase OS=Aegilops tauschii GN=F775_09267 PE=4 SV=1 - [M8BRK5_AEGTA]	309	33.8882	6.22705	1.12364	1.19802	1.00013	1.10726	0.855932	0.948286	0.915055	0.906425	0.818619	0.0344474
F2DV19	Predicted protein OS=Hordeum vulgare subsp. vulgare PE=2 SV=1 - [F2DV19_HORVV]	344	35.375	7.88428	1.55859	1.29539	1.09257	1.31552	0.828638	0.944785	0.868311	0.880578	0.669377	0.0353267
A4K4Z1	Tubulin alpha chain OS=Triticum aestivum GN=TUBA-5A PE=2 SV=1 - [A4K4Z1_WHEAT]	449	49.8416	5.19873	1.13468	1.04029	1.13459	1.10319	0.967724	0.806529	0.961072	0.911775	0.826491	0.0354999
A0A1D6D1N1	Uncharacterized protein OS=Triticum aestivum PE=3 SV=1 - [A0A1D6D1N1_WHEAT]	247	25.8567	8.47021	1.51134	1.15989	1.27103	1.31409	0.937707	0.978902	1.0295	0.982037	0.747315	0.0361664
A0A1D5V490	Uncharacterized protein OS=Triticum aestivum PE=3 SV=1 - [A0A1D5V490_WHEAT]	464	51.8576	9.78857	1.18539	1.08585	0.986781	1.086	0.853424	0.938365	0.894773	0.895521	0.824601	0.037852
Q9LDX4	Thioredoxin H OS=Triticum aestivum PE=2 SV=1 - [Q9LDX4_WHEAT]	125	13.3459	5.22412	1.40351	1.44386	1.30659	1.38465	1.24546	1.00643	0.904122	1.05201	0.75976	0.0379939
W5BD64	Uncharacterized protein OS=Triticum aestivum PE=4 SV=1 - [W5BD64_WHEAT]	324	34.492	5.30029	0.991225	1.10337	1.06495	1.05318	0.902109	0.929188	0.757669	0.862988	0.819412	0.0384405
I1GRT5	Uncharacterized protein OS=Brachypodium distachyon GN=BRADI_1g19770 PE=4 SV=1 - [I1GRT5_BRADI]	275	29.6214	6.87354	1.61634	1.17668	1.22263	1.33855	0.945567	0.944832	0.790296	0.893565	0.667563	0.0402995
A0A1D5WQE4	Uncharacterized protein OS=Triticum aestivum PE=4 SV=1 - [A0A1D5WQE4_WHEAT]	844	92.4366	5.19873	1.04978	1.2686	1.06665	1.12834	0.850004	0.839639	0.96992	0.886521	0.785686	0.0416937
A0A1D6RUV7	Dirigent protein OS=Triticum aestivum PE=3 SV=1 - [A0A1D6RUV7_WHEAT]	181	18.7285	8.08936	1.19447	1.20724	0.998139	1.13328	0.859629	0.873677	0.979307	0.904204	0.797863	0.0417247
A0A1D6B1G6	Uncharacterized protein OS=Triticum aestivum PE=4 SV=1 - [A0A1D6B1G6_WHEAT]	597	63.4119	8.19189	1.33253	0.999916	1.07287	1.13511	0.857815	0.869463	0.798441	0.841906	0.741698	0.0469509
F2E7L1	Histone H4 OS=Hordeum vulgare subsp. vulgare PE=2 SV=1 - [F2E7L1_HORVV]	456	50.4623	9.94971	1.51444	1.22509	1.08769	1.27574	0.878594	0.973258	0.867383	0.906412	0.7105	0.0470023
A0A1D6BGV5	Uncharacterized protein OS=Triticum aestivum PE=4 SV=1 - [A0A1D6BGV5_WHEAT]	763	82.9267	8.20654	1.00134	1.35112	1.20991	1.18746	0.836117	0.950604	0.868623	0.885115	0.745388	0.0477534
A0A1D6S5T6	Uncharacterized protein OS=Triticum aestivum PE=4 SV=1 - [A0A1D6S5T6_WHEAT]	431	47.0189	6.53662	1.23295	1.0314	1.38119	1.21518	0.976088	0.907328	0.851796	0.911737	0.750288	0.0477601
A0A1D5TUD1	Uncharacterized protein OS=Triticum aestivum PE=4 SV=1 - [A0A1D5TUD1_WHEAT]	568	59.6908	8.42627	1.29776	1.06545	1.1909	1.1847	0.902741	1.04215	0.944723	0.963205	0.813034	0.0482968
K7VMN7	Putative pyridoxal phosphate (PLP)-dependent transferase family protein OS=Zea mays GN=ZEAMMB73_699373 PE=4 SV=1 - [K7VMN7_MAIZE]	447	48.7234	7.44482	1.22455	1.00847	1.09442	1.10915	0.923235	0.875763	0.960954	0.919984	0.829453	0.048636
M8CEA7	Methylthioribose kinase OS=Aegilops tauschii GN=F775_28287 PE=3 SV=1 - [M8CEA7_AEGTA]	345	39.4239	6.59521	0.964663	1.15592	0.983801	1.03479	0.810273	0.859988	0.889873	0.853378	0.824684	0.0494637
a Accession number in the uniprot database
b The number of amino acid residues
c Calculated molecular weight
d Calculated isoelectric point
