# Supplementary material for: Comparative Proteomic Analysis Provides New Insights Into Low Nitrogen-Promoted Primary Root Growth in Hexaploid Wheat
Source: Front Plant Sci. 2019 Feb 20;10:151. doi: 10.3389/fpls.2019.00151 (PMC6391680; doi:10.3389/fpls.2019.00151)
Supplement: Supplementary file 5 [file Table_5.XLSX]

## Sheet: sheet1
Table S5 List of differentially abundant proteins (DAPs) in the LRG_CK-LRG_LN comparison
Accessiona	Description	AAsb	MW [kDa]c	calc. pId	LRG_CK-1	LRG_CK-2	LRG_CK-3	Average LRG_CK	LRG_LN-1	LRG_LN-2	LRG_LN-3	Average LRG_LN	LRG_LN/LRG_CK	t test p value
M0W574	Uncharacterized protein OS=Hordeum vulgare subsp. vulgare PE=4 SV=1 - [M0W574_HORVV]	878	98.4134	5.13525	0.899037	0.914065	0.895126	0.902743	1.11835	1.11665	1.1327	1.12257	1.24351	8.94008e-06
M7ZDS1	Uncharacterized protein OS=Triticum urartu GN=TRIUR3_24084 PE=3 SV=1 - [M7ZDS1_TRIUA]	305	32.6678	9.51025	0.931019	0.92108	0.911199	0.921099	1.10554	1.11469	1.10402	1.10808	1.203	9.3518e-06
A0A1D5TN69	Uncharacterized protein OS=Triticum aestivum PE=3 SV=1 - [A0A1D5TN69_WHEAT]	469	50.0235	7.40088	0.837949	0.853389	0.869274	0.853537	1.21253	1.18206	1.16701	1.1872	1.39092	3.24838e-05
Q8RWR6	Endoglucanase OS=Triticum aestivum PE=2 SV=1 - [Q8RWR6_WHEAT]	620	69.0604	9.05615	0.871898	0.831363	0.818378	0.840546	1.24905	1.22327	1.19879	1.2237	1.45584	6.02943e-05
A0A1D6B9G2	Phenylalanine ammonia-lyase OS=Triticum aestivum PE=3 SV=1 - [A0A1D6B9G2_WHEAT]	747	80.4015	6.49365	0.83684	0.777663	0.839313	0.817939	1.1931	1.17456	1.21836	1.19534	1.4614	9.26795e-05
A0A1D5TV00	Peroxidase OS=Triticum aestivum PE=3 SV=1 - [A0A1D5TV00_WHEAT]	346	38.1019	5.43994	0.997768	0.957036	0.941384	0.965396	1.21269	1.24059	1.21778	1.22369	1.26755	0.000164916
A0A1E5VPZ7	60S ribosomal protein L23A (Fragment) OS=Dichanthelium oligosanthes GN=BAE44_0011822 PE=4 SV=1 - [A0A1E5VPZ7_9POAL]	135	15.3728	10.272	0.859291	0.89266	0.834451	0.862134	1.14789	1.11876	1.11523	1.12729	1.30756	0.000179295
A0A1D5ZL26	Uncharacterized protein OS=Triticum aestivum PE=4 SV=1 - [A0A1D5ZL26_WHEAT]	1343	143.689	6.01123	0.828463	0.873698	0.878382	0.860181	1.1433	1.20111	1.16438	1.1696	1.35971	0.000183015
I3NM23	Lipoxygenase OS=Triticum aestivum GN=Lpx PE=3 SV=1 - [I3NM23_WHEAT]	861	95.9192	6.27783	0.682464	0.763849	0.691033	0.712449	1.42746	1.2807	1.40038	1.36951	1.92226	0.000225116
A0A1D5T1M0	Uncharacterized protein OS=Triticum aestivum PE=4 SV=1 - [A0A1D5T1M0_WHEAT]	278	30.7054	4.93213	0.899175	0.899772	0.944376	0.914441	1.18624	1.1388	1.16732	1.16412	1.27304	0.000253506
A0A077RAG2	Uncharacterized protein OS=Triticum aestivum GN=TRAES_3BF151800050CFD_c1 PE=3 SV=1 - [A0A077RAG2_WHEAT]	137	15.0286	5.30029	0.919775	0.895121	0.902235	0.90571	1.14396	1.09001	1.13232	1.1221	1.23891	0.000271752
A0A1D5UUZ4	Uncharacterized protein OS=Triticum aestivum PE=4 SV=1 - [A0A1D5UUZ4_WHEAT]	493	54.1525	5.87158	0.884865	0.848762	0.909899	0.881175	1.13083	1.17887	1.13517	1.14829	1.30313	0.000339229
M8A1C6	Carboxypeptidase OS=Triticum urartu GN=TRIUR3_10998 PE=3 SV=1 - [M8A1C6_TRIUA]	424	46.3268	8.39697	0.96031	0.945156	0.885101	0.930189	1.20075	1.19384	1.18898	1.19452	1.28417	0.000339441
A0A1D6A8F1	Uncharacterized protein OS=Triticum aestivum PE=4 SV=1 - [A0A1D6A8F1_WHEAT]	423	45.6928	5.77002	0.900385	0.913877	0.916986	0.910416	1.09388	1.14446	1.15459	1.13098	1.24226	0.000345164
M8BL29	Endoglucanase OS=Aegilops tauschii GN=F775_29591 PE=3 SV=1 - [M8BL29_AEGTA]	547	60.2811	9.39307	0.882049	0.824178	0.835811	0.847346	1.31869	1.45932	1.33879	1.37226	1.61948	0.000376137
W5EPW2	Uncharacterized protein OS=Triticum aestivum PE=3 SV=1 - [W5EPW2_WHEAT]	343	37.3981	6.68311	0.865117	0.868488	0.84924	0.860948	1.22223	1.13525	1.14789	1.16845	1.35717	0.000378477
W5BAM5	Uncharacterized protein OS=Triticum aestivum PE=4 SV=1 - [W5BAM5_WHEAT]	377	40.1821	7.34229	0.870656	0.921179	0.972634	0.921489	1.39363	1.33763	1.3059	1.34572	1.46038	0.000407193
A0A0C4BKI1	Uncharacterized protein OS=Triticum aestivum PE=4 SV=1 - [A0A0C4BKI1_WHEAT]	112	12.7117	10.6235	0.973868	0.975312	0.922529	0.957236	1.16885	1.14587	1.15798	1.15756	1.20928	0.000420002
A0A1D6RW71	Uncharacterized protein OS=Triticum aestivum PE=3 SV=1 - [A0A1D6RW71_WHEAT]	488	53.8497	6.68311	0.947957	0.930124	0.932064	0.936715	1.17367	1.15347	1.1101	1.14575	1.22315	0.000436733
A0A1D6DER2	Uncharacterized protein OS=Triticum aestivum PE=4 SV=1 - [A0A1D6DER2_WHEAT]	141	15.4625	4.34814	0.849397	0.776469	0.825701	0.817189	1.10248	1.09744	1.05702	1.08565	1.32851	0.000485553
A0A1D6S3L9	Diphosphomevalonate decarboxylase OS=Triticum aestivum PE=3 SV=1 - [A0A1D6S3L9_WHEAT]	420	45.7224	6.18896	0.932327	0.90534	0.851047	0.896238	1.15711	1.13235	1.13493	1.14146	1.27361	0.000620621
A0A1D6B8P9	Uncharacterized protein OS=Triticum aestivum PE=3 SV=1 - [A0A1D6B8P9_WHEAT]	372	40.3457	9.77393	0.854312	0.845138	0.840176	0.846542	1.15012	1.16061	1.07022	1.12698	1.33128	0.000626213
M8AJ70	Uncharacterized protein OS=Triticum urartu GN=TRIUR3_28468 PE=4 SV=1 - [M8AJ70_TRIUA]	485	54.5412	8.00146	0.962688	0.904156	0.92418	0.930341	1.11557	1.10223	1.13212	1.11664	1.20025	0.000635086
Q0Q0I7	Heat shock protein 90 OS=Triticum aestivum GN=HSP90-2 PE=1 SV=1 - [Q0Q0I7_WHEAT]	700	80.4098	5.03369	0.916852	0.900621	0.888878	0.902117	1.21499	1.14911	1.12838	1.16416	1.29047	0.00066211
M8BP15	Uncharacterized protein OS=Aegilops tauschii GN=F775_30339 PE=3 SV=1 - [M8BP15_AEGTA]	267	28.6209	10.0083	0.849964	0.716199	0.851533	0.805899	1.23958	1.26942	1.23078	1.24659	1.54683	0.000683086
M0Y761	Uncharacterized protein OS=Hordeum vulgare subsp. vulgare PE=4 SV=1 - [M0Y761_HORVV]	426	47.0036	6.81494	0.773257	0.818996	0.833955	0.808736	1.16482	1.25187	1.3129	1.24319	1.53721	0.000741913
A0A1D6RN38	Phospho-2-dehydro-3-deoxyheptonate aldolase OS=Triticum aestivum PE=3 SV=1 - [A0A1D6RN38_WHEAT]	537	58.7308	8.23584	0.822457	0.838293	0.875786	0.845512	1.11399	1.04511	1.08381	1.08097	1.27848	0.0007583
F2CZ65	Predicted protein OS=Hordeum vulgare subsp. vulgare PE=2 SV=1 - [F2CZ65_HORVV]	143	16.2487	10.3159	0.794683	0.895494	0.85746	0.849212	1.14359	1.21682	1.187	1.18247	1.39243	0.000779773
A0A1D6RSB0	Uncharacterized protein OS=Triticum aestivum PE=3 SV=1 - [A0A1D6RSB0_WHEAT]	288	29.984	9.36377	0.907118	0.907194	0.850633	0.888315	1.19929	1.1299	1.13563	1.15494	1.30015	0.000792377
A0A1D6S260	Uncharacterized protein OS=Triticum aestivum PE=3 SV=1 - [A0A1D6S260_WHEAT]	446	47.9893	5.68115	0.959016	1.03032	0.974228	0.987856	1.18131	1.19828	1.19935	1.19298	1.20765	0.000797106
W5EBY4	Hexosyltransferase OS=Triticum aestivum PE=3 SV=1 - [W5EBY4_WHEAT]	538	61.9878	7.88428	0.934579	0.935577	0.956547	0.942234	1.11663	1.18051	1.12026	1.13913	1.20897	0.000849716
F2DGN0	Predicted protein OS=Hordeum vulgare subsp. vulgare PE=2 SV=1 - [F2DGN0_HORVV]	354	38.5272	9.45166	0.946924	0.958645	0.893548	0.933039	1.11456	1.13597	1.14766	1.13273	1.21402	0.000853643
W4ZWP5	Peroxidase OS=Triticum aestivum PE=3 SV=1 - [W4ZWP5_WHEAT]	339	36.7139	7.13721	0.813	0.804376	0.736505	0.784627	1.14778	1.08544	1.0621	1.09844	1.39995	0.000875359
M7ZIQ2	Putative glutathione S-transferase GSTF1 OS=Triticum urartu GN=TRIUR3_27494 PE=3 SV=1 - [M7ZIQ2_TRIUA]	219	24.9708	6.43018	0.784552	0.822555	0.838197	0.815101	1.17066	1.06478	1.14107	1.1255	1.38081	0.000925977
W5BMB0	Peroxidase OS=Triticum aestivum PE=3 SV=1 - [W5BMB0_WHEAT]	321	33.6128	8.41162	0.857993	0.911875	0.965011	0.911626	1.21677	1.25472	1.30737	1.25962	1.38173	0.00101304
W5CN13	Uncharacterized protein OS=Triticum aestivum PE=3 SV=1 - [W5CN13_WHEAT]	170	19.5203	9.94971	0.977139	0.910761	0.895839	0.927913	1.16242	1.13678	1.16878	1.15599	1.2458	0.00105057
M0W4T9	Uncharacterized protein OS=Hordeum vulgare subsp. vulgare PE=4 SV=1 - [M0W4T9_HORVV]	86	9.58595	6.65381	0.862391	0.94123	0.884347	0.895989	1.27618	1.1823	1.19038	1.21629	1.35748	0.00109939
A0A1D6CJ39	Uncharacterized protein OS=Triticum aestivum PE=4 SV=1 - [A0A1D6CJ39_WHEAT]	309	33.8001	4.94482	0.834383	0.770068	0.817363	0.807272	1.07184	1.04592	1.14126	1.08634	1.34569	0.00124904
A0A1D6CEF7	Uncharacterized protein OS=Triticum aestivum PE=4 SV=1 - [A0A1D6CEF7_WHEAT]	353	37.5949	5.04639	0.861723	0.828212	0.828668	0.839535	1.09743	1.23411	1.15633	1.16262	1.38484	0.00141608
A0A1D5UZR0	Uncharacterized protein OS=Triticum aestivum PE=4 SV=1 - [A0A1D5UZR0_WHEAT]	196	20.0888	4.97021	0.881085	0.777836	0.788845	0.815922	1.63562	1.57388	1.35913	1.52288	1.86645	0.00141669
A0A0E0JNF0	4-hydroxy-4-methyl-2-oxoglutarate aldolase OS=Oryza punctata PE=3 SV=1 - [A0A0E0JNF0_ORYPU]	732	79.3058	7.6792	0.901559	0.941013	0.929713	0.924095	1.11893	1.14674	1.07285	1.11284	1.20425	0.00153524
R7WCV3	40S ribosomal protein S19 OS=Aegilops tauschii GN=F775_29218 PE=4 SV=1 - [R7WCV3_AEGTA]	155	17.0599	9.89111	0.949534	0.910784	0.862636	0.907651	1.11507	1.09373	1.11001	1.10627	1.21882	0.00156492
M7Z3U8	Ras-related protein RABB1c OS=Triticum urartu GN=TRIUR3_25874 PE=4 SV=1 - [M7Z3U8_TRIUA]	210	22.9474	7.35693	0.857527	0.936923	0.93443	0.909627	1.10504	1.10696	1.12367	1.11189	1.22236	0.00163345
A0A1D5VDH3	Uncharacterized protein OS=Triticum aestivum PE=4 SV=1 - [A0A1D5VDH3_WHEAT]	261	27.8518	5.26221	0.810617	0.752735	0.81697	0.79344	1.30182	1.12319	1.20682	1.21061	1.52577	0.00167669
A0A1D5ZGZ0	Uncharacterized protein OS=Triticum aestivum PE=4 SV=1 - [A0A1D5ZGZ0_WHEAT]	209	22.4613	7.13721	0.962227	0.905827	0.932802	0.933619	1.16672	1.09526	1.12828	1.13009	1.21044	0.00171592
N1QVM1	NADPH--cytochrome P450 reductase OS=Aegilops tauschii GN=F775_02235 PE=3 SV=1 - [N1QVM1_AEGTA]	696	76.8998	5.79541	0.862645	0.886035	0.820952	0.856544	1.19584	1.39398	1.30658	1.2988	1.51633	0.00185195
A0A1D5SFZ2	Uncharacterized protein OS=Triticum aestivum PE=3 SV=1 - [A0A1D5SFZ2_WHEAT]	482	51.3548	5.14795	0.862931	0.846191	0.864787	0.85797	1.2285	1.10628	1.11414	1.14964	1.33996	0.00186906
N1QRC7	Adenosylhomocysteinase OS=Aegilops tauschii GN=F775_27825 PE=3 SV=1 - [N1QRC7_AEGTA]	485	53.221	5.89697	0.857259	0.916496	0.820361	0.864705	1.07986	1.06026	1.07341	1.07117	1.23877	0.00194941
W5EQ69	UDP-glucose 6-dehydrogenase OS=Triticum aestivum PE=3 SV=1 - [W5EQ69_WHEAT]	480	52.8351	6.12549	0.997135	0.944661	0.952474	0.964757	1.1353	1.22187	1.18679	1.18132	1.22448	0.00194967
A0A1D5Y3H8	Uncharacterized protein OS=Triticum aestivum PE=4 SV=1 - [A0A1D5Y3H8_WHEAT]	673	70.7897	7.94287	0.98697	0.977943	0.964977	0.97663	1.3067	1.20972	1.35701	1.29114	1.32204	0.00197388
A0A1D5SG47	Uncharacterized protein OS=Triticum aestivum PE=4 SV=1 - [A0A1D5SG47_WHEAT]	214	23.6581	7.81104	0.909255	0.878573	0.881238	0.889689	1.11327	1.10089	1.2069	1.14036	1.28175	0.00198482
F2DE13	Predicted protein OS=Hordeum vulgare subsp. vulgare PE=2 SV=1 - [F2DE13_HORVV]	259	29.3906	10.3452	0.718276	0.690059	0.714489	0.707608	1.3704	1.1936	1.12781	1.2306	1.7391	0.00200608
V9HXE6	Uncharacterized protein OS=Triticum aestivum PE=2 SV=1 - [V9HXE6_WHEAT]	175	19.5422	8.17725	0.911639	0.896849	0.964267	0.924251	1.24115	1.13279	1.21868	1.19754	1.29569	0.00215022
A0A1D5S4V0	Glycosyltransferases OS=Triticum aestivum PE=3 SV=1 - [A0A1D5S4V0_WHEAT]	382	41.3261	9.26123	0.920291	0.827822	0.939228	0.895781	1.26632	1.27505	1.16806	1.23648	1.38034	0.00217839
A0A1D6ACP8	Ammonium transporter OS=Triticum aestivum PE=3 SV=1 - [A0A1D6ACP8_WHEAT]	503	52.8177	7.7085	0.757958	0.68159	0.81436	0.751303	1.2503	1.26971	1.10324	1.20775	1.60754	0.00218255
A0A0D9XE53	Uncharacterized protein OS=Leersia perrieri PE=3 SV=1 - [A0A0D9XE53_9ORYZ]	518	58.8227	8.47021	0.893507	0.860859	0.861934	0.8721	1.10947	1.25606	1.24197	1.2025	1.37885	0.00231722
A0A1D6S5L4	Uncharacterized protein OS=Triticum aestivum PE=4 SV=1 - [A0A1D6S5L4_WHEAT]	541	60.1246	7.48877	0.923806	0.850676	0.853721	0.876067	1.07765	1.17315	1.1276	1.12613	1.28544	0.00237154
A0A1D5TX00	Uncharacterized protein OS=Triticum aestivum PE=3 SV=1 - [A0A1D5TX00_WHEAT]	122	14.1734	11.3999	0.848997	0.870674	0.790802	0.836824	1.00379	1.02222	1.05392	1.02664	1.22683	0.00246501
A0A1D5TG93	Peroxidase OS=Triticum aestivum PE=3 SV=1 - [A0A1D5TG93_WHEAT]	345	37.8399	6.53662	0.810069	0.824889	0.884474	0.839811	1.12902	1.07474	1.03513	1.07963	1.28556	0.00249412
Q41629	ADP,ATP carrier protein 1, mitochondrial OS=Triticum aestivum GN=ANT-G1 PE=3 SV=1 - [ADT1_WHEAT]	331	35.9386	9.78857	0.95123	0.904009	0.858777	0.904672	1.11666	1.17992	1.11214	1.13624	1.25597	0.00256755
A0A1D5Y4J9	Uncharacterized protein OS=Triticum aestivum PE=4 SV=1 - [A0A1D5Y4J9_WHEAT]	316	35.5493	6.7417	0.96532	0.915815	0.875169	0.918768	1.18842	1.11101	1.14761	1.14901	1.2506	0.00257548
M8BW67	GTP-binding protein YPTM2 OS=Aegilops tauschii GN=F775_29864 PE=4 SV=1 - [M8BW67_AEGTA]	193	21.9801	5.16064	0.959105	0.867471	0.815348	0.880641	1.21574	1.21806	1.32734	1.25371	1.42363	0.00261415
A0A077RZ37	Uncharacterized protein OS=Triticum aestivum GN=TRAES_3BF002700070CFD_c1 PE=4 SV=1 - [A0A077RZ37_WHEAT]	391	45.0288	5.89697	0.845015	0.721091	0.811519	0.792542	1.2659	1.1009	1.18903	1.18528	1.49554	0.00287735
W5DSB4	Uncharacterized protein OS=Triticum aestivum PE=4 SV=1 - [W5DSB4_WHEAT]	147	16.5799	10.3159	0.969609	0.982554	0.897387	0.94985	1.20693	1.13106	1.19007	1.17602	1.23811	0.00298073
W5ERP5	Peroxidase OS=Triticum aestivum PE=3 SV=1 - [W5ERP5_WHEAT]	319	33.9442	8.45557	0.72275	0.819297	0.58752	0.709856	1.16528	1.14074	1.13318	1.1464	1.61498	0.00301185
A0A1D5T8P6	Acyl-[acyl-carrier-protein] desaturase OS=Triticum aestivum PE=3 SV=1 - [A0A1D5T8P6_WHEAT]	369	42.5644	6.39209	0.916717	0.966842	0.981235	0.954931	1.17146	1.22329	1.12524	1.17333	1.22871	0.00315867
A0A1D5SQY8	Tubulin alpha chain OS=Triticum aestivum PE=3 SV=1 - [A0A1D5SQY8_WHEAT]	416	45.8336	5.03369	0.78741	0.851328	0.90137	0.846703	1.28553	1.24631	1.12437	1.21874	1.43939	0.0031669
A0A1D8MIY2	ABCC1 (Fragment) OS=Triticum polonicum PE=2 SV=1 - [A0A1D8MIY2_9POAL]	1629	182.706	6.93213	0.930311	0.851203	0.815893	0.865802	1.07283	1.0834	1.07587	1.07737	1.24436	0.00338596
A0A1D6AFJ4	Uncharacterized protein OS=Triticum aestivum PE=4 SV=1 - [A0A1D6AFJ4_WHEAT]	506	55.9265	8.36768	0.916396	0.9348	0.823962	0.891719	1.1958	1.10826	1.18311	1.16239	1.30354	0.00349539
A0A1D5XVM8	Uncharacterized protein OS=Triticum aestivum PE=4 SV=1 - [A0A1D5XVM8_WHEAT]	416	44.6264	5.60498	0.849327	0.888737	0.929861	0.889309	1.09778	1.06568	1.15834	1.10727	1.24509	0.00366349
A0A1D6RRR6	Uncharacterized protein OS=Triticum aestivum PE=4 SV=1 - [A0A1D6RRR6_WHEAT]	426	46.3933	9.74463	0.877354	0.830246	0.756358	0.821319	1.04527	1.04902	1.10623	1.06684	1.29894	0.00369123
A0A1D6RSK1	Uncharacterized protein OS=Triticum aestivum PE=4 SV=1 - [A0A1D6RSK1_WHEAT]	1128	126.111	7.43018	0.949413	0.844008	0.959388	0.917603	1.17051	1.24387	1.16168	1.19202	1.29906	0.00371135
A0A1D5VEL3	Uncharacterized protein OS=Triticum aestivum PE=4 SV=1 - [A0A1D5VEL3_WHEAT]	415	46.8028	7.50342	0.836322	0.880769	0.911693	0.876261	1.17475	1.05828	1.15349	1.12884	1.28825	0.00383757
M8CAB8	Nitrate transporter OS=Aegilops tauschii GN=F775_13375 PE=4 SV=1 - [M8CAB8_AEGTA]	505	54.4265	8.57275	0.5618	0.578018	0.788325	0.642714	1.30218	1.69636	1.40952	1.46935	2.28617	0.0039517
A0A1D5YZN0	Uncharacterized protein OS=Triticum aestivum PE=3 SV=1 - [A0A1D5YZN0_WHEAT]	274	29.9239	10.1694	0.747342	0.785685	0.602502	0.711843	1.03556	1.05456	1.04701	1.04571	1.46902	0.00398791
Q45NB5	Glutamine synthetase OS=Triticum aestivum GN=GS1 PE=2 SV=1 - [Q45NB5_WHEAT]	356	39.2166	5.60498	0.843795	0.694893	0.765573	0.768087	1.2576	1.10928	1.10704	1.15798	1.50761	0.00406708
E6Y0T1	Putative SNAP receptor protein OS=Triticum aestivum PE=2 SV=1 - [E6Y0T1_WHEAT]	302	34.237	7.95752	0.734456	0.788078	0.679623	0.734053	0.998136	0.919192	0.982177	0.966502	1.31667	0.00417175
A0A0A9AM13	Atp1, OrsajM_p50 OS=Arundo donax PE=4 SV=1 - [A0A0A9AM13_ARUDO]	51	5.85809	5.26221	0.860342	0.846935	0.709892	0.805723	1.07604	1.10218	1.08983	1.08935	1.35202	0.00431626
A0A1D5XT96	Uncharacterized protein OS=Triticum aestivum PE=4 SV=1 - [A0A1D5XT96_WHEAT]	410	45.1482	6.354	1.01619	0.979551	0.929527	0.975088	1.21459	1.1321	1.20567	1.18412	1.21437	0.00448823
K3ZXQ2	Uncharacterized protein OS=Setaria italica GN=SETIT_031236mg PE=3 SV=1 - [K3ZXQ2_SETIT]	153	17.6073	8.41162	0.884691	0.819955	0.712157	0.805601	1.18561	1.20408	1.08635	1.15868	1.43828	0.00475155
M8AHZ1	60S ribosomal protein L36 OS=Aegilops tauschii GN=F775_43985 PE=3 SV=1 - [M8AHZ1_AEGTA]	101	11.4926	11.4585	0.759336	0.870312	0.770809	0.800152	1.33342	1.14924	1.14146	1.20804	1.50976	0.00477497
A9U8G1	Alcohol dehydrogenase ADH2D OS=Triticum aestivum PE=2 SV=1 - [A9U8G1_WHEAT]	379	40.9767	6.40479	0.930228	0.69968	0.822572	0.817493	1.25604	1.42493	1.25101	1.31066	1.60327	0.00493003
W5DTP9	Uncharacterized protein OS=Triticum aestivum PE=4 SV=1 - [W5DTP9_WHEAT]	136	15.1582	6.52197	0.847181	0.58143	0.708586	0.712399	1.30221	1.13062	1.23832	1.22372	1.71774	0.00505617
A0A1D6RJH6	Plasma membrane ATPase OS=Triticum aestivum PE=3 SV=1 - [A0A1D6RJH6_WHEAT]	929	102.188	6.78564	0.918583	0.879865	0.840827	0.879758	1.031	1.06105	1.11989	1.07065	1.21698	0.00517612
A0A1D5XYM9	Uncharacterized protein OS=Triticum aestivum PE=4 SV=1 - [A0A1D5XYM9_WHEAT]	648	69.1122	8.6167	0.945699	0.933615	0.912382	0.930565	1.17924	1.12888	1.06336	1.12383	1.20768	0.00521544
B1P766	Elongation factor 1-alpha (Fragment) OS=Lolium temulentum GN=EF1a PE=2 SV=1 - [B1P766_LOLTE]	381	42.0488	8.47021	0.899453	0.888821	0.779716	0.855997	1.10083	1.06402	1.1439	1.10292	1.28846	0.00523967
M8CRX1	Serine/threonine-protein kinase SAPK2 OS=Aegilops tauschii GN=F775_29489 PE=3 SV=1 - [M8CRX1_AEGTA]	588	66.5457	9.24658	0.865199	0.934414	0.839852	0.879822	1.23665	1.09705	1.13013	1.15461	1.31232	0.00562534
A0A1D5ZTP7	Uncharacterized protein OS=Triticum aestivum PE=3 SV=1 - [A0A1D5ZTP7_WHEAT]	501	54.2627	7.88428	0.832403	0.896941	0.931274	0.886873	1.17307	1.16148	1.06276	1.13244	1.27689	0.00567667
A0A1D5WQB1	Uncharacterized protein OS=Triticum aestivum PE=4 SV=1 - [A0A1D5WQB1_WHEAT]	482	53.2111	6.49365	0.793549	0.891066	0.89072	0.858445	1.21739	1.2225	1.07489	1.1716	1.36479	0.00578448
A0A1D5YDM0	Peroxidase OS=Triticum aestivum PE=3 SV=1 - [A0A1D5YDM0_WHEAT]	320	34.0059	5.93506	0.818326	0.889976	0.880179	0.862827	1.1453	1.02367	1.12469	1.09789	1.27243	0.00580386
A0A1D5RST4	Uncharacterized protein OS=Triticum aestivum PE=4 SV=1 - [A0A1D5RST4_WHEAT]	510	56.164	6.63916	0.823287	0.817261	0.863864	0.834804	1.34754	1.13666	1.1466	1.21027	1.44976	0.0059031
A0A1D5XN18	Acyl carrier protein OS=Triticum aestivum PE=3 SV=1 - [A0A1D5XN18_WHEAT]	133	14.3494	5.60498	0.815564	0.916083	0.907031	0.879559	1.09724	1.05161	1.05525	1.06803	1.21428	0.00591909
G9I6G7	Glutathione peroxidase OS=Secale cereale x Triticum turgidum subsp. durum PE=2 SV=1 - [G9I6G7_9POAL]	168	18.4423	7.23975	0.885036	0.86456	0.847633	0.865743	1.18446	1.07491	1.04361	1.10099	1.27173	0.00592264
A0A1D5V5M0	Glycerol-3-phosphate dehydrogenase [NAD(+)] OS=Triticum aestivum PE=3 SV=1 - [A0A1D5V5M0_WHEAT]	423	46.5003	8.1333	0.927698	0.841859	0.87536	0.881639	1.04043	1.13663	1.15089	1.10932	1.25824	0.00597935
M8BCQ0	Glucan endo-1,3-beta-glucosidase 8 OS=Aegilops tauschii GN=F775_17028 PE=3 SV=1 - [M8BCQ0_AEGTA]	450	48.224	4.84326	0.728651	0.85235	0.842551	0.807851	1.17721	1.03614	1.17893	1.13076	1.39971	0.00639133
A0A1D5TG44	Ammonium transporter OS=Triticum aestivum PE=3 SV=1 - [A0A1D5TG44_WHEAT]	494	52.1564	7.48877	0.941743	0.808579	0.745462	0.831928	1.18638	1.17237	1.32735	1.2287	1.47693	0.00646473
A0A1D6BMQ9	Uncharacterized protein OS=Triticum aestivum PE=3 SV=1 - [A0A1D6BMQ9_WHEAT]	369	40.0795	5.77002	0.84426	0.706359	0.741724	0.764114	1.04105	0.969916	0.999708	1.00356	1.31336	0.00659918
A0A1D5ZCL9	Uncharacterized protein OS=Triticum aestivum PE=4 SV=1 - [A0A1D5ZCL9_WHEAT]	222	25.028	6.80029	0.967307	0.864473	0.905338	0.912373	1.22326	1.10073	1.13945	1.15448	1.26536	0.00669643
W5BER0	Uncharacterized protein OS=Triticum aestivum PE=4 SV=1 - [W5BER0_WHEAT]	279	30.3214	5.12256	0.694241	0.846472	0.795314	0.778676	1.25382	1.05338	1.23942	1.18221	1.51823	0.00679752
A0A1D6C617	Uncharacterized protein OS=Triticum aestivum PE=4 SV=1 - [A0A1D6C617_WHEAT]	174	18.1038	6.12549	0.800525	0.847239	0.748433	0.798732	0.952141	1.01763	1.05177	1.00718	1.26097	0.00696961
M0YVB7	Uncharacterized protein OS=Hordeum vulgare subsp. vulgare PE=3 SV=1 - [M0YVB7_HORVV]	226	24.5453	4.66553	0.77266	0.911537	0.768615	0.817604	1.20179	1.07156	1.11005	1.1278	1.3794	0.00698203
A0A1D6CIU4	Uncharacterized protein OS=Triticum aestivum PE=3 SV=1 - [A0A1D6CIU4_WHEAT]	216	23.4321	6.27783	0.965207	0.954155	0.859146	0.926169	1.20134	1.10291	1.21374	1.17266	1.26614	0.00712243
A0A1D5SA14	Uncharacterized protein OS=Triticum aestivum PE=4 SV=1 - [A0A1D5SA14_WHEAT]	265	27.0348	6.18896	0.887312	0.89484	0.861003	0.881051	1.26214	1.15213	1.07375	1.16267	1.31964	0.00715145
I3VKD2	Cysteine endopeptidase EP alpha OS=Secale cereale x Triticum turgidum subsp. durum PE=2 SV=1 - [I3VKD2_9POAL]	461	50.3749	5.12256	0.91394	0.870291	0.888693	0.890975	1.22103	1.07144	1.09851	1.13033	1.26864	0.00741217
F2DWX8	Predicted protein OS=Hordeum vulgare subsp. vulgare PE=2 SV=1 - [F2DWX8_HORVV]	203	21.6919	6.39209	0.883292	0.764552	0.719962	0.789269	1.11503	1.01561	1.0921	1.07424	1.36106	0.00761581
A0A1D5TSF7	Uncharacterized protein OS=Triticum aestivum PE=4 SV=1 - [A0A1D5TSF7_WHEAT]	560	60.7899	6.23975	0.684252	0.826312	0.747368	0.752644	1.33634	1.06139	1.19131	1.19635	1.58953	0.00769336
W5B985	Proliferating cell nuclear antigen OS=Triticum aestivum PE=3 SV=1 - [W5B985_WHEAT]	263	29.1534	4.75439	1.0031	0.913465	0.774876	0.897146	1.32238	1.21128	1.25639	1.26335	1.40819	0.00769757
A0A1D5ZSJ8	Uncharacterized protein OS=Triticum aestivum PE=4 SV=1 - [A0A1D5ZSJ8_WHEAT]	408	43.9794	5.61768	0.918625	0.757199	0.856235	0.84402	1.267	1.202	1.09288	1.18729	1.40671	0.00770468
A0A1D5YWZ5	Uncharacterized protein OS=Triticum aestivum PE=4 SV=1 - [A0A1D5YWZ5_WHEAT]	264	27.4473	9.0708	0.810837	0.827449	0.657835	0.765373	1.1153	1.01316	1.08786	1.07211	1.40076	0.00778173
A0A1D5WFV2	Histone H2A OS=Triticum aestivum PE=3 SV=1 - [A0A1D5WFV2_WHEAT]	175	18.5444	10.228	0.772575	0.788324	0.72162	0.76084	1.12329	0.950428	1.01259	1.02877	1.35215	0.00790644
A0A1D5SEM9	Uncharacterized protein OS=Triticum aestivum PE=3 SV=1 - [A0A1D5SEM9_WHEAT]	313	31.4685	9.56885	0.87662	0.978862	0.982019	0.945834	1.18526	1.12211	1.12494	1.14411	1.20963	0.00791769
A3BTL4	Uncharacterized protein OS=Oryza sativa subsp. japonica GN=OsJ_27497 PE=4 SV=1 - [A3BTL4_ORYSJ]	77	9.15037	7.51807	0.987474	0.967559	0.938006	0.964346	1.23872	1.11246	1.14112	1.1641	1.20714	0.00808681
A0A1D5Y2M6	Uncharacterized protein OS=Triticum aestivum PE=3 SV=1 - [A0A1D5Y2M6_WHEAT]	408	43.5149	7.72314	0.851927	0.885778	0.918257	0.885321	1.21841	1.05788	1.12022	1.13217	1.27883	0.00811133
D8L9B3	Protein disulfide isomerase family protein 4-1 OS=Triticum aestivum GN=pdil4-1 PE=2 SV=1 - [D8L9B3_WHEAT]	367	40.2359	6.56592	0.867844	0.90212	0.909123	0.893029	1.14973	1.01968	1.09066	1.08669	1.21686	0.00817059
A0A1D6CA04	Uncharacterized protein OS=Triticum aestivum PE=3 SV=1 - [A0A1D6CA04_WHEAT]	258	27.676	5.69385	0.746779	0.819562	0.910008	0.82545	1.22682	1.25603	1.06897	1.18394	1.4343	0.00872015
N1R4I5	Uncharacterized protein OS=Aegilops tauschii GN=F775_27090 PE=4 SV=1 - [N1R4I5_AEGTA]	141	15.5551	9.68604	0.66704	0.790015	0.498181	0.651745	1.31723	1.06736	1.3701	1.25156	1.92033	0.00889813
A0A1D5V1B3	Uncharacterized protein OS=Triticum aestivum PE=4 SV=1 - [A0A1D5V1B3_WHEAT]	442	48.4711	8.99756	0.978598	0.922221	0.76794	0.889586	1.16744	1.22274	1.2082	1.19946	1.34834	0.00890601
A0A1D5XKL4	Uncharacterized protein OS=Triticum aestivum PE=4 SV=1 - [A0A1D5XKL4_WHEAT]	488	54.9516	8.00146	0.958947	0.890218	0.855156	0.90144	1.1205	1.11271	1.0387	1.09064	1.20988	0.00919135
A0A1D5TIN9	Uncharacterized protein OS=Triticum aestivum PE=4 SV=1 - [A0A1D5TIN9_WHEAT]	274	29.5774	7.34229	0.929094	0.901839	0.796331	0.875755	1.08752	1.06099	1.06371	1.07074	1.22265	0.00920401
K3YWM5	Uncharacterized protein OS=Setaria italica GN=SETIT_018671mg PE=4 SV=1 - [K3YWM5_SETIT]	134	15.3825	10.2866	0.883745	0.959888	0.910901	0.918178	1.24116	1.0839	1.14613	1.15706	1.26017	0.00933351
M4VSR0	Low temperature-responsive RNA-binding protein OS=Triticum aestivum GN=LTR PE=2 SV=1 - [M4VSR0_WHEAT]	162	15.8742	5.60498	0.891535	0.909851	0.868804	0.890063	1.06984	1.00624	1.13534	1.07048	1.2027	0.00993777
M7ZBF0	Cytochrome P450 76C4 OS=Triticum urartu GN=TRIUR3_33452 PE=3 SV=1 - [M7ZBF0_TRIUA]	499	55.7641	6.62451	1.01331	0.908778	0.863083	0.928389	1.12821	1.13523	1.13328	1.13224	1.21958	0.0101837
A0A1D5ZK05	Uncharacterized protein OS=Triticum aestivum PE=4 SV=1 - [A0A1D5ZK05_WHEAT]	291	32.8852	5.99854	0.904521	0.906294	0.938223	0.916346	1.20115	1.05628	1.22236	1.15993	1.26582	0.0102752
A0A1D6GPR5	Uncharacterized protein OS=Zea mays PE=3 SV=1 - [A0A1D6GPR5_MAIZE]	125	13.4472	10.0083	0.941346	0.936023	0.826484	0.901284	1.05912	1.10576	1.08351	1.0828	1.20139	0.0103167
B6TFY4	40S ribosomal protein S27 OS=Zea mays PE=2 SV=1 - [B6TFY4_MAIZE]	86	9.55172	8.88037	0.956108	0.848416	0.864701	0.889742	1.06707	1.12481	1.03937	1.07708	1.21056	0.0110759
A0A1D6C9L9	Uncharacterized protein OS=Triticum aestivum PE=3 SV=1 - [A0A1D6C9L9_WHEAT]	343	37.1894	8.1626	0.946139	0.921081	0.976773	0.947998	1.24088	1.15888	1.08392	1.16123	1.22493	0.0113973
A0A1D6AL49	Uncharacterized protein OS=Triticum aestivum PE=4 SV=1 - [A0A1D6AL49_WHEAT]	784	80.9851	7.6499	0.834449	0.922598	0.939941	0.898996	1.31672	1.11444	1.17421	1.20179	1.33681	0.0113999
A0A1D6RQT2	Fructose-bisphosphate aldolase OS=Triticum aestivum PE=3 SV=1 - [A0A1D6RQT2_WHEAT]	387	41.6604	7.76709	0.899803	0.943527	0.881596	0.908309	1.01986	1.10657	1.14525	1.09056	1.20065	0.0116474
A0A1D6RZW3	PRA1 family protein OS=Triticum aestivum PE=3 SV=1 - [A0A1D6RZW3_WHEAT]	220	22.8571	5.59229	0.765902	0.873544	0.911826	0.850424	1.20602	1.05327	1.23553	1.16494	1.36983	0.0116475
M8ATE9	O-methyltransferase ZRP4 OS=Aegilops tauschii GN=F775_10680 PE=3 SV=1 - [M8ATE9_AEGTA]	365	39.5124	5.66846	0.934761	0.786911	0.931419	0.884364	1.1486	1.10896	1.08341	1.11366	1.25927	0.0118325
M7YYD3	Uncharacterized protein OS=Triticum urartu GN=TRIUR3_06777 PE=4 SV=1 - [M7YYD3_TRIUA]	161	16.43	9.90576	0.799216	0.857318	0.798107	0.818214	1.22125	0.996877	1.18578	1.13463	1.38672	0.0119239
B0BKB0	Superal1 (Fragment) OS=Hordeum vulgare GN=sal1 PE=4 SV=1 - [B0BKB0_HORVU]	180	19.9612	8.86572	0.814185	0.90764	0.913371	0.878399	1.21891	1.07882	1.07851	1.12541	1.28121	0.0121224
M8BAW1	60S ribosomal protein L27 OS=Aegilops tauschii GN=F775_27312 PE=3 SV=1 - [M8BAW1_AEGTA]	137	15.4927	10.4771	0.783588	0.951776	0.777884	0.837749	1.1986	1.07828	1.26578	1.18089	1.40959	0.0122864
A0A1D5YDS7	Uncharacterized protein OS=Triticum aestivum PE=3 SV=1 - [A0A1D5YDS7_WHEAT]	222	22.8397	6.07471	0.865449	0.88097	0.779175	0.841865	1.07507	0.973097	1.05559	1.03459	1.22892	0.0123329
A0A1D5VFL6	Uncharacterized protein OS=Triticum aestivum PE=4 SV=1 - [A0A1D5VFL6_WHEAT]	182	20.1301	9.72998	0.868491	0.96084	0.833239	0.887524	1.10292	1.03766	1.06831	1.06963	1.20519	0.0127562
M8C2N6	Putative voltage-gated potassium channel subunit beta OS=Aegilops tauschii GN=F775_28025 PE=4 SV=1 - [M8C2N6_AEGTA]	328	36.4857	6.80029	0.886267	0.881871	0.862915	0.877018	1.21505	1.10929	1.0221	1.11548	1.2719	0.0132657
D9CJA8	Sucrose phosphate synthase II 3A (Fragment) OS=Triticum aestivum PE=4 SV=1 - [D9CJA8_WHEAT]	961	106.574	6.18896	0.944325	0.829111	1.00103	0.924821	1.11086	1.17713	1.19065	1.15955	1.25381	0.0140119
M0XZ30	Reticulon-like protein OS=Hordeum vulgare subsp. vulgare PE=4 SV=1 - [M0XZ30_HORVV]	205	23.1487	9.51025	0.889039	0.891858	0.714717	0.831871	1.10591	1.08769	1.0553	1.08297	1.30184	0.0141955
A0A1D5XGR8	Peroxidase OS=Triticum aestivum PE=3 SV=1 - [A0A1D5XGR8_WHEAT]	314	32.8925	6.21436	0.982128	0.923937	0.953267	0.953111	1.13599	1.13312	1.29717	1.18876	1.24724	0.0142368
U3LW54	Senescence-associated subtilisin protease OS=Triticum aestivum GN=SSP1 PE=2 SV=1 - [U3LW54_WHEAT]	786	81.5175	6.65381	0.907523	0.821086	0.796899	0.841836	1.2614	1.03212	1.25407	1.18253	1.4047	0.0144312
M0XBC6	Uncharacterized protein OS=Hordeum vulgare subsp. vulgare PE=4 SV=1 - [M0XBC6_HORVV]	64	7.36079	10.3745	0.864605	0.58981	0.926453	0.793623	1.24228	1.22524	1.42868	1.29873	1.63646	0.0144799
A0A1B5GEW3	Caleosin OS=Triticum aestivum GN=Clo9 PE=2 SV=1 - [A0A1B5GEW3_WHEAT]	234	26.0311	7.69385	0.834034	0.772998	0.705101	0.770711	1.10506	0.979164	1.22715	1.10379	1.43217	0.0145221
A0A1B6PT29	Histone H2A OS=Sorghum bicolor GN=SORBI_005G168500 PE=3 SV=1 - [A0A1B6PT29_SORBI]	133	14.0598	10.2134	0.779388	0.850911	0.793816	0.808039	1.08713	0.976695	1.19939	1.08774	1.34615	0.0146175
M0V8F1	Peroxidase OS=Hordeum vulgare subsp. vulgare PE=3 SV=1 - [M0V8F1_HORVV]	269	30.1041	8.00146	0.854194	0.894483	0.742465	0.830381	1.2924	1.0685	1.1257	1.1622	1.3996	0.0149614
A0A1D5S7B9	Uncharacterized protein OS=Triticum aestivum PE=4 SV=1 - [A0A1D5S7B9_WHEAT]	442	47.9716	8.86572	0.891948	0.918151	0.926734	0.912278	1.26448	1.0773	1.10832	1.15003	1.26062	0.0156108
B6EDB7	Putative uncharacterized protein (Fragment) OS=Triticum monococcum PE=4 SV=1 - [B6EDB7_TRIMO]	114	12.5732	4.66553	0.748171	0.847323	0.79376	0.796418	1.35087	1.04186	1.14471	1.17915	1.48056	0.0158955
A0A1D5RUU0	Patatin OS=Triticum aestivum PE=3 SV=1 - [A0A1D5RUU0_WHEAT]	386	40.9002	6.3667	0.959891	0.886077	0.711379	0.852449	1.18168	1.14464	1.32091	1.21574	1.42617	0.0163247
R7WAE6	Uncharacterized protein OS=Aegilops tauschii GN=F775_42875 PE=4 SV=1 - [R7WAE6_AEGTA]	149	15.4279	6.75635	0.938341	0.866337	0.832472	0.87905	1.05462	1.00735	1.12379	1.06192	1.20803	0.0164835
A0A1D6DHQ8	Hexosyltransferase OS=Triticum aestivum PE=3 SV=1 - [A0A1D6DHQ8_WHEAT]	345	39.0535	8.77783	0.898232	0.927018	0.892119	0.90579	1.03897	1.09331	1.21373	1.11534	1.23134	0.0165005
A0A1D5TAD1	Uncharacterized protein OS=Triticum aestivum PE=3 SV=1 - [A0A1D5TAD1_WHEAT]	1221	136.948	5.19873	0.858698	0.902628	0.889494	0.883607	1.15367	0.990127	1.12269	1.08883	1.23226	0.0166703
A0A1D6AKJ1	Uncharacterized protein OS=Triticum aestivum PE=3 SV=1 - [A0A1D6AKJ1_WHEAT]	184	20.5817	8.14795	1.01587	0.950751	0.863185	0.943269	1.12338	1.10658	1.16784	1.1326	1.20072	0.0167357
W4ZM65	Nucleoside diphosphate kinase OS=Triticum aestivum PE=3 SV=1 - [W4ZM65_WHEAT]	241	26.1135	8.67529	0.952272	0.846704	0.826605	0.875194	1.0161	1.08881	1.13719	1.0807	1.23481	0.0173409
M8CKB1	Uncharacterized protein OS=Aegilops tauschii GN=F775_27835 PE=3 SV=1 - [M8CKB1_AEGTA]	222	24.4286	5.45264	0.843893	0.879226	0.736563	0.819894	1.01242	0.966877	1.02038	0.99989	1.21954	0.0173749
M8A140	Tricetin 3',4',5'-O-trimethyltransferase OS=Triticum urartu GN=TRIUR3_31086 PE=3 SV=1 - [M8A140_TRIUA]	318	34.3224	5.94775	0.915441	0.712765	0.868321	0.832176	1.34941	1.13622	1.12259	1.20274	1.44529	0.0179127
A9UIE6	Protease inhibitor-like protein OS=Triticum aestivum PE=2 SV=1 - [A9UIE6_WHEAT]	126	12.8498	8.19189	0.794083	0.81571	0.829025	0.812939	1.4725	1.14556	1.12575	1.24794	1.53509	0.0182492
A0A1D6AR47	Uncharacterized protein OS=Triticum aestivum PE=4 SV=1 - [A0A1D6AR47_WHEAT]	328	36.4847	6.80029	0.963507	0.853533	0.911066	0.909369	1.13416	1.02201	1.12777	1.09464	1.20374	0.0184993
A0A1E5ULB8	UDP-glucuronic acid decarboxylase 1 OS=Dichanthelium oligosanthes GN=BAE44_0025298 PE=4 SV=1 - [A0A1E5ULB8_9POAL]	386	43.3658	9.59814	0.996781	0.956003	0.831871	0.928218	1.11429	1.12219	1.1195	1.11866	1.20517	0.0185211
A0A1D6DLY9	Uncharacterized protein OS=Triticum aestivum PE=3 SV=1 - [A0A1D6DLY9_WHEAT]	398	41.2572	6.52197	0.932198	0.849435	0.945041	0.908891	1.29773	1.18286	1.07122	1.18394	1.30262	0.0187129
A0A1D5S2H9	Uncharacterized protein OS=Triticum aestivum PE=4 SV=1 - [A0A1D5S2H9_WHEAT]	1007	111.748	4.88135	0.866253	0.882624	0.885695	0.878191	1.10456	0.987561	1.17969	1.0906	1.24188	0.0194711
A0A1D5V616	Uncharacterized protein OS=Triticum aestivum PE=4 SV=1 - [A0A1D5V616_WHEAT]	122	13.8022	9.29053	0.882416	0.854416	0.934262	0.890365	1.08525	1.01443	1.18213	1.09394	1.22864	0.0195354
A0A1D5ZHK0	Uncharacterized protein OS=Triticum aestivum PE=4 SV=1 - [A0A1D5ZHK0_WHEAT]	634	66.9026	5.69385	0.899482	0.967754	0.894573	0.920603	1.18037	1.02823	1.1214	1.11	1.20573	0.0195454
W5CU17	Uncharacterized protein OS=Triticum aestivum GN=TRAES_3BF079700040CFD_c1 PE=3 SV=1 - [W5CU17_WHEAT]	370	40.3333	5.43994	0.857868	0.983978	0.829054	0.8903	1.17509	1.0642	1.25318	1.16416	1.3076	0.0195571
A0A1D5Z7K7	Uncharacterized protein OS=Triticum aestivum PE=4 SV=1 - [A0A1D5Z7K7_WHEAT]	334	36.5676	6.46826	0.98533	0.918786	1.03056	0.978226	1.2905	1.13914	1.15701	1.19555	1.22217	0.0197121
A0A1D5YPL6	Uncharacterized protein OS=Triticum aestivum PE=3 SV=1 - [A0A1D5YPL6_WHEAT]	311	35.1067	7.13721	0.981585	0.982248	1.09174	1.01852	1.32799	1.1683	1.22801	1.24143	1.21886	0.0197353
W5GI50	60S ribosomal protein L6 OS=Triticum aestivum PE=3 SV=1 - [W5GI50_WHEAT]	219	24.5304	10.1401	0.958403	0.931557	0.765569	0.885176	1.14355	1.08259	1.17664	1.13426	1.2814	0.0198234
A0A1D5TUQ8	Peroxidase OS=Triticum aestivum PE=3 SV=1 - [A0A1D5TUQ8_WHEAT]	345	37.9491	6.65381	1.05825	0.963559	0.915416	0.979074	1.16377	1.25711	1.1345	1.18512	1.21045	0.021114
A0A1D5RWE5	Uncharacterized protein OS=Triticum aestivum PE=4 SV=1 - [A0A1D5RWE5_WHEAT]	234	24.7096	5.19873	0.766044	0.811056	0.646259	0.74112	0.910595	1.07714	0.984531	0.990754	1.33683	0.0222371
A0A077S5S5	Uncharacterized protein OS=Triticum aestivum GN=TRAES_3BF019300130CFD_c1 PE=4 SV=1 - [A0A077S5S5_WHEAT]	238	26.3448	9.65674	0.860213	0.867833	0.922801	0.883615	1.27068	1.02	1.23981	1.17683	1.33183	0.0226673
M7ZFS7	Peroxidase OS=Triticum urartu GN=TRIUR3_24022 PE=3 SV=1 - [M7ZFS7_TRIUA]	331	36.0261	5.73193	0.968176	0.722368	0.755548	0.815364	1.06945	1.19891	1.10422	1.12419	1.37876	0.0230911
M7YU16	ATP synthase subunit d, mitochondrial OS=Triticum urartu GN=TRIUR3_34657 PE=4 SV=1 - [M7YU16_TRIUA]	167	19.518	6.13818	0.828236	0.852944	0.709074	0.796751	1.09451	0.937803	1.09526	1.04253	1.30847	0.0231786
A0A1D5TZX7	Uncharacterized protein OS=Triticum aestivum PE=4 SV=1 - [A0A1D5TZX7_WHEAT]	316	33.7181	7.06396	0.967552	0.831835	0.650053	0.81648	1.14919	1.12202	1.25436	1.17519	1.43934	0.023345
M8AL83	40S ribosomal protein S11 OS=Triticum urartu GN=TRIUR3_03367 PE=3 SV=1 - [M8AL83_TRIUA]	156	17.3434	10.5356	0.950292	0.772214	0.760111	0.827539	1.10742	1.00987	1.10234	1.07321	1.29687	0.023763
P04464	Calmodulin OS=Triticum aestivum PE=1 SV=3 - [CALM_WHEAT]	149	16.8359	4.24658	0.828425	0.855814	0.628036	0.770759	1.14878	0.984839	1.18514	1.10625	1.43528	0.02388
A0A1D5XGD0	Uncharacterized protein OS=Triticum aestivum PE=4 SV=1 - [A0A1D5XGD0_WHEAT]	324	35.3458	10.228	0.796656	0.955949	0.907832	0.886812	1.04064	1.06674	1.13332	1.08023	1.21811	0.0240238
A0A1D5ZXS5	Peroxidase OS=Triticum aestivum PE=3 SV=1 - [A0A1D5ZXS5_WHEAT]	322	34.218	6.40479	0.904945	0.90928	0.789445	0.86789	1.10971	0.999054	1.03356	1.04744	1.20688	0.0245494
A0A1D5Z580	Uncharacterized protein OS=Triticum aestivum PE=3 SV=1 - [A0A1D5Z580_WHEAT]	953	107.371	8.5874	0.943791	0.839621	0.891153	0.891522	1.02957	1.24315	1.12576	1.13283	1.27067	0.0246045
F2EJI2	Predicted protein OS=Hordeum vulgare subsp. vulgare PE=2 SV=1 - [F2EJI2_HORVV]	266	29.129	8.42627	0.993154	0.970787	0.780923	0.914954	1.18179	1.15732	1.1305	1.15654	1.26404	0.0247963
A0A0E0BWL9	60S ribosomal protein L6 OS=Oryza meridionalis PE=3 SV=1 - [A0A0E0BWL9_9ORYZ]	221	24.5764	10.0376	1.04557	0.764215	0.774457	0.861415	1.3353	1.13045	1.26928	1.24501	1.44531	0.0252897
T1NNV6	Uncharacterized protein OS=Triticum urartu PE=4 SV=1 - [T1NNV6_TRIUA]	833	91.7898	6.15088	0.989257	0.897796	0.845595	0.910882	1.07666	1.16389	1.0516	1.09739	1.20475	0.0260335
A0A1D5WUU2	Uncharacterized protein OS=Triticum aestivum PE=4 SV=1 - [A0A1D5WUU2_WHEAT]	131	14.4233	9.62744	0.912548	0.94726	0.775305	0.878371	1.03945	1.07104	1.12159	1.07736	1.22655	0.026073
W5CFX4	40S ribosomal protein S24 OS=Triticum aestivum PE=3 SV=1 - [W5CFX4_WHEAT]	138	15.7358	10.5796	1.02605	0.939256	0.80843	0.924578	1.58468	1.20027	1.32381	1.36958	1.48131	0.0265516
M0V4I6	Uncharacterized protein OS=Hordeum vulgare subsp. vulgare PE=4 SV=1 - [M0V4I6_HORVV]	63	6.75958	8.47021	0.934243	0.958216	0.80767	0.900043	1.25815	1.07851	1.10772	1.14812	1.27563	0.0269126
P00068	Cytochrome c OS=Triticum aestivum PE=1 SV=1 - [CYC_WHEAT]	112	12.0401	9.31982	0.80736	0.834394	0.72219	0.787981	1.40941	1.01032	1.16681	1.19551	1.51719	0.0280378
N1QRS8	Methylenetetrahydrofolate reductase OS=Aegilops tauschii GN=F775_28470 PE=3 SV=1 - [N1QRS8_AEGTA]	594	66.2654	5.64307	0.870671	0.810336	0.657355	0.779454	1.02357	0.959608	1.0624	1.01519	1.30244	0.0283589
A0A1B6QGB6	Peroxidase OS=Sorghum bicolor GN=SORBI_002G416800 PE=3 SV=1 - [A0A1B6QGB6_SORBI]	322	33.5865	6.771	0.754582	0.77761	0.810497	0.780896	1.06705	0.911231	0.910878	0.963053	1.23327	0.0287262
A0A1D5XYS1	Uncharacterized protein OS=Triticum aestivum PE=3 SV=1 - [A0A1D5XYS1_WHEAT]	222	24.3602	5.99854	0.883378	0.871309	0.864696	0.873128	1.07376	0.995008	1.2241	1.09762	1.25711	0.029115
M8CR29	Elongation factor 2 OS=Aegilops tauschii GN=F775_28848 PE=4 SV=1 - [M8CR29_AEGTA]	843	93.7446	6.16357	0.94939	0.901241	0.907534	0.919388	1.05549	1.21656	1.05084	1.10763	1.20475	0.0291214
A0A1D5UBI2	Uncharacterized protein OS=Triticum aestivum PE=4 SV=1 - [A0A1D5UBI2_WHEAT]	97	10.3854	5.45264	0.888785	0.865935	0.833329	0.862683	1.14094	0.973568	1.00626	1.04026	1.20584	0.0297219
W5B701	Phenylalanine ammonia-lyase OS=Triticum aestivum PE=3 SV=1 - [W5B701_WHEAT]	713	77.1842	6.53662	0.865036	0.847434	0.967174	0.893215	1.18199	1.05553	1.03179	1.08977	1.22005	0.0301775
W5GGG4	Uncharacterized protein OS=Triticum aestivum PE=3 SV=1 - [W5GGG4_WHEAT]	353	38.3565	6.45557	0.836322	0.877901	0.961998	0.892074	1.12978	1.10813	0.993307	1.07707	1.20738	0.0301821
A0A1D5ZCY9	Uncharacterized protein OS=Triticum aestivum PE=4 SV=1 - [A0A1D5ZCY9_WHEAT]	109	11.956	5.021	0.792017	0.730555	0.92832	0.816964	1.18064	0.998706	1.05423	1.07786	1.31935	0.0303962
I1GV20	Uncharacterized protein OS=Brachypodium distachyon GN=BRADI_1g29390 PE=4 SV=1 - [I1GV20_BRADI]	182	20.0702	4.95752	0.987785	0.823636	0.871155	0.894192	1.04425	1.19515	1.09192	1.11044	1.24184	0.0306609
I1GRT5	Uncharacterized protein OS=Brachypodium distachyon GN=BRADI_1g19770 PE=4 SV=1 - [I1GRT5_BRADI]	275	29.6214	6.87354	0.655009	0.766662	0.561325	0.660999	0.863747	0.900019	0.832325	0.865364	1.30918	0.03078
A0A1D5S7T7	Uncharacterized protein OS=Triticum aestivum PE=3 SV=1 - [A0A1D5S7T7_WHEAT]	134	14.8215	5.50342	0.878216	0.924559	0.937052	0.913276	1.18748	0.997315	1.16029	1.11503	1.22091	0.0312805
A0A1D6SDU1	Uncharacterized protein OS=Triticum aestivum PE=3 SV=1 - [A0A1D6SDU1_WHEAT]	678	74.2763	5.40186	0.953494	0.712861	0.879004	0.848453	1.05212	1.09033	1.1379	1.09345	1.28876	0.031305
A0A1D6BHX5	Uncharacterized protein OS=Triticum aestivum PE=4 SV=1 - [A0A1D6BHX5_WHEAT]	519	56.5013	6.43018	0.907648	1.03596	0.966085	0.969899	1.29764	1.37833	1.1041	1.26002	1.29913	0.0315415
F2DXQ8	Predicted protein OS=Hordeum vulgare subsp. vulgare PE=2 SV=1 - [F2DXQ8_HORVV]	378	41.2593	9.80322	0.805118	0.928477	0.933936	0.889177	1.1401	1.08074	1.00421	1.07502	1.209	0.0320606
A0A1D5WN33	Uncharacterized protein OS=Triticum aestivum PE=4 SV=1 - [A0A1D5WN33_WHEAT]	480	52.8411	6.3667	0.743639	0.893508	0.922243	0.85313	1.24997	1.10694	1.0274	1.1281	1.32231	0.0323706
A0A1D5ZIK7	Uncharacterized protein OS=Triticum aestivum PE=4 SV=1 - [A0A1D5ZIK7_WHEAT]	887	99.5379	5.45264	0.79238	0.850359	0.669353	0.770697	0.913714	0.974926	0.974497	0.954379	1.23833	0.0323897
A0A1D5S2F4	Uncharacterized protein OS=Triticum aestivum PE=4 SV=1 - [A0A1D5S2F4_WHEAT]	241	25.8336	7.40088	0.832154	0.928859	0.863764	0.874926	1.06291	0.978807	1.1666	1.06944	1.22232	0.0337868
W5BA04	Uncharacterized protein OS=Triticum aestivum PE=4 SV=1 - [W5BA04_WHEAT]	505	54.5411	6.53662	0.843047	0.896478	0.893633	0.877719	1.42022	1.25839	1.03102	1.23654	1.40881	0.0347843
A0A1D6A798	Uncharacterized protein OS=Triticum aestivum PE=4 SV=1 - [A0A1D6A798_WHEAT]	162	17.0039	6.7417	0.952674	0.936669	0.792762	0.894035	1.13	1.0562	1.03906	1.07509	1.20251	0.0354682
W5FZ44	Uncharacterized protein OS=Triticum aestivum PE=4 SV=1 - [W5FZ44_WHEAT]	160	18.0821	10.7554	1.04949	1.04447	0.895766	0.996576	1.32319	1.40566	1.13787	1.28891	1.29334	0.0357326
M7ZT06	Chalcone-flavonone isomerase family protein OS=Triticum urartu GN=TRIUR3_35070 PE=3 SV=1 - [M7ZT06_TRIUA]	864	95.8895	7.12256	0.732232	0.917682	0.99299	0.880968	1.15733	1.10691	1.11594	1.12673	1.27896	0.035869
M8B1L3	Nitrate transporter OS=Aegilops tauschii GN=F775_06630 PE=4 SV=1 - [M8B1L3_AEGTA]	560	60.4293	8.17725	0.636267	0.711563	0.843578	0.730469	0.8771	1.06035	1.02216	0.986538	1.35055	0.0359288
W5ARU5	Uncharacterized protein OS=Triticum aestivum PE=4 SV=1 - [W5ARU5_WHEAT]	210	22.9388	5.30029	0.682377	0.73851	0.9067	0.775862	1.01052	1.0999	0.955395	1.02194	1.31716	0.036341
M8B4P2	Heat shock cognate 70 kDa protein OS=Aegilops tauschii GN=F775_27250 PE=3 SV=1 - [M8B4P2_AEGTA]	651	71.2641	5.21143	0.877463	0.878422	0.720997	0.825628	0.967037	1.00721	1.09268	1.02231	1.23822	0.0373625
A0A1D5W291	Uncharacterized protein OS=Triticum aestivum PE=4 SV=1 - [A0A1D5W291_WHEAT]	328	37.4006	5.8208	0.961839	0.910428	0.655695	0.842654	1.13757	1.09492	1.20698	1.14649	1.36057	0.038609
A0A096UQD1	Uncharacterized protein OS=Triticum aestivum PE=4 SV=1 - [A0A096UQD1_WHEAT]	93	10.2651	5.0083	0.711735	0.890542	0.85843	0.820236	0.975598	0.979885	1.03074	0.995406	1.21356	0.0387867
A0A0A9RPC1	40S ribosomal protein S30 OS=Arundo donax PE=4 SV=1 - [A0A0A9RPC1_ARUDO]	25	2.8555	11.063	0.867761	0.836741	0.825596	0.843366	1.28617	1.15388	0.955693	1.13191	1.34214	0.0407726
A0A1D6ASE6	Uncharacterized protein OS=Triticum aestivum PE=4 SV=1 - [A0A1D6ASE6_WHEAT]	540	57.2733	9.65674	0.885081	0.817314	1.02851	0.910302	1.33884	1.21279	1.06591	1.20584	1.32466	0.0423283
A0A1D6B0P4	Uncharacterized protein OS=Triticum aestivum PE=4 SV=1 - [A0A1D6B0P4_WHEAT]	238	27.1325	8.11865	0.878691	1.01981	0.967915	0.955474	1.25594	1.07052	1.1393	1.15525	1.20909	0.0425173
I1H2B7	Uncharacterized protein OS=Brachypodium distachyon GN=BRADI_1g53060 PE=3 SV=1 - [I1H2B7_BRADI]	296	32.327	6.53662	1.0261	0.875753	0.8433	0.915053	1.06487	1.20414	1.09503	1.12135	1.22545	0.0428542
A0A1D5ZQI6	Uncharacterized protein OS=Triticum aestivum PE=3 SV=1 - [A0A1D5ZQI6_WHEAT]	532	59.7195	5.19873	0.975016	0.819817	0.747001	0.847278	1.02619	1.05538	1.1881	1.08989	1.28634	0.0441575
W5F9T8	Uncharacterized protein OS=Triticum aestivum PE=3 SV=1 - [W5F9T8_WHEAT]	356	37.0249	6.27783	0.879288	1.02146	0.777613	0.892787	1.23305	1.05772	1.13553	1.1421	1.27925	0.0457033
I1IT23	Uncharacterized protein OS=Brachypodium distachyon PE=4 SV=1 - [I1IT23_BRADI]	88	10.1255	10.3306	0.82836	0.944522	0.879023	0.883969	1.30063	1.08812	1.02859	1.13911	1.28863	0.0458381
A0A1D5U9F7	Peroxidase OS=Triticum aestivum PE=3 SV=1 - [A0A1D5U9F7_WHEAT]	363	38.8021	5.5542	0.786579	0.981408	0.778563	0.84885	1.27987	1.01912	1.11237	1.13712	1.3396	0.0463075
M8A374	Histone H4 OS=Triticum urartu GN=TRIUR3_00190 PE=3 SV=1 - [M8A374_TRIUA]	103	11.4184	11.4731	0.808949	0.974139	0.902951	0.895346	1.17607	0.997435	1.12229	1.0986	1.22701	0.0464216
A0A1D6L5Q5	Uncharacterized protein OS=Zea mays PE=3 SV=1 - [A0A1D6L5Q5_MAIZE]	423	46.7529	9.27588	0.961128	0.762157	0.894337	0.872541	1.03836	1.05823	1.21819	1.10493	1.26633	0.0464863
M7YQC4	Tropinone reductase 1 OS=Triticum urartu GN=TRIUR3_14012 PE=4 SV=1 - [M7YQC4_TRIUA]	244	25.7792	5.78271	0.886662	0.81775	1.0094	0.904605	1.15434	1.1316	1.02124	1.10239	1.21865	0.0465997
A0A1D5RWX2	Uncharacterized protein OS=Triticum aestivum PE=4 SV=1 - [A0A1D5RWX2_WHEAT]	620	67.5835	4.76709	1.02957	0.910996	0.951092	0.963886	1.0937	1.10834	1.2812	1.16108	1.20458	0.0470927
A0A1D5ZNJ0	Ubiquinone biosynthesis monooxygenase COQ6, mitochondrial OS=Triticum aestivum GN=COQ6 PE=3 SV=1 - [A0A1D5ZNJ0_WHEAT]	462	50.6598	7.59131	0.816618	0.977889	0.881715	0.892074	1.11013	1.1472	0.988369	1.0819	1.21279	0.0472926
A7J2I5	Tonoplast intrinsic protein OS=Triticum aestivum GN=AQP6 PE=2 SV=1 - [A7J2I5_WHEAT]	252	25.5974	6.03662	1.10683	1.12433	1.12273	1.11796	0.814269	0.829079	0.827125	0.823491	0.736601	2.21478e-06
A0A1D5SCW4	6-phosphogluconate dehydrogenase, decarboxylating OS=Triticum aestivum PE=3 SV=1 - [A0A1D5SCW4_WHEAT]	501	53.8847	5.87158	1.10401	1.11241	1.09801	1.10481	0.824463	0.84674	0.85045	0.840551	0.760812	8.46877e-06
M8B342	Aminotransferase ybdL OS=Aegilops tauschii GN=F775_07026 PE=4 SV=1 - [M8B342_AEGTA]	399	43.9574	6.0874	1.18027	1.14218	1.14935	1.15727	0.864383	0.866481	0.855843	0.862236	0.745062	1.69616e-05
N1R356	Formate dehydrogenase, mitochondrial OS=Aegilops tauschii GN=F775_27900 PE=3 SV=1 - [N1R356_AEGTA]	377	41.3542	6.99072	1.11004	1.14933	1.09484	1.11807	0.809872	0.830805	0.819604	0.820094	0.733492	6.7051e-05
W5FY62	Glucose-6-phosphate isomerase OS=Triticum aestivum PE=3 SV=1 - [W5FY62_WHEAT]	612	67.0203	5.94775	1.12843	1.11365	1.11031	1.11746	0.884635	0.910352	0.868337	0.887775	0.794456	6.87119e-05
A0A1D5SK88	Dirigent protein OS=Triticum aestivum PE=3 SV=1 - [A0A1D5SK88_WHEAT]	186	19.774	8.51416	1.20117	1.20069	1.11935	1.17374	0.709276	0.676135	0.702994	0.696135	0.593093	7.99498e-05
A0A1D5YN06	Uncharacterized protein OS=Triticum aestivum PE=3 SV=1 - [A0A1D5YN06_WHEAT]	360	39.5062	5.84619	1.18591	1.18947	1.20794	1.19444	0.576506	0.692265	0.662378	0.643716	0.538926	9.92256e-05
M7ZRW3	Beta-glucosidase, chloroplastic OS=Triticum urartu GN=TRIUR3_01482 PE=3 SV=1 - [M7ZRW3_TRIUA]	540	61.1899	6.0874	1.21364	1.3021	1.19826	1.238	0.750526	0.746381	0.723534	0.740147	0.597858	0.000118339
M0VUU5	Uncharacterized protein OS=Hordeum vulgare subsp. vulgare PE=4 SV=1 - [M0VUU5_HORVV]	1464	161.994	6.31592	1.19886	1.16149	1.14812	1.16949	0.905132	0.931991	0.916182	0.917768	0.78476	0.000123016
A0A1D6DCS0	Ribokinase OS=Triticum aestivum PE=3 SV=1 - [A0A1D6DCS0_WHEAT]	360	36.9482	5.0083	1.16401	1.12943	1.1967	1.16338	0.874263	0.900339	0.874911	0.883171	0.759142	0.000190563
W5BAX0	Peroxidase OS=Triticum aestivum PE=3 SV=1 - [W5BAX0_WHEAT]	341	36.8755	7.32764	1.39459	1.37137	1.26235	1.34277	0.812133	0.813432	0.824158	0.816574	0.608126	0.000211296
Q1XH05	4-hydroxy-7-methoxy-3-oxo-3,4-dihydro-2H-1,4-benzoxazin-2-yl glucoside beta-D-glucosidase 1b, chloroplastic OS=Triticum aestivum GN=GLU1B PE=1 SV=1 - [HGL1B_WHEAT]	569	64.4413	6.03662	1.19448	1.1475	1.1147	1.15223	0.747698	0.806732	0.747568	0.767332	0.665956	0.000224048
A0A1D5UN35	Uncharacterized protein OS=Triticum aestivum PE=4 SV=1 - [A0A1D5UN35_WHEAT]	601	64.7672	7.98682	1.15675	1.19209	1.15824	1.16903	0.856429	0.928931	0.898047	0.894469	0.765138	0.000331371
A0A1D6AN16	Uncharacterized protein OS=Triticum aestivum PE=4 SV=1 - [A0A1D6AN16_WHEAT]	597	65.9749	7.25439	1.2017	1.13995	1.11977	1.15381	0.692004	0.732855	0.785539	0.736799	0.638581	0.000338807
A0A1D5XW89	Uncharacterized protein OS=Triticum aestivum PE=4 SV=1 - [A0A1D5XW89_WHEAT]	300	33.3134	8.646	1.01873	1.11749	1.05438	1.06354	0.739185	0.713998	0.715088	0.722757	0.67958	0.000343413
W5EQ95	Uncharacterized protein OS=Triticum aestivum PE=3 SV=1 - [W5EQ95_WHEAT]	363	39.1967	4.94482	1.11655	1.16809	1.09919	1.12794	0.790777	0.824775	0.851676	0.822409	0.729123	0.000356587
A0A1D5Y2D5	Uncharacterized protein OS=Triticum aestivum PE=4 SV=1 - [A0A1D5Y2D5_WHEAT]	482	52.8765	7.81104	0.979299	0.965607	1.00849	0.984465	0.79072	0.803397	0.757993	0.784037	0.796409	0.000413293
A0A1D5WKE9	Uncharacterized protein OS=Triticum aestivum PE=3 SV=1 - [A0A1D5WKE9_WHEAT]	479	51.0699	6.53662	1.08702	1.11451	1.03961	1.08038	0.788144	0.819167	0.759259	0.788857	0.730167	0.000473213
A0A1D6AYX3	Uncharacterized protein OS=Triticum aestivum PE=4 SV=1 - [A0A1D6AYX3_WHEAT]	4232	461.488	4.04346	1.07753	1.18654	1.17831	1.14746	0.782121	0.777908	0.744242	0.76809	0.669383	0.00051214
A0A1D6ACI4	Uncharacterized protein OS=Triticum aestivum PE=4 SV=1 - [A0A1D6ACI4_WHEAT]	430	44.5121	8.29443	1.19113	1.20024	1.22819	1.20652	0.723545	0.824339	0.848961	0.798948	0.662192	0.000520214
F2DP54	Peroxidase OS=Hordeum vulgare subsp. vulgare PE=2 SV=1 - [F2DP54_HORVV]	342	36.3813	6.07471	1.73695	1.59167	1.61218	1.64693	0.808765	0.968162	0.750922	0.842616	0.511628	0.000530623
A0A1D5TMJ8	Peroxidase OS=Triticum aestivum PE=3 SV=1 - [A0A1D5TMJ8_WHEAT]	319	33.5468	8.89502	1.10597	1.08786	1.07016	1.088	0.84239	0.870151	0.789308	0.83395	0.7665	0.000603042
M8AYK6	Uncharacterized protein OS=Triticum urartu GN=TRIUR3_20351 PE=4 SV=1 - [M8AYK6_TRIUA]	775	85.8542	7.95752	1.27716	1.45729	1.37937	1.37128	0.60165	0.453562	0.667495	0.574235	0.41876	0.000626899
W5APW5	Uncharacterized protein OS=Triticum aestivum PE=3 SV=1 - [W5APW5_WHEAT]	308	33.462	5.89697	1.17244	1.2384	1.27412	1.22832	0.866428	0.854232	0.919448	0.880036	0.716455	0.000630933
I1HHW2	Uncharacterized protein OS=Brachypodium distachyon GN=BRADI_2g20550 PE=4 SV=1 - [I1HHW2_BRADI]	633	69.835	8.74854	1.1241	1.13768	1.18742	1.14973	0.851933	0.849526	0.763472	0.821644	0.714639	0.000712172
M8CFS1	Protein SRG1 OS=Aegilops tauschii GN=F775_28051 PE=3 SV=1 - [M8CFS1_AEGTA]	355	40.1585	4.95752	1.31572	1.26427	1.32681	1.30227	0.469953	0.675586	0.692867	0.612802	0.470565	0.000744181
E0WC53	Uncharacterized protein OS=Triticum aestivum GN=wali7 PE=2 SV=1 - [E0WC53_WHEAT]	264	28.0537	7.38623	1.35076	1.17884	1.28399	1.2712	0.744161	0.808029	0.77933	0.777173	0.611371	0.000755701
M7ZZP7	Sorting nexin-13 OS=Triticum urartu GN=TRIUR3_29271 PE=4 SV=1 - [M7ZZP7_TRIUA]	1029	115.354	7.66455	1.13682	1.11703	1.17719	1.14368	0.90044	0.888452	0.82304	0.870644	0.761265	0.000794267
A0A1D5UDI5	Uncharacterized protein OS=Triticum aestivum PE=4 SV=1 - [A0A1D5UDI5_WHEAT]	162	18.1343	5.21143	1.03766	1.07788	1.10832	1.07462	0.837776	0.779157	0.760848	0.792594	0.737557	0.000803067
A0A1D6C060	Uncharacterized protein OS=Triticum aestivum PE=4 SV=1 - [A0A1D6C060_WHEAT]	1358	145.939	5.96045	1.18281	1.10784	1.18664	1.1591	0.87309	0.920479	0.888208	0.893926	0.771226	0.000816524
A0A1D5TAB1	Peroxidase OS=Triticum aestivum PE=3 SV=1 - [A0A1D5TAB1_WHEAT]	346	37.2399	6.91748	1.17158	1.29448	1.22402	1.23003	0.894542	0.898835	0.914251	0.902543	0.733758	0.000818815
W5FF28	Lipoxygenase OS=Triticum aestivum PE=3 SV=1 - [W5FF28_WHEAT]	861	96.5915	6.65381	1.16584	1.18246	1.12434	1.15755	0.785202	0.893108	0.82316	0.833823	0.720336	0.000848463
W5AQ98	Peroxidase OS=Triticum aestivum PE=3 SV=1 - [W5AQ98_WHEAT]	342	35.451	5.92236	1.24254	1.12246	1.19553	1.18684	0.810898	0.773062	0.852107	0.812023	0.684189	0.000850439
F2DZ09	Peroxidase OS=Hordeum vulgare subsp. vulgare PE=2 SV=1 - [F2DZ09_HORVV]	350	36.8826	5.31299	1.16015	1.17777	1.297	1.21164	0.713652	0.793885	0.683619	0.730386	0.602808	0.0008848
W5FPL6	Uncharacterized protein OS=Triticum aestivum PE=4 SV=1 - [W5FPL6_WHEAT]	525	56.1756	5.021	1.28435	1.30191	1.50051	1.36226	0.687093	0.757953	0.725877	0.723641	0.531208	0.000905641
A0A1D5VB36	Uncharacterized protein OS=Triticum aestivum PE=3 SV=1 - [A0A1D5VB36_WHEAT]	509	53.6423	4.85596	1.12127	1.11304	1.17079	1.13504	0.859722	0.907497	0.819229	0.862149	0.759579	0.000946493
W5BNV2	Uncharacterized protein OS=Triticum aestivum PE=4 SV=1 - [W5BNV2_WHEAT]	654	71.2254	5.89697	1.15894	1.20296	1.26668	1.20953	0.883559	0.835463	0.910598	0.87654	0.724695	0.000955935
A0A1D5T6G6	Peroxidase OS=Triticum aestivum PE=3 SV=1 - [A0A1D5T6G6_WHEAT]	341	35.5139	7.89893	1.91817	1.69022	1.47971	1.69603	0.60338	0.606972	0.558351	0.589568	0.347616	0.000972401
A0A1D6BLC9	Uncharacterized protein OS=Triticum aestivum PE=4 SV=1 - [A0A1D6BLC9_WHEAT]	481	54.1363	7.56201	1.14568	1.24565	1.27055	1.22063	0.822085	0.780304	0.871055	0.824481	0.675458	0.00102451
W5AQ64	Uncharacterized protein OS=Triticum aestivum PE=4 SV=1 - [W5AQ64_WHEAT]	807	87.557	5.93506	1.19215	1.26374	1.32965	1.26184	0.920714	0.86732	0.842413	0.876816	0.694868	0.00110797
O82715	Pathogenesis related protein-1.2 OS=Triticum aestivum GN=PR-1.2 PE=2 SV=1 - [O82715_WHEAT]	173	18.7881	7.31299	1.0991	1.04624	1.07043	1.07192	0.805416	0.718556	0.677277	0.73375	0.684516	0.00114973
A0A1D5U7T8	Uncharacterized protein OS=Triticum aestivum PE=3 SV=1 - [A0A1D5U7T8_WHEAT]	532	57.574	8.85107	1.02311	1.06904	1.02777	1.03997	0.86246	0.841441	0.793672	0.832525	0.800527	0.00115967
A0A0M3LQU0	Auxin-repressed protein OS=Triticum aestivum GN=ARP1 PE=2 SV=1 - [A0A0M3LQU0_WHEAT]	115	12.4613	9.68604	1.13249	1.30011	1.18074	1.20445	0.741573	0.799668	0.77866	0.7733	0.642038	0.00120993
A0A1D5T2Q5	Dirigent protein OS=Triticum aestivum PE=3 SV=1 - [A0A1D5T2Q5_WHEAT]	316	33.3526	6.99072	1.21687	1.23097	1.40672	1.28486	0.751328	0.625613	0.600201	0.659047	0.512935	0.0012399
A0A1D6AK13	Uncharacterized protein OS=Triticum aestivum PE=3 SV=1 - [A0A1D6AK13_WHEAT]	460	47.8717	8.104	1.12156	1.12027	1.17547	1.1391	0.95272	0.950975	0.899557	0.934417	0.820311	0.00124894
A0A077RY57	Uncharacterized protein OS=Triticum aestivum GN=TRAES_3BF013900010CFD_c1 PE=4 SV=1 - [A0A077RY57_WHEAT]	736	78.4437	7.41553	1.0464	1.05854	1.12806	1.07767	0.871696	0.874489	0.873476	0.87322	0.810288	0.00130382
A0A1D6B5N3	Uncharacterized protein OS=Triticum aestivum PE=4 SV=1 - [A0A1D6B5N3_WHEAT]	848	93.8139	6.88818	1.15891	1.26638	1.18601	1.20377	0.71656	0.843577	0.689801	0.749979	0.623027	0.00138208
W4ZLJ5	Uncharacterized protein OS=Triticum aestivum PE=4 SV=1 - [W4ZLJ5_WHEAT]	501	56.3932	5.31299	1.17502	1.20027	1.13094	1.16875	0.672048	0.803244	0.820456	0.765249	0.654761	0.00138674
W5AQB6	Uncharacterized protein OS=Triticum aestivum PE=3 SV=1 - [W5AQB6_WHEAT]	372	40.5619	7.09326	1.04943	1.0774	1.00688	1.04457	0.852889	0.783767	0.789918	0.808858	0.774343	0.00144217
M7ZIA7	Uncharacterized protein OS=Triticum urartu GN=TRIUR3_32088 PE=4 SV=1 - [M7ZIA7_TRIUA]	211	22.6432	7.48877	1.04464	1.06727	0.991131	1.03435	0.810479	0.840924	0.852574	0.834659	0.806943	0.00150705
M8CG96	Glucose-1-phosphate adenylyltransferase OS=Aegilops tauschii GN=F775_30798 PE=3 SV=1 - [M8CG96_AEGTA]	473	52.0604	5.8335	1.09364	1.1103	1.106	1.10331	0.840489	0.903711	0.931611	0.891937	0.808418	0.00152286
M8BEA3	Aquaporin PIP1-5 OS=Aegilops tauschii GN=F775_28792 PE=3 SV=1 - [M8BEA3_AEGTA]	226	23.9974	6.68311	1.4184	1.22631	1.26751	1.30407	0.685682	0.831366	0.743818	0.753622	0.577899	0.00158288
A0A1D5TFV4	Uncharacterized protein OS=Triticum aestivum PE=4 SV=1 - [A0A1D5TFV4_WHEAT]	558	60.2848	7.28369	1.18668	1.1157	1.12712	1.14317	0.898946	0.830288	0.918687	0.88264	0.7721	0.00167844
A0A1D5TP58	Uncharacterized protein OS=Triticum aestivum PE=4 SV=1 - [A0A1D5TP58_WHEAT]	753	84.8969	5.021	1.06965	1.12936	1.18485	1.12795	0.870859	0.866589	0.885774	0.874408	0.775216	0.00168338
M8B436	Endoglucanase 11 OS=Aegilops tauschii GN=F775_09713 PE=3 SV=1 - [M8B436_AEGTA]	4347	473.601	4.05615	1.01099	1.1229	1.07883	1.07091	0.805744	0.790651	0.832936	0.809777	0.756157	0.00169115
D3JUT3	Xylanase inhibitor protein I OS=Triticum aestivum PE=2 SV=1 - [D3JUT3_WHEAT]	304	33.2876	8.47021	1.05502	1.09641	1.16709	1.10617	0.864627	0.858484	0.863827	0.862313	0.779545	0.0017425
R7WCU6	Phospholipase D OS=Aegilops tauschii GN=F775_09599 PE=3 SV=1 - [R7WCU6_AEGTA]	827	91.7449	6.31592	1.12352	1.15613	1.23654	1.17206	0.8723	0.914692	0.915211	0.900734	0.768505	0.00174332
A0A1D5SUT9	Uncharacterized protein OS=Triticum aestivum PE=3 SV=1 - [A0A1D5SUT9_WHEAT]	436	44.937	8.85107	1.17707	1.13424	1.21622	1.17584	0.651735	0.81008	0.803393	0.75507	0.642152	0.00177915
A0A1D5XGF4	Beta-amylase OS=Triticum aestivum PE=3 SV=1 - [A0A1D5XGF4_WHEAT]	504	56.7381	5.8208	1.15408	1.23598	1.30294	1.231	0.761661	0.856511	0.702574	0.773582	0.628419	0.00181609
A0A1D5X363	Uncharacterized protein OS=Triticum aestivum PE=4 SV=1 - [A0A1D5X363_WHEAT]	697	74.397	6.43018	1.07889	1.12397	1.20915	1.13734	0.859916	0.861387	0.852033	0.857779	0.7542	0.00187348
W5EPT4	Uncharacterized protein OS=Triticum aestivum PE=4 SV=1 - [W5EPT4_WHEAT]	347	34.638	6.02393	0.984573	1.09892	1.01835	1.03395	0.794605	0.778925	0.751076	0.774869	0.749428	0.00202301
A0A1D5UU04	Peroxidase OS=Triticum aestivum PE=3 SV=1 - [A0A1D5UU04_WHEAT]	341	35.3659	6.88818	1.1749	1.2031	1.0873	1.1551	0.726092	0.74093	0.854142	0.773722	0.669831	0.00203202
A0A1D5T090	Uncharacterized protein OS=Triticum aestivum PE=3 SV=1 - [A0A1D5T090_WHEAT]	253	26.5243	7.13721	1.1639	1.15122	1.13011	1.14841	0.918347	0.874212	0.97768	0.923413	0.804079	0.00204543
M8ATT8	Glucan 1,3-beta-glucosidase OS=Aegilops tauschii GN=F775_31853 PE=3 SV=1 - [M8ATT8_AEGTA]	504	55.972	6.88818	1.13082	1.32611	1.24857	1.23517	0.785603	0.814701	0.843268	0.814524	0.659445	0.00206765
W5FGJ7	Lipoxygenase OS=Triticum aestivum PE=3 SV=1 - [W5FGJ7_WHEAT]	856	96.2651	6.01123	1.05025	1.12251	1.08875	1.08717	0.814831	0.898579	0.869009	0.860806	0.791788	0.00215853
A0A1D6ANT9	Uncharacterized protein OS=Triticum aestivum PE=3 SV=1 - [A0A1D6ANT9_WHEAT]	216	22.6428	7.44482	1.12923	1.20613	1.25614	1.19717	0.93123	0.871707	0.84611	0.883015	0.737588	0.00215942
A0A1D6DIZ8	Uncharacterized protein OS=Triticum aestivum PE=4 SV=1 - [A0A1D6DIZ8_WHEAT]	856	90.8767	6.50732	1.16685	1.12669	1.07961	1.12438	0.9007	0.947446	0.891826	0.913324	0.812288	0.00230187
W5FQ09	Ferredoxin--NADP reductase OS=Triticum aestivum PE=3 SV=1 - [W5FQ09_WHEAT]	376	41.1235	8.54346	1.11149	1.13504	1.05067	1.09907	0.902742	0.840939	0.896202	0.879961	0.800643	0.00234641
F6IB54	Putative feruloyl transferase OS=Triticum aestivum GN=bahd3 PE=2 SV=1 - [F6IB54_WHEAT]	422	45.1901	5.12256	1.14786	1.12997	1.14288	1.14024	0.821677	0.877171	0.949956	0.882935	0.774344	0.00236819
A0A1D5WSQ2	Peroxidase OS=Triticum aestivum PE=3 SV=1 - [A0A1D5WSQ2_WHEAT]	333	35.8501	7.34229	1.15966	1.14312	1.0894	1.13073	0.906979	0.951957	0.966336	0.941757	0.832876	0.00242601
A0A1D5TZP1	Uncharacterized protein OS=Triticum aestivum PE=4 SV=1 - [A0A1D5TZP1_WHEAT]	775	81.974	5.92236	1.13737	1.16035	1.25091	1.18288	0.942379	0.864591	0.904313	0.903761	0.764035	0.00249929
M7YPC0	Protein argonaute 1C OS=Triticum urartu GN=TRIUR3_10345 PE=3 SV=1 - [M7YPC0_TRIUA]	864	95.6321	9.23193	1.09602	1.11556	1.21517	1.14225	0.820932	0.89301	0.818794	0.844245	0.739106	0.00252768
A0A1D6CRH8	Uncharacterized protein OS=Triticum aestivum PE=3 SV=1 - [A0A1D6CRH8_WHEAT]	206	21.1919	5.66846	1.28139	1.1561	1.29551	1.24433	0.949814	0.921081	0.880882	0.917259	0.737149	0.00254077
A0A1D5XHX1	Peroxidase OS=Triticum aestivum PE=3 SV=1 - [A0A1D5XHX1_WHEAT]	325	33.3506	6.41748	1.11332	1.13019	1.2487	1.16407	0.859376	0.784988	0.857707	0.834024	0.716473	0.00256048
A0A1D5YUR5	Uncharacterized protein OS=Triticum aestivum PE=4 SV=1 - [A0A1D5YUR5_WHEAT]	738	81.2713	6.72705	1.06599	1.13964	1.10975	1.10513	0.826818	0.881081	0.919948	0.875949	0.792623	0.00265078
A0A1D5YMM0	Glucose-6-phosphate isomerase OS=Triticum aestivum PE=3 SV=1 - [A0A1D5YMM0_WHEAT]	614	66.9924	5.96045	1.09769	1.10861	1.14704	1.11778	0.866792	0.961047	0.905269	0.911036	0.81504	0.00268599
A0A1D5UMD8	Uncharacterized protein OS=Triticum aestivum PE=3 SV=1 - [A0A1D5UMD8_WHEAT]	288	30.0736	6.69775	0.974664	1.00308	1.01647	0.99807	0.773593	0.829984	0.854706	0.819428	0.821012	0.00269903
A0A1D5UVY6	Uncharacterized protein OS=Triticum aestivum PE=4 SV=1 - [A0A1D5UVY6_WHEAT]	616	66.9081	6.63916	1.09906	1.12736	1.13433	1.12025	0.886459	0.978296	0.909252	0.924669	0.825414	0.00273308
M0YQN1	Uncharacterized protein OS=Hordeum vulgare subsp. vulgare PE=4 SV=1 - [M0YQN1_HORVV]	224	24.8617	5.77002	1.13152	1.08703	1.16817	1.12891	0.904806	0.852089	0.940809	0.899234	0.796552	0.00274343
A0A1D5UAR0	Uncharacterized protein OS=Triticum aestivum PE=4 SV=1 - [A0A1D5UAR0_WHEAT]	547	58.5432	6.85889	1.09238	1.16316	1.11317	1.1229	0.916383	0.906251	0.971937	0.931524	0.829568	0.00283556
Q8LRU5	HMG-I/Y protein HMGa OS=Triticum aestivum GN=HMGa PE=4 SV=1 - [Q8LRU5_WHEAT]	189	19.3102	10.4331	1.15769	1.08707	1.07736	1.10737	0.836219	0.836499	0.919047	0.863922	0.780154	0.00288077
A0A1D6ANG2	Uncharacterized protein OS=Triticum aestivum PE=3 SV=1 - [A0A1D6ANG2_WHEAT]	371	40.1605	7.38623	1.08336	1.13765	1.14502	1.12201	0.88789	0.959367	0.948551	0.931936	0.830594	0.00300121
A0A1D5YBH2	Lipoxygenase OS=Triticum aestivum PE=3 SV=1 - [A0A1D5YBH2_WHEAT]	864	96.7086	6.84424	1.11374	1.23312	1.20329	1.18338	0.908343	0.932198	0.961366	0.933969	0.789236	0.00307243
M8B1A0	Reticuline oxidase-like protein OS=Aegilops tauschii GN=F775_21945 PE=4 SV=1 - [M8B1A0_AEGTA]	379	40.5317	8.104	1.17273	1.0886	1.21817	1.15983	0.846807	0.862821	0.921871	0.877166	0.756286	0.00309258
W5B8I8	Sulfotransferase OS=Triticum aestivum PE=3 SV=1 - [W5B8I8_WHEAT]	326	36.7244	6.44287	1.18779	1.29345	1.3146	1.26528	0.89171	0.709234	0.86763	0.822858	0.650337	0.00310313
M7ZBG1	Non-symbiotic hemoglobin OS=Triticum urartu GN=TRIUR3_22461 PE=3 SV=1 - [M7ZBG1_TRIUA]	162	18.0474	8.11865	1.20186	1.2825	1.38443	1.2896	0.438251	0.760422	0.624254	0.607642	0.471187	0.00313854
A0A1D5SD45	Uncharacterized protein OS=Triticum aestivum PE=4 SV=1 - [A0A1D5SD45_WHEAT]	694	76.2724	9.12939	1.10391	1.21035	1.07368	1.12931	0.827985	0.805671	0.875586	0.836414	0.740639	0.00319374
A0A1D5UJM2	Uncharacterized protein OS=Triticum aestivum PE=3 SV=1 - [A0A1D5UJM2_WHEAT]	528	58.0316	5.05908	1.08194	1.05857	1.16822	1.10291	0.77923	0.879479	0.798972	0.819227	0.742786	0.00331653
A0A1D6RR07	Uncharacterized protein OS=Triticum aestivum PE=4 SV=1 - [A0A1D6RR07_WHEAT]	425	44.9106	7.1665	1.08409	1.03132	1.04135	1.05226	0.782747	0.889792	0.837325	0.836621	0.795074	0.00347957
A0A1D6APQ0	Uncharacterized protein OS=Triticum aestivum PE=3 SV=1 - [A0A1D6APQ0_WHEAT]	286	30.3088	7.81104	1.17924	1.12749	1.24912	1.18528	0.640054	0.757166	0.85299	0.75007	0.632818	0.0035788
A0A1D5TBT9	Uncharacterized protein OS=Triticum aestivum PE=3 SV=1 - [A0A1D5TBT9_WHEAT]	264	27.5162	6.771	1.06302	0.945385	1.13304	1.04715	0.719434	0.695759	0.715032	0.710075	0.678103	0.00364705
A0A1D5RU55	Uncharacterized protein OS=Triticum aestivum PE=3 SV=1 - [A0A1D5RU55_WHEAT]	256	27.0732	8.36768	1.01709	1.12706	1.04691	1.06369	0.815697	0.853457	0.865454	0.844869	0.794285	0.00373839
W5AVK6	Peroxidase OS=Triticum aestivum PE=3 SV=1 - [W5AVK6_WHEAT]	341	36.4865	5.96045	1.10547	1.10177	1.06084	1.08936	0.940368	0.850325	0.838078	0.876257	0.804379	0.00378794
W5FN60	Uncharacterized protein OS=Triticum aestivum PE=3 SV=1 - [W5FN60_WHEAT]	321	35.1378	6.22705	1.03406	1.06199	1.06146	1.0525	0.760435	0.85475	0.697367	0.770851	0.732398	0.00379505
A0A1D5SEB1	Uncharacterized protein OS=Triticum aestivum PE=4 SV=1 - [A0A1D5SEB1_WHEAT]	501	56.4903	5.37646	1.10107	0.973726	1.11691	1.0639	0.804156	0.776964	0.768775	0.783298	0.736251	0.00382084
W5BCG4	Peroxidase OS=Triticum aestivum PE=3 SV=1 - [W5BCG4_WHEAT]	341	36.6375	6.29053	0.995907	1.07199	1.07796	1.04862	0.875245	0.822235	0.788607	0.828696	0.790272	0.0038302
W5EN68	Uncharacterized protein OS=Triticum aestivum PE=3 SV=1 - [W5EN68_WHEAT]	459	49.8605	7.23975	1.1275	1.11857	1.02388	1.08998	0.882446	0.86495	0.811481	0.852959	0.782545	0.00385575
A0A1D6RHL9	Peroxidase OS=Triticum aestivum PE=3 SV=1 - [A0A1D6RHL9_WHEAT]	339	36.2123	6.22705	1.07851	1.20493	1.17825	1.1539	0.869616	0.713921	0.809876	0.797804	0.6914	0.00391148
A0A1D5SUU7	Uncharacterized protein OS=Triticum aestivum PE=3 SV=1 - [A0A1D5SUU7_WHEAT]	274	30.1697	9.30518	1.06886	1.06702	1.00354	1.04647	0.903543	0.827338	0.840812	0.857231	0.819161	0.00400969
A0A1D5Y304	Uncharacterized protein OS=Triticum aestivum PE=3 SV=1 - [A0A1D5Y304_WHEAT]	682	75.018	7.63525	1.37146	1.13807	1.26409	1.25787	0.873022	0.853585	0.843407	0.856671	0.681048	0.00412945
A0A1D5YUD7	Calcium-transporting ATPase OS=Triticum aestivum PE=3 SV=1 - [A0A1D5YUD7_WHEAT]	758	82.5681	6.55127	1.24198	1.17447	1.29994	1.2388	0.887383	0.879887	1.00212	0.923131	0.745184	0.0041724
M8AVH2	Signal recognition particle subunit SRP72 OS=Aegilops tauschii GN=F775_29274 PE=3 SV=1 - [M8AVH2_AEGTA]	663	73.1302	8.96826	1.33573	1.31296	1.52875	1.39248	0.930945	0.832269	0.69006	0.817758	0.587267	0.00419633
A0A1D6CPC7	Phospholipase D OS=Triticum aestivum PE=3 SV=1 - [A0A1D6CPC7_WHEAT]	824	91.4468	6.7417	1.0861	1.16244	1.15838	1.13564	0.853436	0.958605	0.910253	0.907431	0.799048	0.0043452
A0A1D5XH03	Uncharacterized protein OS=Triticum aestivum PE=3 SV=1 - [A0A1D5XH03_WHEAT]	519	56.1494	9.33447	1.13509	1.13685	1.28435	1.18543	0.838798	0.909342	0.876108	0.874749	0.737918	0.00437393
T1N5G8	Histone H2B OS=Triticum urartu PE=3 SV=1 - [T1N5G8_TRIUA]	114	12.642	10.5649	1.45077	1.35239	1.87834	1.5605	0.458528	0.690259	0.443392	0.530726	0.340101	0.00463109
A0A1D5UL37	Peroxidase OS=Triticum aestivum PE=3 SV=1 - [A0A1D5UL37_WHEAT]	344	35.6582	5.93506	1.03353	1.12126	1.02041	1.0584	0.855913	0.790705	0.73918	0.795266	0.751385	0.00472909
A0A1D6C3E6	Phospholipase D OS=Triticum aestivum PE=3 SV=1 - [A0A1D6C3E6_WHEAT]	824	92.1031	6.58057	1.11022	1.09182	0.979884	1.06064	0.751404	0.793549	0.834937	0.793297	0.74794	0.0048387
A0A1D5ZTP1	Uncharacterized protein OS=Triticum aestivum PE=4 SV=1 - [A0A1D5ZTP1_WHEAT]	706	76.4864	6.04932	1.08933	1.14027	1.11288	1.11416	0.895715	0.939822	0.808661	0.881399	0.79109	0.00485636
M8BYD7	Purple acid phosphatase 3 OS=Aegilops tauschii GN=F775_29793 PE=4 SV=1 - [M8BYD7_AEGTA]	321	37.1065	6.69775	1.07401	1.16873	1.14374	1.12883	0.971451	0.899024	0.906037	0.925504	0.81988	0.00510815
A0A1D5RU39	Uncharacterized protein OS=Triticum aestivum PE=3 SV=1 - [A0A1D5RU39_WHEAT]	186	20.549	5.03369	1.1444	1.14562	1.03805	1.10936	0.885969	0.910866	0.92208	0.906305	0.816964	0.00548448
A2XFD1	Putative uncharacterized protein OS=Oryza sativa subsp. indica GN=OsI_11075 PE=3 SV=1 - [A2XFD1_ORYSI]	102	11.3426	4.94482	1.1183	1.16688	1.13653	1.14057	0.848534	0.965024	0.955394	0.922984	0.809229	0.00550796
W5BGV0	Peroxidase OS=Triticum aestivum PE=3 SV=1 - [W5BGV0_WHEAT]	341	35.3271	6.53662	0.957404	1.02258	0.965823	0.981934	0.819526	0.695502	0.763955	0.759661	0.773637	0.0057589
A0A1D5VI10	Uncharacterized protein OS=Triticum aestivum PE=3 SV=1 - [A0A1D5VI10_WHEAT]	724	78.9064	8.49951	1.27718	1.13353	1.1505	1.18707	0.84996	0.935861	0.926298	0.904039	0.761571	0.0058631
A0A1D5Y0V1	Uncharacterized protein OS=Triticum aestivum PE=4 SV=1 - [A0A1D5Y0V1_WHEAT]	585	63.1092	6.75635	1.11305	1.10025	1.19731	1.13687	0.821208	0.926241	0.928789	0.892079	0.78468	0.00634413
A0A1D6RJM6	Peroxidase OS=Triticum aestivum PE=3 SV=1 - [A0A1D6RJM6_WHEAT]	362	38.1551	5.71924	1.18016	1.05229	1.10008	1.11084	0.8201	0.89866	0.898724	0.872495	0.785434	0.00638903
W5DYE3	Uncharacterized protein OS=Triticum aestivum PE=4 SV=1 - [W5DYE3_WHEAT]	314	35.1758	6.93213	1.22668	1.12118	1.09238	1.14675	0.844056	0.894202	0.937753	0.892004	0.777856	0.00651357
W5FM07	Uncharacterized protein OS=Triticum aestivum PE=4 SV=1 - [W5FM07_WHEAT]	257	26.9107	6.72705	1.02411	1.08496	1.14091	1.08333	0.852092	0.799774	0.901325	0.851063	0.785601	0.00652908
N1QXJ3	KH domain-containing protein OS=Aegilops tauschii GN=F775_30084 PE=4 SV=1 - [N1QXJ3_AEGTA]	566	60.6878	7.06396	1.13672	1.11439	1.03771	1.09627	0.833404	0.908409	0.920922	0.887578	0.809631	0.0067702
A0A1D5SPE0	Dirigent protein OS=Triticum aestivum PE=3 SV=1 - [A0A1D5SPE0_WHEAT]	114	12.5813	6.78564	1.11862	1.2367	1.3514	1.23557	0.789865	0.588722	0.434831	0.604473	0.489225	0.00679647
A0A1D5VKZ0	Uncharacterized protein OS=Triticum aestivum PE=4 SV=1 - [A0A1D5VKZ0_WHEAT]	155	16.2413	5.0083	1.19276	1.15891	1.17358	1.17508	0.855766	0.895077	1.01748	0.922773	0.785282	0.00708113
Q5TMB2	Uncharacterized protein OS=Triticum aestivum GN=Taxi-IV PE=2 SV=1 - [Q5TMB2_WHEAT]	408	42.0025	8.32373	1.18051	1.30428	1.07501	1.1866	0.762425	0.624928	0.824321	0.737224	0.621292	0.00713945
A0A1D5XE21	Phosphoserine aminotransferase OS=Triticum aestivum PE=3 SV=1 - [A0A1D5XE21_WHEAT]	402	42.3957	8.85107	1.08715	1.22898	1.09349	1.13654	0.848703	0.835441	0.91949	0.867878	0.763614	0.00718475
W5AWP7	Peroxidase OS=Triticum aestivum PE=3 SV=1 - [W5AWP7_WHEAT]	352	37.2914	5.14795	1.07051	1.09126	1.25284	1.1382	0.861966	0.817234	0.742653	0.807284	0.709262	0.00795579
A0A1D5UEQ7	Uncharacterized protein OS=Triticum aestivum PE=4 SV=1 - [A0A1D5UEQ7_WHEAT]	334	37.299	4.84326	1.16314	1.03105	1.15533	1.11651	0.881205	0.895346	0.922697	0.899749	0.805861	0.00820536
A0A1D5U0B1	Uncharacterized protein OS=Triticum aestivum PE=3 SV=1 - [A0A1D5U0B1_WHEAT]	482	52.8305	5.52881	1.08889	1.0363	1.17706	1.10075	0.829513	0.850122	0.917781	0.865805	0.786559	0.00865547
A0A1D5ZEQ8	Uncharacterized protein OS=Triticum aestivum PE=3 SV=1 - [A0A1D5ZEQ8_WHEAT]	483	53.3487	6.65381	1.17192	1.16011	1.00812	1.11338	0.780671	0.880571	0.762081	0.807774	0.725514	0.00895596
W5HZB1	Uncharacterized protein OS=Triticum aestivum PE=4 SV=1 - [W5HZB1_WHEAT]	498	55.9109	6.41748	0.999765	1.33758	1.1315	1.15628	0.660036	0.699767	0.699181	0.686328	0.593565	0.00904691
A0A1D6S5T6	Uncharacterized protein OS=Triticum aestivum PE=4 SV=1 - [A0A1D6S5T6_WHEAT]	431	47.0189	6.53662	1.08374	1.11449	1.22776	1.14199	0.940986	0.934108	0.890692	0.921929	0.807297	0.0091108
A0A1D5XQ60	Dirigent protein OS=Triticum aestivum PE=3 SV=1 - [A0A1D5XQ60_WHEAT]	330	35.2308	8.83643	1.15555	1.11537	1.04658	1.10583	0.935321	0.869798	0.947131	0.917417	0.829616	0.00914481
A0A1D6BXF1	Uncharacterized protein OS=Triticum aestivum PE=4 SV=1 - [A0A1D6BXF1_WHEAT]	313	34.1569	6.3667	0.983502	1.03282	1.06536	1.02723	0.891363	0.837176	0.77435	0.834297	0.812181	0.00954309
A0A1D6CIU3	Dirigent protein OS=Triticum aestivum PE=3 SV=1 - [A0A1D6CIU3_WHEAT]	154	17.0946	6.52197	1.10237	1.24478	1.00737	1.11817	0.821147	0.757012	0.77887	0.785676	0.702643	0.00966396
A0A1D5X1T5	Peroxidase OS=Triticum aestivum PE=3 SV=1 - [A0A1D5X1T5_WHEAT]	356	38.9133	9.21729	1.02239	1.01082	1.01747	1.0169	0.796974	0.720886	0.882345	0.800068	0.786776	0.00975228
A0A1D6BSJ3	Uncharacterized protein OS=Triticum aestivum PE=4 SV=1 - [A0A1D6BSJ3_WHEAT]	261	27.4582	4.83057	1.16804	1.06	1.0876	1.10521	0.814417	0.869453	0.94349	0.875787	0.792416	0.00976104
A0A1D5Y324	Uncharacterized protein OS=Triticum aestivum PE=4 SV=1 - [A0A1D5Y324_WHEAT]	2153	237.869	8.51416	1.06263	1.08293	1.16016	1.10191	0.927175	0.951728	0.855431	0.911444	0.827153	0.01006
M0UQH8	Uncharacterized protein OS=Hordeum vulgare subsp. vulgare PE=4 SV=1 - [M0UQH8_HORVV]	61	7.12479	9.24658	1.10604	1.18626	1.25513	1.18248	0.966538	0.960416	1.00223	0.976395	0.825721	0.0101937
A0A1D6A796	Peroxidase OS=Triticum aestivum PE=3 SV=1 - [A0A1D6A796_WHEAT]	336	36.2674	8.1333	1.42658	1.17481	1.11018	1.23719	0.755183	0.834983	0.725441	0.771869	0.623889	0.0102898
W5BN71	Uncharacterized protein OS=Triticum aestivum PE=3 SV=1 - [W5BN71_WHEAT]	468	52.4992	5.99854	1.06822	1.23629	1.17832	1.16095	0.938862	0.797453	0.878209	0.871508	0.750688	0.010688
M8CCZ1	Uncharacterized protein OS=Aegilops tauschii GN=F775_27746 PE=4 SV=1 - [M8CCZ1_AEGTA]	197	21.4077	5.16064	1.083	1.07849	1.1804	1.11396	0.949969	0.884533	0.815726	0.883409	0.793034	0.0106969
I1GR63	Peroxidase OS=Brachypodium distachyon GN=BRADI_1g17840 PE=3 SV=1 - [I1GR63_BRADI]	317	32.7934	7.59131	0.940558	1.05579	0.958427	0.984926	0.739469	0.78034	0.618689	0.712833	0.723742	0.0107263
O82073	Sucrose synthase OS=Triticum aestivum GN=Ss1 PE=2 SV=1 - [O82073_WHEAT]	808	92.4631	6.23975	1.14963	1.088	1.07477	1.10413	0.835386	0.973865	0.871096	0.893449	0.809186	0.0113632
A0A1D5ZBH4	Ferredoxin--NADP reductase OS=Triticum aestivum PE=3 SV=1 - [A0A1D5ZBH4_WHEAT]	373	40.8543	8.41162	1.16395	1.15163	1.10762	1.14106	0.992764	0.813612	0.89631	0.900895	0.789522	0.0116429
A0A1D6B1P7	Uncharacterized protein OS=Triticum aestivum PE=3 SV=1 - [A0A1D6B1P7_WHEAT]	965	104.033	5.64307	1.04651	1.0569	1.17201	1.09181	0.827422	0.924833	0.88306	0.878438	0.804573	0.0122217
M7ZNF9	Germin-like protein 1-1 OS=Triticum urartu GN=TRIUR3_08337 PE=3 SV=1 - [M7ZNF9_TRIUA]	216	22.7699	8.30908	1.08972	1.19622	1.28029	1.18874	0.959088	0.834583	0.913522	0.902398	0.759119	0.0123021
A0A1D6SEM6	Uncharacterized protein OS=Triticum aestivum PE=4 SV=1 - [A0A1D6SEM6_WHEAT]	423	45.9907	4.84326	1.07018	1.28616	1.11372	1.15668	0.86605	0.878751	0.87104	0.871947	0.753833	0.0125374
M8CRZ8	Uncharacterized protein OS=Aegilops tauschii GN=F775_10031 PE=4 SV=1 - [M8CRZ8_AEGTA]	3075	333.721	6.29053	1.20419	1.06812	1.31633	1.19621	0.819086	0.872353	0.912807	0.868082	0.72569	0.0128809
A0A1D5SNM1	Dirigent protein OS=Triticum aestivum PE=3 SV=1 - [A0A1D5SNM1_WHEAT]	187	20.4202	6.3667	1.03473	1.46254	1.5307	1.34266	0.618752	0.51647	0.740949	0.62539	0.465785	0.0130167
A0A1D5S955	Uncharacterized protein OS=Triticum aestivum PE=4 SV=1 - [A0A1D5S955_WHEAT]	358	39.0492	9.78857	1.11034	1.28995	1.3044	1.2349	0.908444	0.802518	0.973827	0.89493	0.724698	0.0131173
W5AF34	Uncharacterized protein OS=Triticum aestivum PE=3 SV=1 - [W5AF34_WHEAT]	398	41.7391	7.40088	1.10554	1.13536	1.28445	1.17512	0.955205	0.930162	0.923084	0.93615	0.796645	0.01313
M0Y397	Uncharacterized protein OS=Hordeum vulgare subsp. vulgare PE=4 SV=1 - [M0Y397_HORVV]	314	34.0857	8.19189	1.18046	1.11056	1.23147	1.17416	0.894998	1.00893	0.833178	0.912368	0.777038	0.0136514
A0A1D6DDM8	Uncharacterized protein OS=Triticum aestivum PE=4 SV=1 - [A0A1D6DDM8_WHEAT]	511	58.4003	8.47021	1.26719	1.11371	1.11982	1.16691	0.736437	0.917218	0.89601	0.849888	0.728326	0.0140024
W4ZSP8	Uncharacterized protein OS=Triticum aestivum PE=4 SV=1 - [W4ZSP8_WHEAT]	346	38.827	9.84717	1.62303	1.6763	1.30893	1.53609	0.755391	0.768352	1.09447	0.872736	0.568156	0.0141589
M8B9H9	Nucleoside diphosphate kinase OS=Aegilops tauschii GN=F775_31364 PE=3 SV=1 - [M8B9H9_AEGTA]	149	16.7987	8.35303	1.05427	1.0958	1.24122	1.13043	0.847764	0.914961	0.788661	0.850462	0.752335	0.0142192
A0A1D6BM31	Phospholipase D OS=Triticum aestivum PE=3 SV=1 - [A0A1D6BM31_WHEAT]	826	92.3502	6.39209	1.01909	1.21312	1.28339	1.17187	0.868913	0.832369	0.82044	0.840574	0.717294	0.0145881
A0A1D5UKG2	Uncharacterized protein OS=Triticum aestivum PE=4 SV=1 - [A0A1D5UKG2_WHEAT]	188	19.8295	5.49072	0.998156	1.13931	1.16347	1.10031	0.823365	0.894458	0.890089	0.869304	0.79005	0.0149495
A0A1D6DBB8	Uncharacterized protein OS=Triticum aestivum PE=4 SV=1 - [A0A1D6DBB8_WHEAT]	270	28.1503	10.3452	1.19313	1.00708	1.17033	1.12351	0.814393	0.856943	0.90875	0.860029	0.765482	0.0151383
A0A1D6DBI7	Uncharacterized protein OS=Triticum aestivum PE=3 SV=1 - [A0A1D6DBI7_WHEAT]	286	31.2878	9.11475	1.22488	1.22875	1.07646	1.1767	0.98028	0.84973	0.797061	0.87569	0.744193	0.0152662
A0A1D5V7B4	Uncharacterized protein OS=Triticum aestivum PE=4 SV=1 - [A0A1D5V7B4_WHEAT]	913	101.943	5.36377	1.07348	1.09776	1.26251	1.14458	0.855598	0.937549	0.85116	0.881436	0.770095	0.0160481
W5I8B3	Uncharacterized protein OS=Triticum aestivum PE=4 SV=1 - [W5I8B3_WHEAT]	650	71.2274	6.21436	1.2147	1.2843	1.12682	1.20861	0.978298	0.834988	0.999791	0.937692	0.775845	0.0170991
A0A1D6CPC8	Phospholipase D OS=Triticum aestivum PE=3 SV=1 - [A0A1D6CPC8_WHEAT]	824	92.2081	6.50732	1.10351	1.26818	1.36515	1.24561	0.978117	0.864593	0.924554	0.922421	0.740535	0.0177084
A0A1D5U454	Uncharacterized protein OS=Triticum aestivum PE=4 SV=1 - [A0A1D5U454_WHEAT]	112	11.4705	8.35303	0.959923	1.18594	1.04385	1.06324	0.831234	0.785175	0.726526	0.780978	0.734528	0.0177126
A0A1D5V5S7	Uncharacterized protein OS=Triticum aestivum PE=3 SV=1 - [A0A1D5V5S7_WHEAT]	503	54.3226	5.42725	1.08451	1.0399	1.09523	1.07321	0.798807	0.940403	0.925437	0.888216	0.827624	0.0182415
A0A1D5SL46	Phospholipase D OS=Triticum aestivum PE=3 SV=1 - [A0A1D5SL46_WHEAT]	775	86.9032	6.1001	0.934196	1.07256	1.08514	1.03063	0.75918	0.754304	0.869867	0.79445	0.770838	0.0182926
M7YVE8	Uncharacterized protein OS=Triticum urartu GN=TRIUR3_06538 PE=4 SV=1 - [M7YVE8_TRIUA]	90	9.59259	8.35303	1.04571	1.1937	1.02199	1.08713	0.85012	0.597936	0.763479	0.737178	0.678094	0.0186541
A0A1D6ADZ0	Uncharacterized protein OS=Triticum aestivum PE=4 SV=1 - [A0A1D6ADZ0_WHEAT]	2450	268.494	4.11963	1.12319	1.17309	1.57385	1.29004	0.738662	0.776511	0.708237	0.741137	0.574505	0.0189076
A0A1D5XS02	Uncharacterized protein OS=Triticum aestivum PE=4 SV=1 - [A0A1D5XS02_WHEAT]	1111	120.772	5.05908	1.05857	1.15013	1.22021	1.14297	0.833671	0.973603	0.913668	0.906981	0.79353	0.018912
A0A1D6A982	Uncharacterized protein OS=Triticum aestivum PE=3 SV=1 - [A0A1D6A982_WHEAT]	375	37.5068	8.68994	1.04279	1.16273	1.02378	1.07643	0.932539	0.879278	0.853826	0.888548	0.825457	0.0189127
M7ZWK4	Calmodulin-binding transcription activator 2 OS=Triticum urartu GN=TRIUR3_23792 PE=4 SV=1 - [M7ZWK4_TRIUA]	1475	163.133	7.09326	1.06753	1.03805	1.12946	1.07835	0.959498	0.803439	0.804141	0.855693	0.793523	0.0189798
A0A1D6C7N7	Uncharacterized protein OS=Triticum aestivum PE=4 SV=1 - [A0A1D6C7N7_WHEAT]	229	25.0469	5.03369	1.0745	1.1331	1.1641	1.1239	1.01846	0.909485	0.877406	0.935117	0.832028	0.0196666
A0A1D6RKF2	Uncharacterized protein OS=Triticum aestivum PE=4 SV=1 - [A0A1D6RKF2_WHEAT]	281	30.6862	6.06201	1.13064	1.36532	1.08301	1.19299	0.849485	0.809342	0.906934	0.855254	0.716901	0.0211748
M8BK22	Ribose-phosphate pyrophosphokinase 3 OS=Aegilops tauschii GN=F775_26287 PE=4 SV=1 - [M8BK22_AEGTA]	321	35.6603	6.23975	1.15461	1.07526	1.00898	1.07962	0.830218	0.913251	0.927786	0.890419	0.824754	0.021889
P93608	Cold acclimation protein WCOR410c OS=Triticum aestivum GN=Wcor410c PE=2 SV=1 - [P93608_WHEAT]	259	27.9282	5.30029	1.00821	1.08589	1.30585	1.13332	0.827651	0.8092	0.809655	0.815502	0.719571	0.0236436
M7YBV4	Glucose-6-phosphate 1-dehydrogenase OS=Triticum urartu GN=TRIUR3_00603 PE=3 SV=1 - [M7YBV4_TRIUA]	530	59.8028	7.13721	1.09391	1.15493	1.0095	1.08611	0.717987	0.887493	0.89279	0.832757	0.766733	0.0236479
N1QX18	Beta-fructofuranosidase 1 OS=Aegilops tauschii GN=F775_30554 PE=3 SV=1 - [N1QX18_AEGTA]	532	58.919	5.0083	1.05465	1.24952	1.15811	1.15409	0.973668	0.922222	0.951923	0.949271	0.822526	0.0245086
A0A1D5V490	Uncharacterized protein OS=Triticum aestivum PE=3 SV=1 - [A0A1D5V490_WHEAT]	464	51.8576	9.78857	1.12262	1.00603	1.15007	1.09291	0.797465	0.925207	0.918064	0.880245	0.805417	0.0246322
A0A1D6B1G6	Uncharacterized protein OS=Triticum aestivum PE=4 SV=1 - [A0A1D6B1G6_WHEAT]	597	63.4119	8.19189	0.997735	1.32536	1.25992	1.19434	0.735863	0.887901	0.81329	0.812351	0.680167	0.0250131
A0A1D5YES6	Uncharacterized protein OS=Triticum aestivum PE=4 SV=1 - [A0A1D5YES6_WHEAT]	227	24.1479	10.4478	0.970549	1.08191	1.17458	1.07568	0.896475	0.836602	0.851008	0.861362	0.80076	0.0254738
M7ZR03	Glucan endo-1,3-beta-glucosidase 13 OS=Triticum urartu GN=TRIUR3_10427 PE=3 SV=1 - [M7ZR03_TRIUA]	482	51.4753	6.37939	0.895186	0.887463	0.897905	0.893518	0.815995	0.716738	0.653274	0.728669	0.815506	0.0254937
W5FJV1	Uncharacterized protein OS=Triticum aestivum PE=4 SV=1 - [W5FJV1_WHEAT]	327	33.9644	5.16064	1.0379	1.10701	1.22469	1.1232	0.967362	0.877265	0.858872	0.901166	0.802319	0.025604
W5GGH2	Uncharacterized protein OS=Triticum aestivum PE=3 SV=1 - [W5GGH2_WHEAT]	273	29.9435	9.26123	1.29584	1.1083	1.20261	1.20225	0.984293	0.861063	1.01529	0.953549	0.793136	0.0256811
A0A1D5SSY7	Uncharacterized protein OS=Triticum aestivum PE=4 SV=1 - [A0A1D5SSY7_WHEAT]	496	52.756	7.34229	1.21463	1.00842	1.15577	1.12628	0.857294	0.801429	0.548065	0.735596	0.653123	0.0260214
A0A0E0QRH9	Uncharacterized protein OS=Oryza rufipogon PE=4 SV=1 - [A0A0E0QRH9_ORYRU]	153	17.1052	6.06201	1.05522	1.06171	1.07076	1.06256	0.751278	0.915983	0.92923	0.865497	0.814538	0.0264791
W5C4N4	Xylose isomerase OS=Triticum aestivum PE=3 SV=1 - [W5C4N4_WHEAT]	480	53.5827	5.56689	1.01584	0.910568	0.93582	0.954074	0.764823	0.76434	0.555226	0.694796	0.728241	0.0277294
M7YK14	Protein transport protein SEC23-1 OS=Triticum urartu GN=TRIUR3_19847 PE=4 SV=1 - [M7YK14_TRIUA]	846	91.7498	7.2251	1.0175	1.26856	1.24087	1.17564	0.954758	0.841058	0.818645	0.871487	0.741287	0.0277529
A0A1D6BX26	Uncharacterized protein OS=Triticum aestivum PE=4 SV=1 - [A0A1D6BX26_WHEAT]	424	46.0628	4.77979	1.02349	1.33172	1.18001	1.17841	0.906585	0.885113	0.807096	0.866264	0.735115	0.0293385
A7BJ77	Xylanase inhibitor OS=Triticum aestivum GN=Xip-R1 PE=2 SV=1 - [A7BJ77_WHEAT]	297	32.9255	8.27979	1.0029	1.21265	1.2689	1.16148	0.945127	0.810253	0.756591	0.837324	0.720909	0.0301588
A0A1D5TJP9	Glycosyltransferase OS=Triticum aestivum PE=3 SV=1 - [A0A1D5TJP9_WHEAT]	478	51.2786	5.71924	1.18962	1.17761	1.02363	1.13029	0.827548	0.822951	0.988823	0.879774	0.778364	0.0304798
A0A1D5YUK4	Pyrophosphate--fructose 6-phosphate 1-phosphotransferase subunit alpha OS=Triticum aestivum GN=PFP-ALPHA PE=3 SV=1 - [A0A1D5YUK4_WHEAT]	604	65.9018	7.50342	1.05513	1.01662	1.13244	1.06807	0.846079	0.935606	0.713677	0.831787	0.778779	0.0316452
R7W1Y6	Protein CLP1 homolog OS=Aegilops tauschii GN=F775_30062 PE=3 SV=1 - [R7W1Y6_AEGTA]	434	47.3077	6.81494	1.39707	1.13227	1.16046	1.22993	0.764606	0.920429	0.980504	0.888513	0.722407	0.0320447
R7W1Y7	Peroxidase OS=Aegilops tauschii GN=F775_18083 PE=3 SV=1 - [R7W1Y7_AEGTA]	318	34.1803	7.04932	1.21313	1.10984	1.0138	1.11226	0.768696	0.96043	0.823205	0.850777	0.76491	0.0320707
A0A1D5S4W9	Uncharacterized protein OS=Triticum aestivum PE=4 SV=1 - [A0A1D5S4W9_WHEAT]	476	51.9783	9.0415	1.12332	1.03991	1.01615	1.05979	0.72746	0.817967	0.946223	0.83055	0.783691	0.0324293
M8BHP3	Peroxidase OS=Aegilops tauschii GN=F775_14781 PE=3 SV=1 - [M8BHP3_AEGTA]	334	36.0953	7.72314	1.49378	1.14272	1.41697	1.35116	0.849677	1.07733	0.906203	0.944402	0.698958	0.0325275
M0YXX4	Uncharacterized protein OS=Hordeum vulgare subsp. vulgare PE=4 SV=1 - [M0YXX4_HORVV]	133	15.4126	6.56592	1.09505	1.152	1.22396	1.157	0.886266	1.04726	0.838329	0.923952	0.798573	0.0336558
A0A1D5X245	Uncharacterized protein OS=Triticum aestivum PE=4 SV=1 - [A0A1D5X245_WHEAT]	673	74.3391	7.28369	1.12084	1.07242	1.26735	1.15354	0.894679	1.00081	0.93871	0.944732	0.818988	0.0343649
A0A1D5U0Y3	Uncharacterized protein OS=Triticum aestivum PE=4 SV=1 - [A0A1D5U0Y3_WHEAT]	517	55.2658	5.5415	1.13064	1.01674	1.17295	1.10677	0.947452	0.774978	0.933019	0.88515	0.799756	0.037466
A0A1D6A5I5	Uncharacterized protein OS=Triticum aestivum PE=4 SV=1 - [A0A1D6A5I5_WHEAT]	1344	145.714	5.89697	1.11103	1.02279	1.17407	1.10263	0.998757	0.849487	0.884896	0.911047	0.826248	0.0381291
A0A1D5YT21	Uncharacterized protein OS=Triticum aestivum PE=4 SV=1 - [A0A1D5YT21_WHEAT]	222	22.7442	9.62744	1.00254	1.09751	1.24839	1.11615	0.935834	0.879189	0.824479	0.879834	0.788276	0.0394876
M8CJ08	GDSL esterase/lipase OS=Aegilops tauschii GN=F775_15067 PE=4 SV=1 - [M8CJ08_AEGTA]	365	38.2594	8.89502	1.13511	1.26723	1.03264	1.14499	0.992085	0.805827	0.812835	0.870249	0.760046	0.0395094
M7YLJ3	Bifunctional protein FolD OS=Triticum urartu GN=TRIUR3_06311 PE=3 SV=1 - [M7YLJ3_TRIUA]	307	32.6824	8.49951	1.0802	1.11238	1.24905	1.14721	0.946976	1.02072	0.880817	0.949506	0.827664	0.0395202
A0A1D5ZL62	Uncharacterized protein OS=Triticum aestivum PE=4 SV=1 - [A0A1D5ZL62_WHEAT]	155	16.6756	6.25244	1.06584	1.11537	1.37055	1.18392	0.928305	0.896717	0.771722	0.865581	0.731115	0.0396148
A0A1D6S4A3	Uncharacterized protein OS=Triticum aestivum PE=4 SV=1 - [A0A1D6S4A3_WHEAT]	218	22.288	9.45166	0.997804	1.23551	1.26836	1.16723	0.923194	0.872261	0.924531	0.906662	0.776766	0.0400844
A0A1D5SSX4	Uncharacterized protein OS=Triticum aestivum PE=4 SV=1 - [A0A1D5SSX4_WHEAT]	114	12.7946	7.26904	0.965638	1.12553	0.937442	1.00954	0.798846	0.858393	0.822429	0.826556	0.818747	0.0400929
A0A1D6BN84	Uncharacterized protein OS=Triticum aestivum PE=3 SV=1 - [A0A1D6BN84_WHEAT]	197	20.2803	5.2876	1.18902	1.13348	1.61649	1.313	0.865297	0.885543	0.809925	0.853588	0.650107	0.040809
A0A1D5TFS7	Uncharacterized protein OS=Triticum aestivum PE=4 SV=1 - [A0A1D5TFS7_WHEAT]	164	17.8192	7.07861	0.98722	1.09674	1.20398	1.09598	0.938008	0.85647	0.898391	0.897623	0.819015	0.0412721
A0A1D5YA49	Uncharacterized protein OS=Triticum aestivum PE=4 SV=1 - [A0A1D5YA49_WHEAT]	770	83.6433	7.00537	1.31717	1.12018	1.05497	1.16411	0.821054	0.917518	0.963199	0.90059	0.773632	0.0418727
A0A1D6BM48	Uncharacterized protein OS=Triticum aestivum PE=3 SV=1 - [A0A1D6BM48_WHEAT]	480	52.1105	6.87354	1.19138	0.979821	1.1892	1.12013	0.829555	0.955783	0.877823	0.88772	0.792512	0.0426409
A0A1D6AR69	Uncharacterized protein OS=Triticum aestivum PE=4 SV=1 - [A0A1D6AR69_WHEAT]	327	33.9308	6.53662	1.10897	1.02462	1.27453	1.13604	0.898075	0.920106	0.947818	0.921999	0.811589	0.0458569
A0A1D6RFT1	Electron transfer flavoprotein-ubiquinone oxidoreductase, mitochondrial OS=Triticum aestivum PE=3 SV=1 - [A0A1D6RFT1_WHEAT]	578	63.6543	7.43018	0.939971	1.13358	1.14018	1.07124	0.899634	0.847197	0.893985	0.880272	0.821728	0.0478555
A0A1D6CCG2	Uncharacterized protein OS=Triticum aestivum PE=4 SV=1 - [A0A1D6CCG2_WHEAT]	559	61.3936	5.22412	1.16914	1.0337	1.36877	1.19054	0.958738	0.868668	0.695626	0.841011	0.706412	0.04813
A0A1D6CMU1	Uncharacterized protein OS=Triticum aestivum PE=3 SV=1 - [A0A1D6CMU1_WHEAT]	692	75.696	8.22119	1.08941	1.17101	1.54957	1.27	0.864442	0.903974	0.845352	0.871256	0.68603	0.049204
a Accession number in the uniprot database
b The number of amino acid residues
c Calculated molecular weight
d Calculated isoelectric point
