# Supplementary material for: Comparative Proteomic Analysis Provides New Insights Into Low Nitrogen-Promoted Primary Root Growth in Hexaploid Wheat
Source: Front Plant Sci. 2019 Feb 20;10:151. doi: 10.3389/fpls.2019.00151 (PMC6391680; doi:10.3389/fpls.2019.00151)
Supplement: Supplementary file 6 [file Table_6.XLSX]

## Sheet: sheet1
Table S6 List of differentially abundant proteins (DAPs) in the SRG_CK-SRG_LN comparison
Accessiona	Description	AAsb	MW [kDa]c	calc. pId	SRG_CK-1	SRG_CK-2	SRG_CK-3	Average SRG_CK	SRG_LN-1	SRG_LN-2	SRG_LN-3	Average SRG_LN	SRG_LN/SRG_CK	t test p value
N1R3G5	Cell elongation protein DIMINUTO OS=Aegilops tauschii GN=F775_27304 PE=4 SV=1 - [N1R3G5_AEGTA]	561	64.8401	8.17725	0.801507	0.844418	0.815426	0.82045	1.0752	1.09364	1.10144	1.09009	1.32865	5.39906e-05
A0A1D5TVK7	Uncharacterized protein OS=Triticum aestivum PE=4 SV=1 - [A0A1D5TVK7_WHEAT]	413	45.2039	8.55811	0.890501	0.889565	0.865567	0.881878	1.1408	1.15848	1.11458	1.13795	1.29037	7.16385e-05
A0A1D6B9G2	Phenylalanine ammonia-lyase OS=Triticum aestivum PE=3 SV=1 - [A0A1D6B9G2_WHEAT]	747	80.4015	6.49365	0.783139	0.753113	0.665294	0.733849	1.32738	1.37574	1.3355	1.34621	1.83445	9.0277e-05
A0A1D6AL49	Uncharacterized protein OS=Triticum aestivum PE=4 SV=1 - [A0A1D6AL49_WHEAT]	784	80.9851	7.6499	0.866611	0.86053	0.806279	0.844474	1.17935	1.15254	1.15488	1.16226	1.37631	0.000111287
A0A1D6AFJ4	Uncharacterized protein OS=Triticum aestivum PE=4 SV=1 - [A0A1D6AFJ4_WHEAT]	506	55.9265	8.36768	0.758831	0.799902	0.726958	0.761897	1.22951	1.16448	1.17988	1.19129	1.56359	0.000118199
M8CAB8	Nitrate transporter OS=Aegilops tauschii GN=F775_13375 PE=4 SV=1 - [M8CAB8_AEGTA]	505	54.4265	8.57275	0.545993	0.580751	0.624567	0.58377	1.61475	1.4985	1.36899	1.49408	2.55936	0.00025799
A0A1D5Z7K7	Uncharacterized protein OS=Triticum aestivum PE=4 SV=1 - [A0A1D5Z7K7_WHEAT]	334	36.5676	6.46826	0.858569	0.867195	0.884339	0.870034	1.10667	1.1734	1.11141	1.13049	1.29937	0.000334473
K3YSM6	Aspartate aminotransferase OS=Setaria italica GN=SETIT_017250mg PE=4 SV=1 - [K3YSM6_SETIT]	428	47.6188	6.84424	0.792816	0.756531	0.770885	0.773411	1.33511	1.18571	1.26856	1.26313	1.63319	0.000386912
A0A1D5U5D9	Amine oxidase OS=Triticum aestivum PE=3 SV=1 - [A0A1D5U5D9_WHEAT]	774	85.692	7.07861	0.926823	0.82057	0.873448	0.873614	1.18943	1.22649	1.18298	1.19964	1.37319	0.000626804
A0A1D6RWG5	Uncharacterized protein OS=Triticum aestivum PE=3 SV=1 - [A0A1D6RWG5_WHEAT]	476	51.4147	7.78174	0.828764	0.830795	0.840102	0.83322	1.20671	1.12957	1.25829	1.19819	1.43802	0.000628324
I1GRT5	Uncharacterized protein OS=Brachypodium distachyon GN=BRADI_1g19770 PE=4 SV=1 - [I1GRT5_BRADI]	275	29.6214	6.87354	0.619114	0.68039	0.736511	0.678672	1.00063	1.05356	1.02601	1.02673	1.51286	0.000725637
A0A0D9XE53	Uncharacterized protein OS=Leersia perrieri PE=3 SV=1 - [A0A0D9XE53_9ORYZ]	518	58.8227	8.47021	0.879813	0.917864	0.913741	0.903806	1.13676	1.0727	1.1233	1.11092	1.22916	0.00083187
A0A1D5UUZ4	Uncharacterized protein OS=Triticum aestivum PE=4 SV=1 - [A0A1D5UUZ4_WHEAT]	493	54.1525	5.87158	0.77223	0.807725	0.85458	0.811512	1.10285	1.04788	1.111	1.08725	1.33978	0.000883949
W5B1M0	Peroxidase OS=Triticum aestivum PE=3 SV=1 - [W5B1M0_WHEAT]	316	32.7642	6.17627	0.645087	0.737835	0.715278	0.6994	0.946955	0.991548	0.995823	0.978109	1.3985	0.000957096
M0Y761	Uncharacterized protein OS=Hordeum vulgare subsp. vulgare PE=4 SV=1 - [M0Y761_HORVV]	426	47.0036	6.81494	0.740577	0.67676	0.66315	0.693495	1.17184	1.26603	1.38737	1.27508	1.83863	0.000957996
M8C1I3	Sulfotransferase OS=Aegilops tauschii GN=F775_27902 PE=3 SV=1 - [M8C1I3_AEGTA]	350	40.2191	6.52197	0.790463	0.774403	0.711539	0.758802	1.1073	1.15922	1.04205	1.10286	1.45342	0.0011643
A0A1D5XBI8	Uncharacterized protein OS=Triticum aestivum PE=3 SV=1 - [A0A1D5XBI8_WHEAT]	216	23.6446	5.65576	0.797516	0.910267	0.815432	0.841072	1.32184	1.21627	1.36228	1.30013	1.5458	0.00119358
A0A1D5Y978	Uncharacterized protein OS=Triticum aestivum PE=4 SV=1 - [A0A1D5Y978_WHEAT]	186	19.7386	9.93506	0.853858	0.927993	0.903996	0.895282	1.22352	1.13876	1.14828	1.17019	1.30706	0.0013557
A0A1D5ZK05	Uncharacterized protein OS=Triticum aestivum PE=4 SV=1 - [A0A1D5ZK05_WHEAT]	291	32.8852	5.99854	0.83037	0.820695	0.803781	0.818282	1.18036	1.10993	1.05159	1.11396	1.36134	0.00147525
A0A1B5GEW3	Caleosin OS=Triticum aestivum GN=Clo9 PE=2 SV=1 - [A0A1B5GEW3_WHEAT]	234	26.0311	7.69385	0.730056	0.561509	0.662358	0.651307	1.1324	1.13402	1.28488	1.18377	1.81752	0.00163669
M7Z6I6	40S ribosomal protein S14 OS=Triticum urartu GN=TRIUR3_30873 PE=3 SV=1 - [M7Z6I6_TRIUA]	151	16.3567	10.5649	0.878934	0.792234	0.834496	0.835221	1.03306	1.11329	1.08866	1.07833	1.29108	0.0021358
A0A077RHT4	Uncharacterized protein OS=Triticum aestivum GN=TRAES_3BF273500010CFD_c1 PE=4 SV=1 - [A0A077RHT4_WHEAT]	275	29.67	6.16357	0.808734	0.785113	0.716027	0.769958	1.14843	1.14443	1.31385	1.20223	1.56143	0.00227453
E6Y0T1	Putative SNAP receptor protein OS=Triticum aestivum PE=2 SV=1 - [E6Y0T1_WHEAT]	302	34.237	7.95752	0.823736	0.782411	0.868659	0.824935	1.00399	1.01544	0.991785	1.00374	1.21675	0.00228387
A0A1D6A9W4	Uncharacterized protein OS=Triticum aestivum PE=4 SV=1 - [A0A1D6A9W4_WHEAT]	780	80.3677	7.97217	0.868194	0.925608	0.846264	0.880022	1.05912	1.10439	1.13194	1.09848	1.24825	0.00234706
Q8LPA7	Cold shock protein-1 OS=Triticum aestivum GN=WCSP1 PE=2 SV=1 - [Q8LPA7_WHEAT]	229	21.3703	6.1001	0.862406	0.877697	0.941426	0.893843	1.11187	1.11837	1.06329	1.09784	1.22823	0.0023803
A0A1D6AZY7	Uncharacterized protein OS=Triticum aestivum PE=3 SV=1 - [A0A1D6AZY7_WHEAT]	348	37.1025	5.03369	0.748793	0.704455	0.883549	0.778932	1.16788	1.14765	1.1369	1.15081	1.47742	0.00243047
A0A1D5SA14	Uncharacterized protein OS=Triticum aestivum PE=4 SV=1 - [A0A1D5SA14_WHEAT]	265	27.0348	6.18896	0.780641	0.777413	0.746637	0.76823	1.25648	1.06099	1.2096	1.17569	1.53038	0.00244193
A0A1D5XX39	Uncharacterized protein OS=Triticum aestivum PE=3 SV=1 - [A0A1D5XX39_WHEAT]	266	29.4756	4.83057	0.764649	0.706774	0.660213	0.710545	1.13181	1.01425	1.19193	1.11266	1.56593	0.00262599
A0A1D5TSF7	Uncharacterized protein OS=Triticum aestivum PE=4 SV=1 - [A0A1D5TSF7_WHEAT]	560	60.7899	6.23975	0.732294	0.871484	0.803459	0.802412	1.16304	1.08982	1.08915	1.114	1.38832	0.00270125
W5E5Z5	Uncharacterized protein OS=Triticum aestivum PE=4 SV=1 - [W5E5Z5_WHEAT]	388	41.065	9.89111	0.774458	0.646879	0.66861	0.696649	1.13923	1.14623	1.34472	1.21006	1.73697	0.00276333
A0A1D5Z580	Uncharacterized protein OS=Triticum aestivum PE=3 SV=1 - [A0A1D5Z580_WHEAT]	953	107.371	8.5874	0.925465	0.945289	0.986148	0.952301	1.21453	1.23623	1.13089	1.19388	1.25368	0.00277106
M7ZFS7	Peroxidase OS=Triticum urartu GN=TRIUR3_24022 PE=3 SV=1 - [M7ZFS7_TRIUA]	331	36.0261	5.73193	0.842984	0.766101	0.736789	0.781958	1.15481	1.10494	1.03001	1.09659	1.40236	0.00283288
A0A1D5UC52	Uncharacterized protein OS=Triticum aestivum PE=4 SV=1 - [A0A1D5UC52_WHEAT]	180	18.8816	6.32861	0.812475	0.851483	0.764537	0.809498	1.02737	1.03376	0.976056	1.01239	1.25064	0.00284253
A0A1D5YTQ9	Uncharacterized protein OS=Triticum aestivum PE=4 SV=1 - [A0A1D5YTQ9_WHEAT]	482	54.3244	5.99854	0.928803	0.810784	0.85478	0.864789	1.13975	1.27834	1.20669	1.20826	1.39717	0.00287987
W5B8C0	Uncharacterized protein OS=Triticum aestivum PE=3 SV=1 - [W5B8C0_WHEAT]	605	65.8421	5.26221	0.985936	0.887328	0.979876	0.951047	1.17081	1.20182	1.15514	1.17592	1.23645	0.00293164
A0A1D5WCE1	Uncharacterized protein OS=Triticum aestivum PE=4 SV=1 - [A0A1D5WCE1_WHEAT]	328	36.7573	6.0874	0.771393	0.724478	0.736147	0.744006	1.07473	1.07787	1.25473	1.13578	1.52657	0.00304549
A0A1D6BAA6	Uncharacterized protein OS=Triticum aestivum PE=4 SV=1 - [A0A1D6BAA6_WHEAT]	568	63.6466	9.18799	0.866476	0.914711	0.905366	0.895517	1.13817	1.14796	1.05019	1.11211	1.24186	0.00325789
A0A1D5ZL26	Uncharacterized protein OS=Triticum aestivum PE=4 SV=1 - [A0A1D5ZL26_WHEAT]	1343	143.689	6.01123	0.970536	0.864034	0.885387	0.906652	1.25434	1.17081	1.14992	1.19169	1.31438	0.00332951
I0JTW5	Eukaryotic translation initiation factor 3 subunit A OS=Triticum aestivum PE=3 SV=1 - [I0JTW5_WHEAT]	1012	116.831	9.34912	0.926613	0.776686	0.776516	0.826605	1.31116	1.4103	1.20307	1.30818	1.58259	0.00349245
A0A1D6AZ48	Uncharacterized protein OS=Triticum aestivum PE=4 SV=1 - [A0A1D6AZ48_WHEAT]	543	57.9184	5.31299	0.900422	0.747859	0.736159	0.794813	1.12058	1.14076	1.11394	1.1251	1.41555	0.00350202
F2E6M7	Predicted protein OS=Hordeum vulgare subsp. vulgare PE=2 SV=1 - [F2E6M7_HORVV]	1631	176.9	8.35303	0.896	0.89864	0.813053	0.869231	1.08334	1.166	1.20715	1.15216	1.3255	0.00354093
A0A0C4BKI9	Peroxidase OS=Triticum aestivum PE=3 SV=1 - [A0A0C4BKI9_WHEAT]	334	36.3077	4.94482	0.81802	0.884805	0.792805	0.831877	1.03685	1.15347	1.10052	1.09695	1.31864	0.00365998
A0A1D5Z9T3	Lon protease homolog 2, peroxisomal OS=Triticum aestivum PE=3 SV=1 - [A0A1D5Z9T3_WHEAT]	886	97.4608	7.69385	0.968518	0.863885	0.927617	0.920006	1.10388	1.15546	1.12171	1.12701	1.22501	0.00367686
Q8RWR6	Endoglucanase OS=Triticum aestivum PE=2 SV=1 - [Q8RWR6_WHEAT]	620	69.0604	9.05615	0.834095	0.974894	0.867147	0.892046	1.17484	1.16326	1.135	1.1577	1.2978	0.00383431
A0A1D5VH42	Uncharacterized protein OS=Triticum aestivum PE=4 SV=1 - [A0A1D5VH42_WHEAT]	699	77.1393	5.24951	0.796521	0.788378	0.914095	0.832998	1.19797	1.09309	1.21682	1.1693	1.40372	0.00385859
A0A1D6BHX5	Uncharacterized protein OS=Triticum aestivum PE=4 SV=1 - [A0A1D6BHX5_WHEAT]	519	56.5013	6.43018	0.884262	0.870138	0.894684	0.883028	1.09602	1.01379	1.11935	1.07639	1.21897	0.00413968
A0A1D6AKX6	Uncharacterized protein OS=Triticum aestivum PE=3 SV=1 - [A0A1D6AKX6_WHEAT]	899	99.9772	5.94775	0.921426	0.919988	0.879772	0.907062	1.05641	1.11546	1.17017	1.11401	1.22816	0.00434466
A0A1D6CJ39	Uncharacterized protein OS=Triticum aestivum PE=4 SV=1 - [A0A1D6CJ39_WHEAT]	309	33.8001	4.94482	0.921472	0.809584	0.712509	0.814521	1.19797	1.35336	1.40557	1.31897	1.61932	0.00436045
A0A1D5SNI7	Uncharacterized protein OS=Triticum aestivum PE=4 SV=1 - [A0A1D5SNI7_WHEAT]	314	33.4402	5.87158	0.849575	0.839843	0.829203	0.83954	1.03354	1.19912	1.15499	1.12921	1.34504	0.00436596
W5BRK9	Uncharacterized protein OS=Triticum aestivum PE=3 SV=1 - [W5BRK9_WHEAT]	206	23.5959	10.4624	0.828216	0.878063	0.900396	0.868892	1.0111	1.09374	1.06177	1.05554	1.21481	0.00438263
W5FZV5	Annexin OS=Triticum aestivum PE=3 SV=1 - [W5FZV5_WHEAT]	315	35.4122	8.86572	0.899541	0.848596	0.869032	0.872389	1.12737	1.07304	1.0177	1.0727	1.22961	0.00458876
A0A1D5YGY2	Uncharacterized protein OS=Triticum aestivum PE=4 SV=1 - [A0A1D5YGY2_WHEAT]	173	18.6523	5.68115	0.840801	0.788876	0.889663	0.83978	1.18628	1.11428	1.05036	1.11697	1.33008	0.00476543
R7WAE6	Uncharacterized protein OS=Aegilops tauschii GN=F775_42875 PE=4 SV=1 - [R7WAE6_AEGTA]	149	15.4279	6.75635	0.774678	0.701913	0.820108	0.765566	1.25713	1.06347	1.28152	1.20071	1.56839	0.00485067
A0A1D5RQA2	Uncharacterized protein OS=Triticum aestivum PE=4 SV=1 - [A0A1D5RQA2_WHEAT]	804	88.0613	8.38232	0.781394	0.699082	0.84396	0.774812	1.13449	1.40894	1.30069	1.28137	1.65379	0.00493422
A0A077S5S5	Uncharacterized protein OS=Triticum aestivum GN=TRAES_3BF019300130CFD_c1 PE=4 SV=1 - [A0A077S5S5_WHEAT]	238	26.3448	9.65674	0.943423	0.923179	0.961766	0.94279	1.20522	1.09604	1.11728	1.13952	1.20866	0.00504342
A0A1D5WHR0	Uncharacterized protein OS=Triticum aestivum PE=3 SV=1 - [A0A1D5WHR0_WHEAT]	972	108.199	6.87354	0.848634	0.772953	0.924603	0.84873	1.14423	1.0781	1.15718	1.1265	1.32728	0.0051988
W5FZD8	Uncharacterized protein OS=Triticum aestivum PE=3 SV=1 - [W5FZD8_WHEAT]	134	14.8085	5.30029	0.632913	0.77253	0.587727	0.66439	1.18741	1.10641	0.992357	1.09539	1.64872	0.00557062
C0PA67	Tubulin beta chain OS=Zea mays PE=2 SV=1 - [C0PA67_MAIZE]	529	59.1026	5.18604	0.867415	0.884176	0.911569	0.88772	1.23468	1.37822	1.15042	1.25444	1.41311	0.0056381
A0A1D5YMQ7	Uncharacterized protein OS=Triticum aestivum PE=4 SV=1 - [A0A1D5YMQ7_WHEAT]	525	54.9097	5.03369	0.8287	0.807956	0.734904	0.79052	1.282	1.06633	1.12638	1.15824	1.46516	0.00637291
M8BGK3	Uncharacterized protein OS=Aegilops tauschii GN=F775_05360 PE=4 SV=1 - [M8BGK3_AEGTA]	230	24.0905	4.06885	0.839925	0.887947	0.796608	0.841493	1.07283	0.987371	1.07388	1.04469	1.24147	0.00644316
N1QXJ3	KH domain-containing protein OS=Aegilops tauschii GN=F775_30084 PE=4 SV=1 - [N1QXJ3_AEGTA]	566	60.6878	7.06396	0.841213	0.670906	0.843571	0.78523	1.15538	1.05618	1.14242	1.118	1.42378	0.00692409
F2DE13	Predicted protein OS=Hordeum vulgare subsp. vulgare PE=2 SV=1 - [F2DE13_HORVV]	259	29.3906	10.3452	0.743258	0.673857	0.866967	0.76136	1.16964	1.0435	1.09456	1.10257	1.44815	0.00713749
A0A1D5SF92	Uncharacterized protein OS=Triticum aestivum PE=3 SV=1 - [A0A1D5SF92_WHEAT]	401	42.047	9.42236	0.795824	0.709208	0.876908	0.79398	1.02154	1.11095	1.11409	1.08219	1.363	0.00726133
A0A1D6RNT0	Uncharacterized protein OS=Triticum aestivum PE=4 SV=1 - [A0A1D6RNT0_WHEAT]	493	54.6055	6.29053	0.854282	0.867558	0.839295	0.853712	1.31024	1.11921	1.11079	1.18008	1.38229	0.00763831
A9UIE6	Protease inhibitor-like protein OS=Triticum aestivum PE=2 SV=1 - [A9UIE6_WHEAT]	126	12.8498	8.19189	0.826295	0.937705	0.851186	0.871729	1.03002	1.05064	1.09242	1.05769	1.21333	0.0084048
A0A1D5UWS9	Uncharacterized protein OS=Triticum aestivum PE=4 SV=1 - [A0A1D5UWS9_WHEAT]	799	89.391	6.771	0.89168	0.793749	0.898811	0.861413	1.04826	1.04616	1.1328	1.07574	1.24881	0.00841739
A0A1D5TZX7	Uncharacterized protein OS=Triticum aestivum PE=4 SV=1 - [A0A1D5TZX7_WHEAT]	316	33.7181	7.06396	0.848468	0.760827	0.797226	0.802174	1.06556	1.0957	1.27843	1.14656	1.42932	0.00841831
I1J3J4	Uncharacterized protein OS=Brachypodium distachyon GN=BRADI_5g26730 PE=4 SV=1 - [I1J3J4_BRADI]	1009	114.981	9.15869	0.894122	0.849129	0.847385	0.863545	1.20681	1.02849	1.14285	1.12605	1.30399	0.00846339
A0A1D5S7T7	Uncharacterized protein OS=Triticum aestivum PE=3 SV=1 - [A0A1D5S7T7_WHEAT]	134	14.8215	5.50342	0.856707	0.845554	0.861491	0.854584	0.977097	1.06664	1.12028	1.05467	1.23414	0.00890176
A0A1D5WMJ4	Uncharacterized protein OS=Triticum aestivum PE=4 SV=1 - [A0A1D5WMJ4_WHEAT]	661	73.2271	5.8335	0.814116	0.925289	0.890965	0.87679	1.07089	1.13049	1.03591	1.0791	1.23074	0.00921881
A0A1D6RRR6	Uncharacterized protein OS=Triticum aestivum PE=4 SV=1 - [A0A1D6RRR6_WHEAT]	426	46.3933	9.74463	0.825833	0.814102	0.89739	0.845775	1.14156	1.02858	1.02356	1.06457	1.25869	0.00926689
M7Z721	Uncharacterized protein OS=Triticum urartu GN=TRIUR3_30639 PE=4 SV=1 - [M7Z721_TRIUA]	87	9.29408	8.54346	0.787656	0.903622	0.823585	0.838288	0.99909	1.11244	1.08918	1.0669	1.27272	0.00933197
A0A1D5SUC0	Uncharacterized protein OS=Triticum aestivum PE=3 SV=1 - [A0A1D5SUC0_WHEAT]	396	41.8501	9.61279	0.867059	0.804588	0.759099	0.810249	1.40044	1.14254	1.14666	1.22988	1.5179	0.00988765
A0A1D5YTR6	Uncharacterized protein OS=Triticum aestivum PE=4 SV=1 - [A0A1D5YTR6_WHEAT]	196	22.6175	4.86865	0.873863	0.843929	0.842526	0.853439	1.00273	0.981036	1.10079	1.02818	1.20475	0.0102546
A0A1D5XI68	Uncharacterized protein OS=Triticum aestivum PE=4 SV=1 - [A0A1D5XI68_WHEAT]	2408	266.713	5.92236	0.852595	0.922283	0.74749	0.840789	1.57011	1.20468	1.35021	1.375	1.63537	0.0105195
A0A1D5UIV6	Uncharacterized protein OS=Triticum aestivum PE=4 SV=1 - [A0A1D5UIV6_WHEAT]	473	50.2139	5.24951	0.735652	0.705022	0.826074	0.755583	1.02238	0.963527	1.14258	1.04283	1.38016	0.0109233
A0A1D6DF08	Uncharacterized protein OS=Triticum aestivum PE=4 SV=1 - [A0A1D6DF08_WHEAT]	654	72.7852	5.24951	0.951536	0.852622	0.889866	0.898008	1.27517	1.08417	1.17107	1.17681	1.31046	0.0110256
F2E390	Ribosomal protein OS=Hordeum vulgare subsp. vulgare PE=2 SV=1 - [F2E390_HORVV]	216	24.5423	9.979	0.817191	0.833087	0.806845	0.819041	0.986537	1.0909	0.950353	1.00926	1.23225	0.0113134
M0UUW0	Uncharacterized protein OS=Hordeum vulgare subsp. vulgare PE=4 SV=1 - [M0UUW0_HORVV]	113	12.6843	5.89697	0.839055	0.92046	0.740983	0.833499	1.12095	1.06597	1.05323	1.08005	1.2958	0.0115898
A0A1D5V330	Uncharacterized protein OS=Triticum aestivum PE=4 SV=1 - [A0A1D5V330_WHEAT]	317	34.2883	6.354	0.872103	0.800163	0.778385	0.816883	1.31382	1.18093	1.04515	1.17997	1.44447	0.0117155
M0YQN1	Uncharacterized protein OS=Hordeum vulgare subsp. vulgare PE=4 SV=1 - [M0YQN1_HORVV]	224	24.8617	5.77002	0.931348	0.75273	0.764427	0.816168	1.06534	1.09454	1.18445	1.11478	1.36587	0.0117209
A0A1D5Z020	Uncharacterized protein OS=Triticum aestivum PE=3 SV=1 - [A0A1D5Z020_WHEAT]	203	21.5541	8.45557	0.8733	0.966408	0.856827	0.898845	1.35556	1.11679	1.35865	1.277	1.42071	0.0122239
A0A1D5S4V0	Glycosyltransferases OS=Triticum aestivum PE=3 SV=1 - [A0A1D5S4V0_WHEAT]	382	41.3261	9.26123	0.883578	0.780284	0.896005	0.853289	1.41231	1.25446	1.10958	1.25878	1.47522	0.0128745
A0A1D5V1T8	Uncharacterized protein OS=Triticum aestivum PE=4 SV=1 - [A0A1D5V1T8_WHEAT]	540	57.1416	6.0874	0.756069	0.875322	0.830146	0.820512	1.00541	1.00925	0.951473	0.988709	1.20499	0.0130149
A0A1D6L5Q5	Uncharacterized protein OS=Zea mays PE=3 SV=1 - [A0A1D6L5Q5_MAIZE]	423	46.7529	9.27588	1.0001	0.651457	0.608945	0.753502	1.85985	1.52	1.3502	1.57669	2.09248	0.0133284
I1IYT9	Amine oxidase OS=Brachypodium distachyon PE=3 SV=1 - [I1IYT9_BRADI]	750	83.9254	7.37158	0.888089	0.88409	0.975383	0.915854	1.07906	1.24041	1.11941	1.14629	1.25161	0.015476
V9HXE6	Uncharacterized protein OS=Triticum aestivum PE=2 SV=1 - [V9HXE6_WHEAT]	175	19.5422	8.17725	0.881225	0.831725	0.906176	0.873042	1.00583	1.03812	1.14351	1.06249	1.21699	0.0156941
M0Z5I0	Uncharacterized protein OS=Hordeum vulgare subsp. vulgare PE=4 SV=1 - [M0Z5I0_HORVV]	133	15.5905	10.5942	0.801618	0.882311	0.859409	0.847779	1.0591	1.09275	1.28293	1.14493	1.3505	0.0157116
M0V4I6	Uncharacterized protein OS=Hordeum vulgare subsp. vulgare PE=4 SV=1 - [M0V4I6_HORVV]	63	6.75958	8.47021	0.79325	0.797975	0.922179	0.837801	1.08203	0.987653	1.05882	1.04283	1.24472	0.0157279
M8AJ70	Uncharacterized protein OS=Triticum urartu GN=TRIUR3_28468 PE=4 SV=1 - [M8AJ70_TRIUA]	485	54.5412	8.00146	0.908972	0.922156	0.763937	0.865022	1.1413	1.25331	1.07457	1.15639	1.33684	0.0160398
M8AVH2	Signal recognition particle subunit SRP72 OS=Aegilops tauschii GN=F775_29274 PE=3 SV=1 - [M8AVH2_AEGTA]	663	73.1302	8.96826	0.719526	0.794466	0.778894	0.764295	0.923653	0.924034	1.06178	0.969822	1.26891	0.0160813
W5AAN4	Peroxidase OS=Triticum aestivum PE=3 SV=1 - [W5AAN4_WHEAT]	341	36.8025	7.72314	0.988601	0.913772	0.773412	0.891928	1.28107	1.2139	1.5172	1.33739	1.49944	0.0162055
M8CFC4	40S ribosomal protein SA OS=Aegilops tauschii GN=F775_32135 PE=3 SV=1 - [M8CFC4_AEGTA]	308	33.2775	5.021	0.838686	0.739564	0.789564	0.789271	1.63718	1.12205	1.42774	1.39566	1.76829	0.0163737
A0A1D6BTN1	Uncharacterized protein OS=Triticum aestivum PE=3 SV=1 - [A0A1D6BTN1_WHEAT]	746	77.8141	5.30029	0.868716	0.811696	0.932452	0.870955	1.16151	1.38614	1.12499	1.22421	1.4056	0.0164168
A0A1D6BNL6	Uncharacterized protein OS=Triticum aestivum PE=4 SV=1 - [A0A1D6BNL6_WHEAT]	449	48.5036	5.68115	0.767092	0.807516	0.725112	0.766573	1.00643	1.02956	1.25653	1.09751	1.43171	0.0164757
A0A1D5WQB1	Uncharacterized protein OS=Triticum aestivum PE=4 SV=1 - [A0A1D5WQB1_WHEAT]	482	53.2111	6.49365	0.764626	0.951324	0.937309	0.88442	1.16738	1.12693	1.0993	1.1312	1.27903	0.0174746
A0A1D6RGB4	Uncharacterized protein OS=Triticum aestivum PE=4 SV=1 - [A0A1D6RGB4_WHEAT]	961	106.486	4.90674	0.772021	0.941905	0.90294	0.872289	1.05699	1.11164	1.18017	1.11626	1.2797	0.0175135
A0A1D5XGR8	Peroxidase OS=Triticum aestivum PE=3 SV=1 - [A0A1D5XGR8_WHEAT]	314	32.8925	6.21436	0.773542	0.798563	0.643029	0.738378	1.58388	1.06751	1.47384	1.37508	1.8623	0.0179012
W5AMN1	Uncharacterized protein OS=Triticum aestivum PE=4 SV=1 - [W5AMN1_WHEAT]	453	48.5857	5.88428	0.835206	0.830989	0.837808	0.834668	1.17811	1.02731	0.982209	1.06254	1.27301	0.0183791
M8BAW1	60S ribosomal protein L27 OS=Aegilops tauschii GN=F775_27312 PE=3 SV=1 - [M8BAW1_AEGTA]	137	15.4927	10.4771	0.955565	0.982455	0.836326	0.924782	1.26407	1.08804	1.25671	1.20294	1.30078	0.0188902
A0A1D5TG93	Peroxidase OS=Triticum aestivum PE=3 SV=1 - [A0A1D5TG93_WHEAT]	345	37.8399	6.53662	0.843746	0.825381	0.793872	0.821	1.02022	0.937473	1.11643	1.02471	1.24812	0.0192357
Q9ZTU7	Blue copper-binding protein homolog OS=Triticum aestivum GN=S85 PE=2 SV=1 - [Q9ZTU7_WHEAT]	176	17.4075	5.8335	0.838019	0.908355	0.853685	0.866686	1.13554	0.973211	1.08569	1.06481	1.2286	0.0195748
A0A1D5ZZJ3	Uncharacterized protein OS=Triticum aestivum PE=4 SV=1 - [A0A1D5ZZJ3_WHEAT]	743	86.1031	5.89697	0.884745	0.934074	0.837246	0.885355	1.09055	1.00511	1.16357	1.08641	1.22709	0.019989
A0A1D6ACP8	Ammonium transporter OS=Triticum aestivum PE=3 SV=1 - [A0A1D6ACP8_WHEAT]	503	52.8177	7.7085	0.758935	0.744247	0.694171	0.732451	1.45308	1.35932	0.988786	1.26706	1.72989	0.0201903
M8A140	Tricetin 3',4',5'-O-trimethyltransferase OS=Triticum urartu GN=TRIUR3_31086 PE=3 SV=1 - [M8A140_TRIUA]	318	34.3224	5.94775	0.419209	0.754709	0.709035	0.627651	1.76785	1.16615	1.30188	1.41196	2.24959	0.0203136
A0A1D5XGN6	Uncharacterized protein OS=Triticum aestivum PE=4 SV=1 - [A0A1D5XGN6_WHEAT]	539	57.6903	7.2251	0.891985	0.825546	0.928086	0.881872	1.10762	0.992492	1.13174	1.07728	1.22159	0.0203336
A0A1D6DG68	Uncharacterized protein OS=Triticum aestivum PE=3 SV=1 - [A0A1D6DG68_WHEAT]	513	55.434	5.84619	0.888176	0.82639	0.927647	0.880738	1.20446	1.04004	1.06151	1.102	1.25123	0.0204085
A0A1D5WZ74	UDP-glucose 6-dehydrogenase OS=Triticum aestivum PE=3 SV=1 - [A0A1D5WZ74_WHEAT]	369	40.919	6.13818	0.654362	0.72848	0.654477	0.679106	1.35257	1.1555	0.925341	1.14447	1.68526	0.0209014
A0A1D5V934	Uncharacterized protein OS=Triticum aestivum PE=4 SV=1 - [A0A1D5V934_WHEAT]	2031	223.801	8.1626	0.957408	0.994332	0.923133	0.958291	1.30252	1.1251	1.13019	1.18593	1.23755	0.0211684
A0A1D6RCT3	Uncharacterized protein OS=Triticum aestivum PE=4 SV=1 - [A0A1D6RCT3_WHEAT]	205	22.2119	4.42432	0.606633	0.440602	0.748227	0.598487	0.876297	1.05664	1.09672	1.00988	1.68739	0.0212049
W5BAM5	Uncharacterized protein OS=Triticum aestivum PE=4 SV=1 - [W5BAM5_WHEAT]	377	40.1821	7.34229	0.809237	0.913679	0.773108	0.832008	1.24064	1.05772	1.40957	1.23598	1.48553	0.0213395
A0A1D5SEM9	Uncharacterized protein OS=Triticum aestivum PE=3 SV=1 - [A0A1D5SEM9_WHEAT]	313	31.4685	9.56885	0.909287	0.828896	0.906895	0.881693	1.20792	1.0239	1.07939	1.10374	1.25184	0.0214587
A0A1D5T9N5	Uncharacterized protein OS=Triticum aestivum PE=3 SV=1 - [A0A1D5T9N5_WHEAT]	1069	122.801	4.97021	0.855823	0.886182	0.837671	0.859892	0.980701	1.00255	1.13037	1.03787	1.20698	0.0217901
A0A1D5X9S8	Peroxidase OS=Triticum aestivum PE=3 SV=1 - [A0A1D5X9S8_WHEAT]	330	35.2013	4.76709	0.837643	0.811846	0.873172	0.840887	1.10533	0.946292	1.13154	1.06105	1.26183	0.0220364
Q75QN9	Cold shock domain protein 2 OS=Triticum aestivum GN=WCSP2 PE=2 SV=1 - [Q75QN9_WHEAT]	205	19.2135	5.90967	0.822929	0.669823	0.781374	0.758042	0.920017	1.06063	1.12897	1.03654	1.36739	0.022081
A0A1D5UWY5	Uncharacterized protein OS=Triticum aestivum PE=4 SV=1 - [A0A1D5UWY5_WHEAT]	350	37.5062	6.13818	0.884788	0.825403	0.742572	0.817588	1.43592	1.11334	1.12783	1.22569	1.49916	0.0225182
M0V5X8	Uncharacterized protein OS=Hordeum vulgare subsp. vulgare PE=4 SV=1 - [M0V5X8_HORVV]	208	23.9964	5.05908	0.915705	0.830628	0.915023	0.887119	1.03969	1.19657	1.05066	1.09564	1.23506	0.0227537
Q75QN8	Cold shock domain protein 3 OS=Triticum aestivum GN=WCSP3 PE=2 SV=1 - [Q75QN8_WHEAT]	231	21.5304	6.1001	0.850792	0.746308	0.687379	0.761493	1.27457	0.99741	1.05501	1.109	1.45634	0.0231314
R7WBQ0	Lipoxygenase OS=Aegilops tauschii GN=F775_20424 PE=3 SV=1 - [R7WBQ0_AEGTA]	735	82.7438	8.67529	0.855376	0.941028	0.868571	0.888325	1.16396	1.03239	1.02511	1.07382	1.20882	0.0239989
W5CCH5	Uncharacterized protein OS=Triticum aestivum PE=4 SV=1 - [W5CCH5_WHEAT]	143	16.2487	10.3159	0.827463	0.737602	0.868016	0.811027	0.932555	1.03219	1.07555	1.01343	1.24956	0.024103
M0XBC6	Uncharacterized protein OS=Hordeum vulgare subsp. vulgare PE=4 SV=1 - [M0XBC6_HORVV]	64	7.36079	10.3745	0.757849	0.718982	0.644558	0.70713	1.65349	1.5622	1.02111	1.41227	1.99718	0.024373
A0A1D5VDH3	Uncharacterized protein OS=Triticum aestivum PE=4 SV=1 - [A0A1D5VDH3_WHEAT]	261	27.8518	5.26221	0.894182	0.813653	0.900197	0.869344	0.999339	1.22664	1.14006	1.12201	1.29064	0.024547
A0A1D5WT94	Uncharacterized protein OS=Triticum aestivum PE=4 SV=1 - [A0A1D5WT94_WHEAT]	864	96.2076	9.0415	1.06232	0.887418	0.860503	0.936748	1.14284	1.16837	1.16863	1.15995	1.23827	0.0249841
A0A1D5VJZ1	Uncharacterized protein OS=Triticum aestivum PE=4 SV=1 - [A0A1D5VJZ1_WHEAT]	209	22.378	5.04639	0.854817	0.889098	0.728532	0.824149	0.981481	1.09017	1.01417	1.02861	1.24809	0.0249843
A0A1D5XVM8	Uncharacterized protein OS=Triticum aestivum PE=4 SV=1 - [A0A1D5XVM8_WHEAT]	416	44.6264	5.60498	0.943277	0.885573	0.912111	0.913654	1.26934	1.18188	1.03296	1.16139	1.27115	0.0251261
A0A1D6CTG9	Uncharacterized protein OS=Triticum aestivum PE=4 SV=1 - [A0A1D6CTG9_WHEAT]	675	74.019	7.44482	1.00367	0.896752	0.837693	0.912706	1.05698	1.10659	1.14878	1.10412	1.20972	0.0258543
A0A1D5TH73	Uncharacterized protein OS=Triticum aestivum PE=4 SV=1 - [A0A1D5TH73_WHEAT]	198	19.5689	8.5874	0.789337	0.804427	0.717044	0.770269	1.27175	0.986501	1.02159	1.09328	1.41935	0.0261796
M0UML1	Uncharacterized protein OS=Hordeum vulgare subsp. vulgare PE=4 SV=1 - [M0UML1_HORVV]	309	34.1388	9.12939	1.06267	0.892725	0.880938	0.945443	1.13835	1.13947	1.17972	1.15251	1.21902	0.0263926
F2DDZ6	Predicted protein OS=Hordeum vulgare subsp. vulgare PE=2 SV=1 - [F2DDZ6_HORVV]	637	69.2709	7.07861	0.855332	0.855251	0.846788	0.852457	1.26917	1.0266	1.05224	1.116	1.30916	0.0267078
A0A1D6SEC2	Uncharacterized protein OS=Triticum aestivum PE=3 SV=1 - [A0A1D6SEC2_WHEAT]	221	24.7368	9.42236	0.847079	0.795925	0.888477	0.843827	1.05924	1.05076	0.929044	1.01302	1.2005	0.0274343
M7YVQ9	Peroxisomal membrane protein PMP22 OS=Triticum urartu GN=TRIUR3_33089 PE=3 SV=1 - [M7YVQ9_TRIUA]	148	16.6209	10.2573	0.855629	0.792584	0.915361	0.854524	1.38931	1.17979	1.0537	1.2076	1.41318	0.0274842
M7ZIQ2	Putative glutathione S-transferase GSTF1 OS=Triticum urartu GN=TRIUR3_27494 PE=3 SV=1 - [M7ZIQ2_TRIUA]	219	24.9708	6.43018	0.903731	0.713868	0.787494	0.801698	1.3616	1.05543	1.10149	1.17284	1.46294	0.0280801
A0A1D5UZR0	Uncharacterized protein OS=Triticum aestivum PE=4 SV=1 - [A0A1D5UZR0_WHEAT]	196	20.0888	4.97021	0.917209	0.931001	0.917976	0.922062	1.05057	1.23828	1.34529	1.21138	1.31377	0.0284536
M0UI74	Uncharacterized protein OS=Hordeum vulgare subsp. vulgare PE=4 SV=1 - [M0UI74_HORVV]	209	23.3561	8.76318	0.893077	0.878138	0.941673	0.904296	1.33954	1.07757	1.12546	1.18086	1.30583	0.028823
M7Z294	Dihydroorotase, mitochondrial OS=Triticum urartu GN=TRIUR3_17596 PE=3 SV=1 - [M7Z294_TRIUA]	355	39.082	6.94678	0.830591	0.800664	0.732681	0.787979	1.03895	0.985173	1.27488	1.09967	1.39556	0.0290739
A0A1D5WYX0	Uncharacterized protein OS=Triticum aestivum PE=4 SV=1 - [A0A1D5WYX0_WHEAT]	1919	214.037	5.84619	0.928025	0.886401	0.999013	0.937813	1.26116	1.07624	1.12031	1.15257	1.229	0.0294465
P00068	Cytochrome c OS=Triticum aestivum PE=1 SV=1 - [CYC_WHEAT]	112	12.0401	9.31982	0.734346	0.812134	0.878479	0.80832	1.05733	0.930913	1.11435	1.0342	1.27944	0.0298111
R7W487	Adenylate kinase, chloroplastic OS=Aegilops tauschii GN=F775_13118 PE=3 SV=1 - [R7W487_AEGTA]	240	26.3226	5.12256	0.833947	0.670312	0.92187	0.808709	1.24887	1.05075	1.07955	1.12639	1.39282	0.0298578
M7YQC4	Tropinone reductase 1 OS=Triticum urartu GN=TRIUR3_14012 PE=4 SV=1 - [M7YQC4_TRIUA]	244	25.7792	5.78271	0.924851	0.973273	0.859436	0.919187	1.32341	1.05685	1.20615	1.19547	1.30057	0.0301216
A0A0C4BIZ6	UMP-CMP kinase OS=Triticum aestivum PE=3 SV=1 - [A0A0C4BIZ6_WHEAT]	213	23.6172	5.38916	0.75462	0.92044	0.933721	0.869593	1.02654	1.09257	1.10892	1.07601	1.23737	0.0304183
A0A1D5U5B7	Peroxidase OS=Triticum aestivum PE=3 SV=1 - [A0A1D5U5B7_WHEAT]	334	36.1874	8.96826	0.747143	0.789466	0.646132	0.727581	1.08768	1.07898	1.52519	1.23061	1.69138	0.0304754
N1R4I5	Uncharacterized protein OS=Aegilops tauschii GN=F775_27090 PE=4 SV=1 - [N1R4I5_AEGTA]	141	15.5551	9.68604	0.805886	0.833682	0.551191	0.730253	0.966522	1.12437	1.12828	1.07306	1.46943	0.0304828
Q7X744	Ribosomal protein L3 OS=Triticum aestivum GN=RPL3 PE=1 SV=1 - [Q7X744_WHEAT]	389	44.5937	10.0229	0.756713	0.842445	0.977594	0.858917	1.0419	1.08871	1.1052	1.0786	1.25577	0.0305752
A0A1D5YM84	Uncharacterized protein OS=Triticum aestivum PE=4 SV=1 - [A0A1D5YM84_WHEAT]	773	85.0746	7.7085	0.846008	0.930391	0.921884	0.899428	1.16772	1.12958	0.991005	1.0961	1.21867	0.0305878
A0A1D5SGZ4	Uncharacterized protein OS=Triticum aestivum PE=4 SV=1 - [A0A1D5SGZ4_WHEAT]	219	20.7331	6.1001	0.856526	0.755469	0.75546	0.789152	1.41381	1.0949	1.04352	1.18408	1.50044	0.030669
A0A1D5Y8B8	Uncharacterized protein OS=Triticum aestivum PE=3 SV=1 - [A0A1D5Y8B8_WHEAT]	295	31.2526	9.34912	0.524978	0.659182	0.643206	0.609122	0.842295	0.95333	1.23309	1.00957	1.65742	0.0317789
M0Y066	Uncharacterized protein OS=Hordeum vulgare subsp. vulgare PE=4 SV=1 - [M0Y066_HORVV]	336	35.8593	9.94971	0.879329	0.813867	0.841982	0.845059	0.946166	1.18463	1.10617	1.07899	1.27682	0.0323285
F2DNP4	Predicted protein OS=Hordeum vulgare subsp. vulgare PE=2 SV=1 - [F2DNP4_HORVV]	289	31.5027	7.03467	1.02048	0.923535	0.97301	0.972342	1.30289	1.09021	1.17762	1.19024	1.2241	0.0324235
M0WM50	Uncharacterized protein OS=Hordeum vulgare subsp. vulgare PE=4 SV=1 - [M0WM50_HORVV]	346	37.5438	5.42725	0.840452	0.933774	0.880931	0.885052	1.25999	1.02611	1.0867	1.12427	1.27028	0.0333756
Q5XUU8	14-3-3 protein OS=Triticum aestivum PE=2 SV=1 - [Q5XUU8_WHEAT]	263	29.8689	4.67822	0.892113	0.657682	0.9295	0.826432	1.22821	1.27624	1.0397	1.18139	1.4295	0.0334826
W5FN49	Uncharacterized protein OS=Triticum aestivum PE=4 SV=1 - [W5FN49_WHEAT]	810	86.1469	8.49951	0.881148	0.785418	0.763655	0.810073	0.917857	1.09749	1.01602	1.01045	1.24736	0.0338993
A0A1D6BBC4	Uncharacterized protein OS=Triticum aestivum PE=3 SV=1 - [A0A1D6BBC4_WHEAT]	491	53.6137	8.01611	0.938028	0.784534	0.941284	0.887949	1.05394	1.05455	1.17158	1.09336	1.23133	0.033927
N1QVB3	T-complex protein 1 subunit zeta OS=Aegilops tauschii GN=F775_30172 PE=3 SV=1 - [N1QVB3_AEGTA]	535	59.0017	6.49365	0.875287	0.664203	0.900763	0.813418	1.4917	1.08433	1.20534	1.26046	1.54958	0.0346927
M7YYD3	Uncharacterized protein OS=Triticum urartu GN=TRIUR3_06777 PE=4 SV=1 - [M7YYD3_TRIUA]	161	16.43	9.90576	1.05314	0.639814	0.690676	0.794542	1.12091	1.3378	1.28767	1.24879	1.57172	0.0356125
W5DTP9	Uncharacterized protein OS=Triticum aestivum PE=4 SV=1 - [W5DTP9_WHEAT]	136	15.1582	6.52197	0.859858	0.801902	0.779159	0.81364	0.934432	1.12286	1.2362	1.09783	1.34928	0.0356929
A0A1D5V616	Uncharacterized protein OS=Triticum aestivum PE=4 SV=1 - [A0A1D5V616_WHEAT]	122	13.8022	9.29053	0.719949	0.923299	0.684007	0.775752	1.07373	1.02749	1.32606	1.14243	1.47267	0.0368743
A0A1D6RMU2	Hexosyltransferase OS=Triticum aestivum PE=3 SV=1 - [A0A1D6RMU2_WHEAT]	319	36.4754	6.25244	0.829941	0.880749	0.600894	0.770528	1.04172	1.0064	1.14132	1.06314	1.37976	0.0370229
A0A1D5W1T3	Uncharacterized protein OS=Triticum aestivum PE=4 SV=1 - [A0A1D5W1T3_WHEAT]	204	21.8725	4.84326	0.791926	0.873977	0.668741	0.778215	0.974017	0.951089	1.09946	1.00819	1.29552	0.0380104
A0A1D6BMH3	Uncharacterized protein OS=Triticum aestivum PE=4 SV=1 - [A0A1D6BMH3_WHEAT]	557	59.3916	5.51611	0.692601	0.8308	0.86094	0.79478	1.44268	1.09084	1.06362	1.19905	1.50865	0.0380862
M7YE93	Uncharacterized protein OS=Triticum urartu GN=TRIUR3_10179 PE=4 SV=1 - [M7YE93_TRIUA]	296	32.9161	6.72705	0.7905	0.879467	0.931838	0.867268	1.15003	0.991213	1.03323	1.05816	1.22011	0.0386374
A0A1D5Y3F5	Uncharacterized protein OS=Triticum aestivum PE=4 SV=1 - [A0A1D5Y3F5_WHEAT]	545	58.3029	8.71924	0.932946	0.881405	0.751619	0.855323	1.15781	0.979603	1.14041	1.09261	1.27742	0.0387339
K3Z9V6	Uncharacterized protein OS=Setaria italica GN=SETIT_023327mg PE=3 SV=1 - [K3Z9V6_SETIT]	193	22.0564	6.80029	0.784157	0.785536	0.817853	0.795849	0.962179	1.30926	1.05709	1.10951	1.39412	0.0394843
A0A1D5XHX2	Peroxidase OS=Triticum aestivum PE=3 SV=1 - [A0A1D5XHX2_WHEAT]	331	34.0438	5.93506	0.901972	0.80827	0.844006	0.851416	1.15679	0.973523	1.29101	1.14044	1.33946	0.0394997
F2CQC7	Predicted protein OS=Hordeum vulgare subsp. vulgare PE=2 SV=1 - [F2CQC7_HORVV]	149	16.8402	10.6528	0.630559	0.874246	0.716926	0.740577	0.918886	0.979164	1.03713	0.978394	1.32112	0.0396573
F2CT73	Predicted protein OS=Hordeum vulgare subsp. vulgare PE=2 SV=1 - [F2CT73_HORVV]	261	28.1738	11.0776	0.903365	0.879611	0.945163	0.90938	1.26596	1.0305	1.08787	1.12811	1.24053	0.0407881
A0A1D5VYX5	Uncharacterized protein OS=Triticum aestivum PE=4 SV=1 - [A0A1D5VYX5_WHEAT]	326	36.3523	5.68115	0.878699	0.71994	0.993227	0.863955	1.1842	1.07556	1.09326	1.11767	1.29367	0.0420829
A0A1D6BMQ9	Uncharacterized protein OS=Triticum aestivum PE=3 SV=1 - [A0A1D6BMQ9_WHEAT]	369	40.0795	5.77002	0.913797	0.72952	0.875699	0.839672	0.991806	1.13663	1.02051	1.04965	1.25007	0.0425527
I3NM23	Lipoxygenase OS=Triticum aestivum GN=Lpx PE=3 SV=1 - [I3NM23_WHEAT]	861	95.9192	6.27783	0.777027	0.795841	0.862909	0.811926	1.62993	1.18253	1.09526	1.30257	1.6043	0.0429551
A0A1D5Y0V1	Uncharacterized protein OS=Triticum aestivum PE=4 SV=1 - [A0A1D5Y0V1_WHEAT]	585	63.1092	6.75635	0.81133	0.988397	0.774338	0.858022	1.31299	1.0421	1.12652	1.16054	1.35257	0.0434498
M7ZNY2	Subtilisin-like protease OS=Triticum urartu GN=TRIUR3_05380 PE=4 SV=1 - [M7ZNY2_TRIUA]	474	50.2453	7.29834	0.904884	0.821989	0.919105	0.881993	1.08992	1.15441	0.962034	1.06879	1.21179	0.0435571
A0A1D6CEF7	Uncharacterized protein OS=Triticum aestivum PE=4 SV=1 - [A0A1D6CEF7_WHEAT]	353	37.5949	5.04639	0.763384	1.0044	0.811645	0.859811	1.26016	1.03498	1.14193	1.14569	1.33249	0.0436713
A0A0Q3HK38	Lipoxygenase OS=Brachypodium distachyon GN=BRADI_1g72690 PE=3 SV=1 - [A0A0Q3HK38_BRADI]	884	98.6914	7.06396	0.760744	0.927705	0.743498	0.810649	1.27497	0.950952	1.27507	1.167	1.43958	0.0442032
A0A1D5S7B9	Uncharacterized protein OS=Triticum aestivum PE=4 SV=1 - [A0A1D5S7B9_WHEAT]	442	47.9716	8.86572	0.746203	0.835169	0.842223	0.807865	1.39514	1.08064	1.01035	1.16204	1.43841	0.0442646
M8CGD5	14 kDa proline-rich protein OS=Aegilops tauschii GN=F775_06051 PE=4 SV=1 - [M8CGD5_AEGTA]	131	13.328	8.35303	0.647305	0.465895	0.798023	0.637075	0.872895	1.33524	1.12796	1.11203	1.74553	0.0447697
A0A1D5T019	Uncharacterized protein OS=Triticum aestivum PE=3 SV=1 - [A0A1D5T019_WHEAT]	292	31.4332	9.26123	0.954627	0.599323	0.723236	0.759062	1.04546	1.5487	1.23674	1.27697	1.6823	0.0450374
W5AYV5	Uncharacterized protein OS=Triticum aestivum PE=3 SV=1 - [W5AYV5_WHEAT]	412	45.0619	8.85107	0.870914	0.764442	0.962976	0.866111	0.991401	1.07978	1.09869	1.05662	1.21996	0.0451302
A0A1D5ZBB5	Uncharacterized protein OS=Triticum aestivum PE=3 SV=1 - [A0A1D5ZBB5_WHEAT]	189	21.1117	5.92236	0.899497	0.68511	0.862086	0.815564	0.959592	1.0661	1.05012	1.02527	1.25713	0.0470965
W5DFE7	Uncharacterized protein OS=Triticum aestivum GN=TRAES_3BF059300030CFD_c1 PE=4 SV=1 - [W5DFE7_WHEAT]	608	65.9	7.47412	0.910082	0.971119	0.910516	0.930572	1.24606	1.07971	1.03488	1.12021	1.20379	0.0480557
A0A1D5SWP7	Peroxidase OS=Triticum aestivum PE=3 SV=1 - [A0A1D5SWP7_WHEAT]	331	34.175	7.23975	0.788783	0.911337	0.771974	0.824032	1.22063	0.938824	1.09136	1.08361	1.315	0.0485504
B7ZWW8	Uncharacterized protein OS=Zea mays PE=2 SV=1 - [B7ZWW8_MAIZE]	305	32.5541	7.34229	0.776463	0.934079	0.859558	0.8567	1.31701	0.997357	1.126	1.14679	1.33861	0.0485611
K3ZSU9	Uncharacterized protein OS=Setaria italica GN=SETIT_029679mg PE=4 SV=1 - [K3ZSU9_SETIT]	482	52.9679	5.36377	0.855592	0.775613	0.828406	0.81987	0.883671	1.08406	1.07787	1.0152	1.23825	0.048996
W5FFL9	Uncharacterized protein OS=Triticum aestivum PE=4 SV=1 - [W5FFL9_WHEAT]	258	29.0033	5.59229	0.861103	0.888054	0.951329	0.900162	1.02704	1.29917	1.09389	1.14003	1.26648	0.0495642
A0A1D5V9G7	Uncharacterized protein OS=Triticum aestivum PE=3 SV=1 - [A0A1D5V9G7_WHEAT]	489	52.0509	9.80322	0.838466	0.920066	0.865839	0.87479	1.19436	0.952136	1.09791	1.08147	1.23626	0.0498785
M8AYK6	Uncharacterized protein OS=Triticum urartu GN=TRIUR3_20351 PE=4 SV=1 - [M8AYK6_TRIUA]	775	85.8542	7.95752	1.40131	1.51936	1.45489	1.45852	0.591182	0.593033	0.585894	0.590036	0.404544	1.42708e-05
A0A1D5TLL4	Uncharacterized protein OS=Triticum aestivum PE=4 SV=1 - [A0A1D5TLL4_WHEAT]	257	27.2606	5.05908	1.10787	1.11269	1.1336	1.11806	0.917326	0.92676	0.93135	0.925145	0.827459	2.69256e-05
A0A1D5Z8U3	Uncharacterized protein OS=Triticum aestivum PE=3 SV=1 - [A0A1D5Z8U3_WHEAT]	398	40.8231	6.56592	1.10494	1.10801	1.12113	1.11136	0.887366	0.910164	0.91465	0.90406	0.813474	2.94966e-05
W5A566	Uncharacterized protein OS=Triticum aestivum PE=4 SV=1 - [W5A566_WHEAT]	118	12.8506	5.2749	1.14788	1.12924	1.16408	1.14707	0.895062	0.873424	0.87	0.879495	0.766735	3.05957e-05
M8A5P3	CASP-like protein OS=Triticum urartu GN=TRIUR3_17102 PE=3 SV=1 - [M8A5P3_TRIUA]	189	19.8416	9.39307	1.16681	1.13649	1.14843	1.15058	0.863579	0.82276	0.859542	0.848627	0.737567	4.30518e-05
A0A1D6BN84	Uncharacterized protein OS=Triticum aestivum PE=3 SV=1 - [A0A1D6BN84_WHEAT]	197	20.2803	5.2876	1.43968	1.3461	1.42556	1.40378	0.790695	0.771727	0.723067	0.761829	0.542699	5.44331e-05
W4ZLJ5	Uncharacterized protein OS=Triticum aestivum PE=4 SV=1 - [W4ZLJ5_WHEAT]	501	56.3932	5.31299	1.28414	1.33069	1.2456	1.28681	0.702178	0.774268	0.794937	0.757128	0.588376	0.000143639
W5FPL6	Uncharacterized protein OS=Triticum aestivum PE=4 SV=1 - [W5FPL6_WHEAT]	525	56.1756	5.021	1.27941	1.38558	1.40475	1.35658	0.748055	0.762576	0.659052	0.723228	0.533126	0.000235514
A0A1D5XH03	Uncharacterized protein OS=Triticum aestivum PE=3 SV=1 - [A0A1D5XH03_WHEAT]	519	56.1494	9.33447	1.16757	1.13817	1.1867	1.16415	0.843224	0.902451	0.844189	0.863288	0.741562	0.000238286
W5FQ09	Ferredoxin--NADP reductase OS=Triticum aestivum PE=3 SV=1 - [W5FQ09_WHEAT]	376	41.1235	8.54346	1.25005	1.15518	1.26001	1.22175	0.808394	0.827123	0.808586	0.814701	0.666834	0.000278386
A0A1D5XW89	Uncharacterized protein OS=Triticum aestivum PE=4 SV=1 - [A0A1D5XW89_WHEAT]	300	33.3134	8.646	1.27163	1.16151	1.31349	1.24888	0.735382	0.697687	0.686611	0.70656	0.565757	0.000340375
A0A1D5RU55	Uncharacterized protein OS=Triticum aestivum PE=3 SV=1 - [A0A1D5RU55_WHEAT]	256	27.0732	8.36768	1.21784	1.20571	1.16932	1.19762	0.73465	0.842489	0.812935	0.796691	0.665228	0.000343481
W5EQ95	Uncharacterized protein OS=Triticum aestivum PE=3 SV=1 - [W5EQ95_WHEAT]	363	39.1967	4.94482	1.17812	1.17381	1.20269	1.18487	0.883054	0.772106	0.791017	0.815392	0.688168	0.000477573
A0A1D6ANG2	Uncharacterized protein OS=Triticum aestivum PE=3 SV=1 - [A0A1D6ANG2_WHEAT]	371	40.1605	7.38623	1.21693	1.26916	1.26963	1.25191	0.807283	0.873991	0.922272	0.867849	0.693221	0.000520108
Q8W0Q1	Putative aldehyde dehydrogenase WIS1 OS=Triticum aestivum GN=wis1 PE=2 SV=1 - [Q8W0Q1_WHEAT]	551	60.9605	7.51807	1.33809	1.23016	1.23829	1.26885	0.798629	0.795153	0.882307	0.825363	0.650482	0.000589455
A0A1D5SCW4	6-phosphogluconate dehydrogenase, decarboxylating OS=Triticum aestivum PE=3 SV=1 - [A0A1D5SCW4_WHEAT]	501	53.8847	5.87158	1.14299	1.1893	1.2637	1.19866	0.791481	0.846861	0.803453	0.813932	0.679033	0.000591142
Q93XQ6	Peptidyl-prolyl cis-trans isomerase OS=Triticum aestivum GN=CyP2 PE=2 SV=1 - [Q93XQ6_WHEAT]	171	18.3671	8.25049	1.09194	1.11512	1.12205	1.1097	0.888898	0.946968	0.925024	0.920297	0.829317	0.000594935
A0A1D5V6E7	Uncharacterized protein OS=Triticum aestivum PE=4 SV=1 - [A0A1D5V6E7_WHEAT]	328	35.7735	5.33838	1.13035	1.09384	1.14017	1.12145	0.911366	0.916722	0.858289	0.895459	0.79848	0.000640471
N1QX18	Beta-fructofuranosidase 1 OS=Aegilops tauschii GN=F775_30554 PE=3 SV=1 - [N1QX18_AEGTA]	532	58.919	5.0083	0.998361	1.06749	1.07361	1.04649	0.766728	0.790172	0.806737	0.787879	0.752879	0.000642787
A0A1D6C060	Uncharacterized protein OS=Triticum aestivum PE=4 SV=1 - [A0A1D6C060_WHEAT]	1358	145.939	5.96045	1.15483	1.14162	1.18783	1.16143	0.786085	0.891296	0.84103	0.83947	0.722792	0.000643651
D3JUT3	Xylanase inhibitor protein I OS=Triticum aestivum PE=2 SV=1 - [D3JUT3_WHEAT]	304	33.2876	8.47021	1.23059	1.21121	1.31212	1.25131	0.710445	0.83186	0.809714	0.784006	0.62655	0.000647386
A0A1D5ZBH4	Ferredoxin--NADP reductase OS=Triticum aestivum PE=3 SV=1 - [A0A1D5ZBH4_WHEAT]	373	40.8543	8.41162	1.26265	1.16506	1.29664	1.24145	0.785976	0.854764	0.817279	0.81934	0.659985	0.000669357
M7ZRW3	Beta-glucosidase, chloroplastic OS=Triticum urartu GN=TRIUR3_01482 PE=3 SV=1 - [M7ZRW3_TRIUA]	540	61.1899	6.0874	1.33629	1.58936	1.41079	1.44548	0.685505	0.586178	0.71073	0.660804	0.457151	0.000736642
Q1XH05	4-hydroxy-7-methoxy-3-oxo-3,4-dihydro-2H-1,4-benzoxazin-2-yl glucoside beta-D-glucosidase 1b, chloroplastic OS=Triticum aestivum GN=GLU1B PE=1 SV=1 - [HGL1B_WHEAT]	569	64.4413	6.03662	1.47678	1.2655	1.34921	1.36383	0.721878	0.743159	0.80129	0.755442	0.553913	0.000763055
M7ZR03	Glucan endo-1,3-beta-glucosidase 13 OS=Triticum urartu GN=TRIUR3_10427 PE=3 SV=1 - [M7ZR03_TRIUA]	482	51.4753	6.37939	1.31109	1.28844	1.26183	1.28712	0.791189	0.939724	0.824495	0.851803	0.66179	0.000767942
A0A1D6C2U1	Catalase OS=Triticum aestivum PE=3 SV=1 - [A0A1D6C2U1_WHEAT]	492	56.498	7.25439	1.22669	1.17232	1.1632	1.1874	0.994347	0.974342	0.951382	0.973357	0.819738	0.000790869
M0VG01	Uncharacterized protein OS=Hordeum vulgare subsp. vulgare PE=4 SV=1 - [M0VG01_HORVV]	198	21.9371	5.33838	1.08368	1.05979	1.07228	1.07192	0.807856	0.792138	0.877165	0.82572	0.770321	0.000804212
W5EN68	Uncharacterized protein OS=Triticum aestivum PE=3 SV=1 - [W5EN68_WHEAT]	459	49.8605	7.23975	1.06439	1.16316	1.14231	1.12329	0.773353	0.828205	0.824392	0.80865	0.719896	0.000835969
Q6XPZ4	Peptidyl-prolyl cis-trans isomerase OS=Triticum aestivum GN=CYP20-2 PE=2 SV=1 - [Q6XPZ4_WHEAT]	245	25.8753	9.56885	1.1189	1.13482	1.15814	1.13729	0.865731	0.939432	0.925482	0.910215	0.800339	0.000854574
A0A1D5Y304	Uncharacterized protein OS=Triticum aestivum PE=3 SV=1 - [A0A1D5Y304_WHEAT]	682	75.018	7.63525	1.42047	1.24062	1.25709	1.30606	0.752524	0.769571	0.805252	0.775782	0.593986	0.000874396
A0A1D5YQL7	Uncharacterized protein OS=Triticum aestivum PE=3 SV=1 - [A0A1D5YQL7_WHEAT]	145	16.7373	5.64307	1.19716	1.33013	1.21283	1.24671	0.8718	0.882395	0.868398	0.874198	0.701205	0.000906331
R7W7Y6	Triosephosphate isomerase, chloroplastic OS=Aegilops tauschii GN=F775_28795 PE=3 SV=1 - [R7W7Y6_AEGTA]	256	27.4219	5.35107	1.18881	1.14391	1.20735	1.18003	0.936306	0.980661	0.915413	0.944127	0.800089	0.000935031
M7ZBG1	Non-symbiotic hemoglobin OS=Triticum urartu GN=TRIUR3_22461 PE=3 SV=1 - [M7ZBG1_TRIUA]	162	18.0474	8.11865	1.3834	1.19658	1.31348	1.29782	0.429919	0.636419	0.608949	0.558429	0.430282	0.000945435
O82715	Pathogenesis related protein-1.2 OS=Triticum aestivum GN=PR-1.2 PE=2 SV=1 - [O82715_WHEAT]	173	18.7881	7.31299	1.26606	1.23114	1.42992	1.30904	0.755844	0.774023	0.686829	0.738899	0.56446	0.00103318
A0A1D5UPA8	Cysteine proteinase inhibitor OS=Triticum aestivum PE=3 SV=1 - [A0A1D5UPA8_WHEAT]	144	14.9281	10.228	1.12231	1.20747	1.20706	1.17895	0.923565	0.942173	0.900981	0.92224	0.782257	0.00112158
A0A1D6B1G6	Uncharacterized protein OS=Triticum aestivum PE=4 SV=1 - [A0A1D6B1G6_WHEAT]	597	63.4119	8.19189	1.01929	1.089	1.13203	1.08011	0.802963	0.781358	0.81017	0.798164	0.738966	0.00115042
A0A1D6AN16	Uncharacterized protein OS=Triticum aestivum PE=4 SV=1 - [A0A1D6AN16_WHEAT]	597	65.9749	7.25439	1.4573	1.37133	1.34741	1.39202	0.670444	0.865922	0.855878	0.797414	0.572849	0.00115919
M7YBV4	Glucose-6-phosphate 1-dehydrogenase OS=Triticum urartu GN=TRIUR3_00603 PE=3 SV=1 - [M7YBV4_TRIUA]	530	59.8028	7.13721	1.08318	1.06501	1.14219	1.09679	0.883237	0.855229	0.9054	0.881289	0.803513	0.00142208
M8ATT8	Glucan 1,3-beta-glucosidase OS=Aegilops tauschii GN=F775_31853 PE=3 SV=1 - [M8ATT8_AEGTA]	504	55.972	6.88818	1.20452	1.17043	1.12212	1.16569	0.903825	0.791134	0.811296	0.835418	0.716674	0.00143049
M7ZP85	Protein fluG OS=Triticum urartu GN=TRIUR3_22350 PE=3 SV=1 - [M7ZP85_TRIUA]	956	105.837	6.39209	1.16179	1.08142	1.12685	1.12335	0.946654	0.933147	0.92363	0.934477	0.831863	0.00145556
K7AEP0	Uncharacterized protein (Fragment) OS=Phleum pratense PE=2 SV=1 - [K7AEP0_PHLPR]	96	10.8631	4.2085	1.52035	1.3932	1.31992	1.41116	0.956781	0.878453	0.930713	0.921982	0.653351	0.00147547
A0A1D6APQ0	Uncharacterized protein OS=Triticum aestivum PE=3 SV=1 - [A0A1D6APQ0_WHEAT]	286	30.3088	7.81104	1.29153	1.43157	1.23416	1.31909	0.782626	0.82037	0.872348	0.825115	0.62552	0.00152942
A0A1D6D514	Uncharacterized protein OS=Triticum aestivum PE=3 SV=1 - [A0A1D6D514_WHEAT]	239	26.8239	5.65576	1.20852	1.15075	1.20165	1.18697	0.775929	0.823636	0.917142	0.838903	0.706757	0.00154296
A0A1D5YN06	Uncharacterized protein OS=Triticum aestivum PE=3 SV=1 - [A0A1D5YN06_WHEAT]	360	39.5062	5.84619	1.31291	1.26923	1.26379	1.28198	0.489775	0.703764	0.754386	0.649308	0.50649	0.0015595
A0A1D5U7T8	Uncharacterized protein OS=Triticum aestivum PE=3 SV=1 - [A0A1D5U7T8_WHEAT]	532	57.574	8.85107	1.4099	1.34707	1.25723	1.33807	0.73326	0.850097	0.903376	0.828911	0.619485	0.00160716
A0A1D5XQM6	Uncharacterized protein OS=Triticum aestivum PE=3 SV=1 - [A0A1D5XQM6_WHEAT]	488	52.3009	6.87354	1.2262	1.25794	1.16511	1.21642	1.01141	1.00184	0.979116	0.997456	0.819995	0.00162203
D8L9Q2	Glucan endo-1,3-beta-glucosidase GII,putative, expressed OS=Triticum aestivum GN=TAA_ctg0661b.00070.1 PE=3 SV=1 - [D8L9Q2_WHEAT]	331	35.0199	6.354	1.27445	1.38714	1.21396	1.29185	0.898434	0.907423	0.912748	0.906202	0.701476	0.0016293
A0A1D5VMH9	Uncharacterized protein OS=Triticum aestivum PE=4 SV=1 - [A0A1D5VMH9_WHEAT]	531	57.6098	6.91748	1.16962	1.17694	1.13614	1.1609	0.977759	0.878183	0.907111	0.921018	0.793366	0.00172004
A0A1D5V290	Peroxidase OS=Triticum aestivum PE=3 SV=1 - [A0A1D5V290_WHEAT]	347	36.172	7.81104	1.23924	1.40612	1.41057	1.35198	0.934024	0.840331	0.900416	0.89159	0.659472	0.00183066
A0A1D5XGF4	Beta-amylase OS=Triticum aestivum PE=3 SV=1 - [A0A1D5XGF4_WHEAT]	504	56.7381	5.8208	1.18688	1.30433	1.10393	1.19838	0.786376	0.747137	0.729078	0.754197	0.629348	0.00183783
M7ZGA5	Sucrose synthase OS=Triticum urartu GN=TRIUR3_31258 PE=3 SV=1 - [M7ZGA5_TRIUA]	826	94.7904	6.56592	1.22542	1.34845	1.3115	1.29512	0.565864	0.79337	0.771409	0.710214	0.548376	0.00195995
W5C4N4	Xylose isomerase OS=Triticum aestivum PE=3 SV=1 - [W5C4N4_WHEAT]	480	53.5827	5.56689	1.5971	1.39048	1.69098	1.55952	0.859097	0.915444	0.942355	0.905632	0.580712	0.00207754
A0A1D5ZEQ8	Uncharacterized protein OS=Triticum aestivum PE=3 SV=1 - [A0A1D5ZEQ8_WHEAT]	483	53.3487	6.65381	1.35836	1.31681	1.47625	1.38381	0.533709	0.832147	0.699043	0.6883	0.497396	0.00213394
A0A1D5V895	Uncharacterized protein OS=Triticum aestivum PE=3 SV=1 - [A0A1D5V895_WHEAT]	331	34.6797	6.354	1.24295	1.15871	1.22448	1.20871	0.742395	0.886607	0.881804	0.836935	0.692419	0.00229382
N1R356	Formate dehydrogenase, mitochondrial OS=Aegilops tauschii GN=F775_27900 PE=3 SV=1 - [N1R356_AEGTA]	377	41.3542	6.99072	1.40041	1.21302	1.23759	1.28367	0.868236	0.8872	0.82481	0.860082	0.670017	0.00234752
G8CLP1	Eukaryotic initiation factor (Iso)4E (Fragment) OS=Aegilops speltoides subsp. speltoides GN=eifiso4E PE=2 SV=1 - [G8CLP1_AEGSP]	150	17.2785	6.02393	1.02283	1.04315	1.0966	1.0542	0.899842	0.850476	0.872274	0.874197	0.829256	0.0023604
A0A1D6DG99	Uncharacterized protein OS=Triticum aestivum PE=3 SV=1 - [A0A1D6DG99_WHEAT]	1277	143.418	7.1958	1.21205	1.25029	1.13148	1.19794	0.816835	0.909859	0.912174	0.879623	0.734279	0.00248639
M7ZZ97	Lactoylglutathione lyase OS=Triticum urartu GN=TRIUR3_16591 PE=3 SV=1 - [M7ZZ97_TRIUA]	187	20.7662	5.43994	1.13967	1.16682	1.20869	1.17172	0.83496	0.958108	0.901496	0.898188	0.766553	0.00258996
M8B342	Aminotransferase ybdL OS=Aegilops tauschii GN=F775_07026 PE=4 SV=1 - [M8B342_AEGTA]	399	43.9574	6.0874	1.10788	1.16397	1.16545	1.14576	0.947137	0.830824	0.854909	0.877623	0.765972	0.0026232
W5FY62	Glucose-6-phosphate isomerase OS=Triticum aestivum PE=3 SV=1 - [W5FY62_WHEAT]	612	67.0203	5.94775	1.1948	1.12272	1.28507	1.20086	0.708165	0.851663	0.793952	0.784593	0.653358	0.00268688
W5I4L8	Carbonic anhydrase OS=Triticum aestivum PE=3 SV=1 - [W5I4L8_WHEAT]	198	21.971	5.92236	1.35121	1.14427	1.33531	1.27693	0.738721	0.850516	0.770571	0.786603	0.616011	0.00273714
A0A0A7LUF6	CCAAT-binding transcription factor C OS=Triticum aestivum GN=NFYC-D6 PE=2 SV=1 - [A0A0A7LUF6_WHEAT]	254	28.0193	6.94678	1.30578	1.14246	1.25293	1.23372	0.874022	0.924922	0.907641	0.902195	0.731278	0.00276105
A0A1D6D1T0	Uridine kinase OS=Triticum aestivum PE=3 SV=1 - [A0A1D6D1T0_WHEAT]	476	52.9399	6.62451	1.15202	1.10004	1.16085	1.13764	0.982458	0.90639	0.908454	0.932434	0.819624	0.00283198
M7ZNF9	Germin-like protein 1-1 OS=Triticum urartu GN=TRIUR3_08337 PE=3 SV=1 - [M7ZNF9_TRIUA]	216	22.7699	8.30908	1.47284	1.32297	1.3515	1.38244	0.982829	0.759453	0.840251	0.860844	0.6227	0.00283681
A0A1D5WKE9	Uncharacterized protein OS=Triticum aestivum PE=3 SV=1 - [A0A1D5WKE9_WHEAT]	479	51.0699	6.53662	1.15543	1.16119	1.27299	1.19654	0.876069	0.882488	0.760793	0.839783	0.701844	0.00291686
W5AF34	Uncharacterized protein OS=Triticum aestivum PE=3 SV=1 - [W5AF34_WHEAT]	398	41.7391	7.40088	1.28285	1.32672	1.13035	1.24664	0.846748	0.879138	0.858835	0.861574	0.691117	0.00307766
A0A1D5UWH3	Uncharacterized protein OS=Triticum aestivum PE=4 SV=1 - [A0A1D5UWH3_WHEAT]	1609	174.486	6.7417	1.15793	1.15155	1.16707	1.15885	1.00318	0.8887	0.912804	0.934895	0.806745	0.00310715
A0A1D5WLZ1	Uncharacterized protein OS=Triticum aestivum PE=4 SV=1 - [A0A1D5WLZ1_WHEAT]	344	37.8708	7.00537	1.30474	1.37434	1.31988	1.33299	0.904974	0.976824	0.744053	0.875284	0.656633	0.00313631
A0A1D5Y2D5	Uncharacterized protein OS=Triticum aestivum PE=4 SV=1 - [A0A1D5Y2D5_WHEAT]	482	52.8765	7.81104	1.30516	1.21077	1.33182	1.28258	0.925183	0.898908	0.743914	0.856002	0.667404	0.00319508
A0A1D5SG20	Uncharacterized protein OS=Triticum aestivum PE=4 SV=1 - [A0A1D5SG20_WHEAT]	374	40.5289	8.1626	1.15358	1.06705	1.19897	1.13987	0.900609	0.895224	0.88877	0.894868	0.785063	0.00323145
A0A1D6B5N3	Uncharacterized protein OS=Triticum aestivum PE=4 SV=1 - [A0A1D6B5N3_WHEAT]	848	93.8139	6.88818	1.19584	1.35507	1.22609	1.259	0.868798	0.665112	0.798331	0.777414	0.617486	0.00335502
A0A0C4BJE9	Nascent polypeptide-associated complex subunit beta OS=Triticum aestivum PE=3 SV=1 - [A0A0C4BJE9_WHEAT]	157	17.3012	8.85107	1.14633	1.14542	1.08886	1.12687	0.897642	0.869153	0.966667	0.911154	0.808569	0.00338303
A0A1D5RU39	Uncharacterized protein OS=Triticum aestivum PE=3 SV=1 - [A0A1D5RU39_WHEAT]	186	20.549	5.03369	1.36923	1.51684	1.32922	1.4051	1.02707	0.879178	0.857797	0.921349	0.655718	0.00344155
A0A1D5ZP95	Nascent polypeptide-associated complex subunit beta OS=Triticum aestivum PE=3 SV=1 - [A0A1D5ZP95_WHEAT]	157	17.3011	8.33838	0.995741	1.09888	1.0431	1.04591	0.857833	0.836124	0.793175	0.829044	0.792655	0.00357673
A0A096UNC5	Uncharacterized protein OS=Triticum aestivum PE=3 SV=1 - [A0A096UNC5_WHEAT]	376	41.164	7.54736	1.19975	1.07157	1.16245	1.14459	0.843516	0.918777	0.868543	0.876945	0.766164	0.0037009
A0A1D5V1R1	Uncharacterized protein OS=Triticum aestivum PE=4 SV=1 - [A0A1D5V1R1_WHEAT]	244	25.9047	9.23193	1.36632	1.23537	1.17341	1.25837	0.869632	0.933159	0.884255	0.895682	0.711782	0.0037824
F2DZ09	Peroxidase OS=Hordeum vulgare subsp. vulgare PE=2 SV=1 - [F2DZ09_HORVV]	350	36.8826	5.31299	1.45197	1.60565	1.50442	1.52068	1.02368	0.6987	0.661424	0.794602	0.522532	0.00419114
M8BQW1	Serine hydroxymethyltransferase OS=Aegilops tauschii GN=F775_28474 PE=3 SV=1 - [M8BQW1_AEGTA]	471	51.7671	6.90283	1.20808	1.2466	1.16634	1.20701	0.831577	0.865324	0.988816	0.895239	0.7417	0.00420694
R7WCA8	Bifunctional aspartokinase/homoserine dehydrogenase 2, chloroplastic OS=Aegilops tauschii GN=F775_18069 PE=4 SV=1 - [R7WCA8_AEGTA]	922	100.625	6.48096	1.06962	1.1072	1.08197	1.08626	0.743853	0.816195	0.897342	0.81913	0.754079	0.00426853
W5C2D5	Uncharacterized protein OS=Triticum aestivum PE=3 SV=1 - [W5C2D5_WHEAT]	312	33.7591	5.73193	1.13236	1.27501	1.13378	1.18038	0.782666	0.884898	0.871305	0.84629	0.716962	0.00427055
M8ABK5	Cysteine synthase OS=Triticum urartu GN=TRIUR3_20222 PE=3 SV=1 - [M8ABK5_TRIUA]	338	35.5608	6.04932	1.14084	1.13913	1.26758	1.18252	0.734237	0.899982	0.785221	0.80648	0.682004	0.00440978
A0A1D6BLC9	Uncharacterized protein OS=Triticum aestivum PE=4 SV=1 - [A0A1D6BLC9_WHEAT]	481	54.1363	7.56201	1.02832	1.15038	1.11586	1.09819	0.8946	0.846571	0.817524	0.852898	0.776642	0.00455792
A0A1D5ZQ31	Uncharacterized protein OS=Triticum aestivum PE=4 SV=1 - [A0A1D5ZQ31_WHEAT]	257	28.3939	6.55127	1.17266	1.06727	1.07461	1.10485	0.897513	0.914959	0.914516	0.908996	0.822733	0.00472782
W5FN60	Uncharacterized protein OS=Triticum aestivum PE=3 SV=1 - [W5FN60_WHEAT]	321	35.1378	6.22705	1.18953	1.08746	1.30075	1.19258	0.800313	0.850752	0.73712	0.796061	0.667512	0.00474261
A0A1D6S7F4	Uncharacterized protein OS=Triticum aestivum PE=3 SV=1 - [A0A1D6S7F4_WHEAT]	260	27.8482	5.41455	1.23802	1.32308	1.29518	1.28543	0.678558	0.958093	0.7685	0.801717	0.623697	0.00493574
A0A1D6CIU3	Dirigent protein OS=Triticum aestivum PE=3 SV=1 - [A0A1D6CIU3_WHEAT]	154	17.0946	6.52197	1.12575	1.26088	1.43727	1.27463	0.585157	0.757717	0.731317	0.691397	0.542429	0.00513251
W5FKY3	Uncharacterized protein OS=Triticum aestivum PE=4 SV=1 - [W5FKY3_WHEAT]	631	71.5826	5.49072	1.0974	1.12737	1.15654	1.12711	0.991236	0.927742	0.887036	0.935338	0.829858	0.00528882
A0A1D6C7N7	Uncharacterized protein OS=Triticum aestivum PE=4 SV=1 - [A0A1D6C7N7_WHEAT]	229	25.0469	5.03369	1.1894	1.0793	1.22254	1.16375	0.904453	0.770058	0.853811	0.842774	0.724191	0.00533962
M8A1M7	Cell division protein ftsZ-like protein 1, chloroplastic OS=Triticum urartu GN=TRIUR3_11961 PE=3 SV=1 - [M8A1M7_TRIUA]	357	37.5803	5.0083	1.25454	1.25777	1.15812	1.22348	0.939041	0.998842	1.03204	0.989974	0.809147	0.00536432
R7W1Y7	Peroxidase OS=Aegilops tauschii GN=F775_18083 PE=3 SV=1 - [R7W1Y7_AEGTA]	318	34.1803	7.04932	1.23345	1.1369	1.21674	1.1957	0.692433	0.911086	0.828661	0.810727	0.678037	0.00543232
A0A1D5TDT1	Uncharacterized protein OS=Triticum aestivum PE=3 SV=1 - [A0A1D5TDT1_WHEAT]	346	37.2929	8.19189	1.32439	1.24289	1.14652	1.23793	0.950945	0.975147	0.924325	0.950139	0.76752	0.0057552
A0A1D5URY6	Uncharacterized protein OS=Triticum aestivum PE=3 SV=1 - [A0A1D5URY6_WHEAT]	222	25.8958	5.23682	1.19046	1.22787	1.10865	1.17566	0.974652	0.983978	0.923169	0.960599	0.817075	0.00576095
O82073	Sucrose synthase OS=Triticum aestivum GN=Ss1 PE=2 SV=1 - [O82073_WHEAT]	808	92.4631	6.23975	1.08761	1.21145	1.24679	1.18195	0.733577	0.901064	0.810888	0.815177	0.689688	0.00582193
A0A1D5U5J4	Uncharacterized protein OS=Triticum aestivum PE=4 SV=1 - [A0A1D5U5J4_WHEAT]	1466	164.963	4.7417	1.09364	1.04135	1.13914	1.09137	0.87616	0.848417	0.935424	0.886667	0.812432	0.0058321
I7FHT3	Glutathione transferase 2 OS=Triticum aestivum PE=2 SV=1 - [I7FHT3_WHEAT]	236	25.2931	5.74463	1.22919	1.24478	1.1982	1.22406	1.0529	0.952446	0.894074	0.966474	0.789566	0.00598056
M8CFS1	Protein SRG1 OS=Aegilops tauschii GN=F775_28051 PE=3 SV=1 - [M8CFS1_AEGTA]	355	40.1585	4.95752	1.11607	1.42287	1.5711	1.37001	0.406559	0.637589	0.620854	0.555001	0.405106	0.00601248
W5FGJ7	Lipoxygenase OS=Triticum aestivum PE=3 SV=1 - [W5FGJ7_WHEAT]	856	96.2651	6.01123	1.02922	1.14786	1.06413	1.0804	0.900052	0.84072	0.88214	0.874304	0.809238	0.00634563
A0A0Q3GDM2	Uncharacterized protein OS=Brachypodium distachyon GN=BRADI_2g47090 PE=4 SV=1 - [A0A0Q3GDM2_BRADI]	656	74.2671	8.85107	1.1413	1.23034	1.15194	1.17453	0.995132	0.900581	0.987402	0.961038	0.818233	0.00666493
A0A1D5TA97	Uncharacterized protein OS=Triticum aestivum PE=3 SV=1 - [A0A1D5TA97_WHEAT]	291	31.7156	9.11475	1.09731	1.05818	1.14619	1.10056	0.896763	0.966234	0.88728	0.916759	0.832992	0.00668611
M0ZA58	Uncharacterized protein OS=Hordeum vulgare subsp. vulgare PE=3 SV=1 - [M0ZA58_HORVV]	288	30.6369	8.80713	1.47707	1.47169	1.29111	1.41329	1.11303	0.983061	0.975678	1.02392	0.724497	0.00676136
M7YSZ1	Transaldolase 1 OS=Triticum urartu GN=TRIUR3_12049 PE=3 SV=1 - [M7YSZ1_TRIUA]	379	41.1342	5.17334	1.04889	1.09328	1.15895	1.10037	0.947468	0.905576	0.889476	0.914173	0.830784	0.00686994
W5AWP7	Peroxidase OS=Triticum aestivum PE=3 SV=1 - [W5AWP7_WHEAT]	352	37.2914	5.14795	1.0082	1.22829	1.18577	1.14076	0.653272	0.811659	0.685858	0.71693	0.62847	0.00692702
B3VEX2	Cytochrome c oxidase subunit 2 OS=Bambusa oldhamii GN=cox2 PE=2 SV=1 - [B3VEX2_BAMOL]	260	29.6001	4.86865	1.21051	1.06951	1.12249	1.13417	0.850975	0.884643	0.735457	0.823692	0.726251	0.00706821
M8AAC0	Subtilisin-chymotrypsin inhibitor-2B OS=Triticum urartu GN=TRIUR3_07546 PE=4 SV=1 - [M8AAC0_TRIUA]	70	7.73215	5.45264	1.27356	1.07603	1.07294	1.14085	0.77718	0.787746	0.825447	0.796791	0.698421	0.00716788
M8BYD7	Purple acid phosphatase 3 OS=Aegilops tauschii GN=F775_29793 PE=4 SV=1 - [M8BYD7_AEGTA]	321	37.1065	6.69775	1.18055	1.2626	1.29144	1.24486	0.995939	0.770732	0.845665	0.870778	0.699498	0.00723183
A0A1D6RJM6	Peroxidase OS=Triticum aestivum PE=3 SV=1 - [A0A1D6RJM6_WHEAT]	362	38.1551	5.71924	1.23153	1.11689	1.14304	1.16382	0.716092	0.865924	0.904185	0.828734	0.712082	0.00750837
A0A1D5WHC2	Uncharacterized protein OS=Triticum aestivum PE=3 SV=1 - [A0A1D5WHC2_WHEAT]	316	34.3683	7.48877	1.04753	1.01183	1.1234	1.06092	0.73975	0.820922	0.87075	0.810474	0.763932	0.00765223
M0YXX4	Uncharacterized protein OS=Hordeum vulgare subsp. vulgare PE=4 SV=1 - [M0YXX4_HORVV]	133	15.4126	6.56592	1.33439	1.17417	1.12582	1.21146	0.925015	0.821648	0.827185	0.857949	0.708196	0.00776023
A0A1D5SER4	Uncharacterized protein OS=Triticum aestivum PE=4 SV=1 - [A0A1D5SER4_WHEAT]	318	35.8722	5.32568	1.8708	1.52326	1.34913	1.58106	0.733381	0.873093	0.627779	0.744751	0.471045	0.00776882
A0A077RZD7	Uncharacterized protein OS=Triticum aestivum GN=TRAES_3BF052300110CFD_c1 PE=4 SV=1 - [A0A077RZD7_WHEAT]	243	26.779	5.66846	1.16055	1.22397	1.20241	1.19564	1.03241	0.894774	0.874041	0.933743	0.780955	0.00784503
A0A1D6DAW5	Uncharacterized protein OS=Triticum aestivum PE=3 SV=1 - [A0A1D6DAW5_WHEAT]	298	30.8995	7.63525	1.22875	1.24282	1.22715	1.23291	0.664099	0.91211	0.908261	0.828157	0.67171	0.00790246
A0A1D5SP24	Methionine S-methyltransferase OS=Triticum aestivum PE=3 SV=1 - [A0A1D5SP24_WHEAT]	812	89.2522	5.94775	1.19371	1.19026	1.17349	1.18582	0.89457	1.04607	0.964648	0.968431	0.816675	0.00795146
W5AQ98	Peroxidase OS=Triticum aestivum PE=3 SV=1 - [W5AQ98_WHEAT]	342	35.451	5.92236	1.03268	1.19248	1.04928	1.09148	0.789206	0.767202	0.861223	0.805877	0.738336	0.00796901
M7YVE8	Uncharacterized protein OS=Triticum urartu GN=TRIUR3_06538 PE=4 SV=1 - [M7YVE8_TRIUA]	90	9.59259	8.35303	1.31223	1.05415	1.13106	1.16581	0.710131	0.774315	0.811892	0.765446	0.656578	0.00816936
M0XS52	Uncharacterized protein OS=Hordeum vulgare subsp. vulgare PE=4 SV=1 - [M0XS52_HORVV]	282	32.1546	6.45557	1.13621	1.21799	1.22664	1.19361	0.966182	0.863931	0.749923	0.860012	0.720513	0.00833973
M7ZEV7	Uncharacterized protein OS=Triticum urartu GN=TRIUR3_22815 PE=4 SV=1 - [M7ZEV7_TRIUA]	175	17.7735	5.04639	1.16793	1.2098	1.07638	1.15137	0.861152	0.922887	0.960217	0.914752	0.794491	0.00837704
A0A1D5WEU9	Malic enzyme OS=Triticum aestivum PE=3 SV=1 - [A0A1D5WEU9_WHEAT]	593	65.5245	6.06201	1.21556	1.22674	1.40952	1.28394	0.919435	0.883444	0.697896	0.833592	0.649244	0.00841061
R7WDH9	Mitochondrial outer membrane porin OS=Aegilops tauschii GN=F775_27468 PE=4 SV=1 - [R7WDH9_AEGTA]	902	97.4897	9.5835	1.07622	1.13568	1.19474	1.13555	0.892887	0.973997	0.939222	0.935369	0.823718	0.00850417
A0A1D6C3E6	Phospholipase D OS=Triticum aestivum PE=3 SV=1 - [A0A1D6C3E6_WHEAT]	824	92.1031	6.58057	1.10721	1.37007	1.24903	1.2421	0.822554	0.903825	0.847739	0.858039	0.690795	0.00851749
Q9XEN5	Beta-1,3-glucanase OS=Triticum aestivum GN=Glb3 PE=2 SV=1 - [Q9XEN5_WHEAT]	334	34.8598	6.03662	1.28635	1.32618	1.13433	1.24895	0.986275	0.901132	0.943481	0.943629	0.755536	0.00855482
A0A1D5UL37	Peroxidase OS=Triticum aestivum PE=3 SV=1 - [A0A1D5UL37_WHEAT]	344	35.6582	5.93506	1.16339	1.29111	1.43652	1.29701	0.936626	0.762097	0.73839	0.812371	0.626343	0.00855645
A0A1D5S4W9	Uncharacterized protein OS=Triticum aestivum PE=4 SV=1 - [A0A1D5S4W9_WHEAT]	476	51.9783	9.0415	1.50578	1.31455	1.22917	1.34983	0.617683	0.795134	0.917561	0.776793	0.575473	0.00866181
M0VST4	Uncharacterized protein OS=Hordeum vulgare subsp. vulgare PE=3 SV=1 - [M0VST4_HORVV]	189	20.7357	8.17725	1.21629	1.03459	1.1184	1.12309	0.897353	0.832032	0.835063	0.854816	0.761126	0.00906915
A0A1D5SUU7	Uncharacterized protein OS=Triticum aestivum PE=3 SV=1 - [A0A1D5SUU7_WHEAT]	274	30.1697	9.30518	1.10367	1.2872	1.23467	1.20851	0.705619	0.922178	0.819471	0.815756	0.675008	0.00909132
W5FAA4	Uncharacterized protein OS=Triticum aestivum PE=4 SV=1 - [W5FAA4_WHEAT]	356	37.4407	7.18115	1.14971	1.14452	1.17482	1.15635	0.632331	0.813288	0.899452	0.78169	0.675999	0.00912746
A0A1D5SUD3	Uncharacterized protein OS=Triticum aestivum PE=3 SV=1 - [A0A1D5SUD3_WHEAT]	558	59.7035	6.65381	1.19038	1.35251	1.23637	1.25975	0.949846	0.737863	0.928059	0.871923	0.692137	0.00942924
A0A1D6S9T0	Uncharacterized protein OS=Triticum aestivum PE=4 SV=1 - [A0A1D6S9T0_WHEAT]	638	67.7224	6.84424	1.08735	1.1268	1.0085	1.07422	0.844023	0.922946	0.873337	0.880102	0.819294	0.009634
A0A1D5T6G6	Peroxidase OS=Triticum aestivum PE=3 SV=1 - [A0A1D5T6G6_WHEAT]	341	35.5139	7.89893	1.46768	1.17767	1.87075	1.50537	0.581565	0.523701	0.594514	0.566593	0.376382	0.00970284
M8A9F4	Uncharacterized protein OS=Triticum urartu GN=TRIUR3_11917 PE=4 SV=1 - [M8A9F4_TRIUA]	414	45.3004	6.27783	1.12824	1.0759	1.17757	1.12724	0.836386	0.915255	0.96603	0.90589	0.803636	0.00979791
A0A1D5WLB7	Uncharacterized protein OS=Triticum aestivum PE=4 SV=1 - [A0A1D5WLB7_WHEAT]	694	72.9198	7.47412	1.13946	1.15764	1.11033	1.13581	0.991966	0.863698	0.82417	0.893278	0.786469	0.00987588
A0A1D6BM48	Uncharacterized protein OS=Triticum aestivum PE=3 SV=1 - [A0A1D6BM48_WHEAT]	480	52.1105	6.87354	1.27447	1.12076	1.22465	1.20663	0.932472	0.986738	0.840602	0.919937	0.762404	0.00996243
A0A1D5YNB8	Uncharacterized protein OS=Triticum aestivum PE=4 SV=1 - [A0A1D5YNB8_WHEAT]	344	37.9062	5.69385	1.30518	1.14169	1.13319	1.19335	0.745295	0.892558	0.900446	0.8461	0.709012	0.00996775
A0A1D6DIC9	Uncharacterized protein OS=Triticum aestivum PE=4 SV=1 - [A0A1D6DIC9_WHEAT]	278	31.3433	9.81787	1.1831	1.34227	1.14647	1.22395	0.867664	0.974667	0.878717	0.907016	0.741058	0.0101027
A0A1D5RU18	Guanosine nucleotide diphosphate dissociation inhibitor OS=Triticum aestivum PE=3 SV=1 - [A0A1D5RU18_WHEAT]	460	51.2126	5.73193	1.03966	1.12103	1.16819	1.10963	0.871589	0.950104	0.859869	0.893854	0.805546	0.0101215
W5BCG4	Peroxidase OS=Triticum aestivum PE=3 SV=1 - [W5BCG4_WHEAT]	341	36.6375	6.29053	1.10593	0.970283	1.07806	1.05142	0.764317	0.863424	0.830865	0.819535	0.779452	0.0101684
W5FJV1	Uncharacterized protein OS=Triticum aestivum PE=4 SV=1 - [W5FJV1_WHEAT]	327	33.9644	5.16064	1.132	1.11447	1.16156	1.13601	0.897002	0.966806	0.780925	0.881578	0.776028	0.0104208
A0A1D6CTY7	Uncharacterized protein OS=Triticum aestivum PE=4 SV=1 - [A0A1D6CTY7_WHEAT]	141	15.717	8.32373	1.19471	1.10558	1.07043	1.12357	0.815428	0.955295	0.858195	0.876306	0.779927	0.0112023
M8BEA3	Aquaporin PIP1-5 OS=Aegilops tauschii GN=F775_28792 PE=3 SV=1 - [M8BEA3_AEGTA]	226	23.9974	6.68311	1.26846	1.10534	1.41112	1.26164	0.870071	0.858455	0.720377	0.816301	0.647015	0.0114387
A0A1D6CNN8	Uncharacterized protein OS=Triticum aestivum PE=4 SV=1 - [A0A1D6CNN8_WHEAT]	574	60.6699	5.51611	1.18105	1.15669	1.14758	1.16177	0.879637	1.02259	0.841683	0.914636	0.787275	0.0115546
A0A1D6CRH8	Uncharacterized protein OS=Triticum aestivum PE=3 SV=1 - [A0A1D6CRH8_WHEAT]	206	21.1919	5.66846	1.01589	1.21094	1.17712	1.13465	0.799551	0.89175	0.842154	0.844485	0.744271	0.0116099
M7ZIA7	Uncharacterized protein OS=Triticum urartu GN=TRIUR3_32088 PE=4 SV=1 - [M7ZIA7_TRIUA]	211	22.6432	7.48877	1.34063	1.13324	1.3032	1.25902	0.596178	0.891192	0.831951	0.773107	0.614052	0.0116821
A0A1D5SD45	Uncharacterized protein OS=Triticum aestivum PE=4 SV=1 - [A0A1D5SD45_WHEAT]	694	76.2724	9.12939	1.32557	1.14736	1.23461	1.23585	1.0074	0.805371	0.82521	0.879328	0.711519	0.0123531
A0A1D6ACN5	Uncharacterized protein OS=Triticum aestivum PE=3 SV=1 - [A0A1D6ACN5_WHEAT]	367	39.6874	5.43994	1.18778	1.10506	1.17662	1.15649	1.00529	0.899128	0.833701	0.912706	0.789204	0.0123587
W5I8B3	Uncharacterized protein OS=Triticum aestivum PE=4 SV=1 - [W5I8B3_WHEAT]	650	71.2274	6.21436	1.07642	1.24453	1.22436	1.18177	0.859686	0.954278	0.944336	0.919433	0.778014	0.0125719
W5C3U2	Uncharacterized protein OS=Triticum aestivum PE=4 SV=1 - [W5C3U2_WHEAT]	168	18.3837	7.04932	1.23113	1.01302	1.09114	1.11176	0.792321	0.867705	0.811736	0.823921	0.741096	0.0131308
A0A1D5TYR3	Peroxidase OS=Triticum aestivum PE=3 SV=1 - [A0A1D5TYR3_WHEAT]	347	37.342	7.40088	1.00123	1.06581	1.16769	1.07824	0.859306	0.88137	0.871659	0.870779	0.80759	0.0132109
A0A1D5SZ32	Uncharacterized protein OS=Triticum aestivum PE=3 SV=1 - [A0A1D5SZ32_WHEAT]	300	31.4724	7.53271	1.03004	1.03919	1.13621	1.06848	0.861066	0.858199	0.939606	0.88629	0.829486	0.0134932
K3YHU0	Uncharacterized protein OS=Setaria italica GN=SETIT_013809mg PE=4 SV=1 - [K3YHU0_SETIT]	423	44.7487	7.91357	1.21959	1.16477	1.0793	1.15455	0.825277	0.937143	0.962168	0.908196	0.786622	0.0136742
A0A1D6DBI7	Uncharacterized protein OS=Triticum aestivum PE=3 SV=1 - [A0A1D6DBI7_WHEAT]	286	31.2878	9.11475	1.02985	1.10306	1.19401	1.10897	0.745943	0.800963	0.915996	0.820967	0.740295	0.0140033
A0A1D5VF53	Uncharacterized protein OS=Triticum aestivum PE=4 SV=1 - [A0A1D5VF53_WHEAT]	216	22.5063	6.21436	1.11985	1.08852	1.07987	1.09608	0.868213	0.974638	0.800162	0.881005	0.80378	0.0146137
N1QW66	Putative alpha,alpha-trehalose-phosphate synthase (UDP-forming) 7 OS=Aegilops tauschii GN=F775_29374 PE=4 SV=1 - [N1QW66_AEGTA]	911	102.124	5.65576	1.41331	1.14722	1.15108	1.2372	0.775905	0.907915	0.842351	0.842057	0.680614	0.0146338
A0A1D5TAB1	Peroxidase OS=Triticum aestivum PE=3 SV=1 - [A0A1D5TAB1_WHEAT]	346	37.2399	6.91748	1.11258	1.22805	1.23489	1.19184	0.972058	0.69505	0.800301	0.82247	0.690085	0.0147782
C4PK50	1,2-dihydroxy-3-keto-5-methylthiopentene dioxygenase OS=Triticum aestivum PE=2 SV=1 - [C4PK50_WHEAT]	198	23.4505	5.19873	1.04689	1.35507	1.36113	1.25436	0.803945	0.863117	0.707676	0.791579	0.63106	0.0150011
W4ZNI2	Uncharacterized protein OS=Triticum aestivum PE=3 SV=1 - [W4ZNI2_WHEAT]	307	32.9798	6.80029	1.05028	1.14419	1.07255	1.089	0.727087	0.887579	0.898326	0.837664	0.769201	0.0155945
R7W1K7	Uncharacterized protein OS=Aegilops tauschii GN=F775_30458 PE=4 SV=1 - [R7W1K7_AEGTA]	314	35.6175	9.5249	1.15013	1.32502	1.17458	1.21658	0.904237	0.992662	0.996791	0.964563	0.79285	0.015671
A0A1D5SK88	Dirigent protein OS=Triticum aestivum PE=3 SV=1 - [A0A1D5SK88_WHEAT]	186	19.774	8.51416	1.08382	0.982753	1.25015	1.10557	0.73191	0.831714	0.721341	0.761655	0.688924	0.0158425
A0A1D5VJR1	Uncharacterized protein OS=Triticum aestivum PE=3 SV=1 - [A0A1D5VJR1_WHEAT]	423	45.8789	5.84619	1.27131	1.25309	1.24187	1.25542	0.684072	0.983204	0.952877	0.873384	0.69569	0.0160949
M8B613	Disease resistance RPP8-like protein 3 OS=Aegilops tauschii GN=F775_08835 PE=4 SV=1 - [M8B613_AEGTA]	1036	116.534	4.71631	1.13443	1.10042	1.12429	1.11971	0.832968	1.00267	0.924666	0.9201	0.821728	0.0163057
A0A1D6C4U5	Peroxidase OS=Triticum aestivum PE=3 SV=1 - [A0A1D6C4U5_WHEAT]	322	34.1909	8.57275	1.08206	1.04496	1.12857	1.08519	0.79536	0.945403	0.905463	0.882075	0.812827	0.0163306
A0A1D5XSW2	Uncharacterized protein OS=Triticum aestivum PE=4 SV=1 - [A0A1D5XSW2_WHEAT]	1083	119.354	4.67822	1.07407	1.07017	1.03743	1.06056	0.7729	0.938443	0.876925	0.862756	0.813494	0.0163893
A0A1D5WLT1	Laccase OS=Triticum aestivum PE=3 SV=1 - [A0A1D5WLT1_WHEAT]	548	59.4126	5.69385	1.1114	1.05447	1.13411	1.09999	0.741937	0.901756	0.923578	0.855757	0.777966	0.016938
M7ZWK4	Calmodulin-binding transcription activator 2 OS=Triticum urartu GN=TRIUR3_23792 PE=4 SV=1 - [M7ZWK4_TRIUA]	1475	163.133	7.09326	1.04655	1.06808	1.12128	1.07864	0.636016	0.895116	0.792576	0.774569	0.7181	0.0179711
A0A1D5UU04	Peroxidase OS=Triticum aestivum PE=3 SV=1 - [A0A1D5UU04_WHEAT]	341	35.3659	6.88818	1.12126	1.161	1.04839	1.11022	0.931418	0.764106	0.91289	0.869471	0.783156	0.0181582
F2CWS0	Predicted protein OS=Hordeum vulgare subsp. vulgare PE=2 SV=1 - [F2CWS0_HORVV]	422	44.9479	9.17334	1.08854	1.20246	1.06915	1.12005	0.801121	0.956185	0.893604	0.883637	0.788925	0.0181996
W5FES4	Uncharacterized protein OS=Triticum aestivum PE=4 SV=1 - [W5FES4_WHEAT]	475	50.8763	4.4751	1.23782	1.29026	1.1195	1.21586	0.850076	1.01613	0.967294	0.944499	0.776815	0.0183656
R7W9V5	Uncharacterized protein OS=Aegilops tauschii GN=F775_26602 PE=4 SV=1 - [R7W9V5_AEGTA]	805	88.9589	4.58936	1.27676	1.15035	1.19285	1.20665	0.83805	0.963377	1.03315	0.94486	0.783042	0.0183887
A0A1D5VXJ6	Carbonic anhydrase OS=Triticum aestivum PE=3 SV=1 - [A0A1D5VXJ6_WHEAT]	197	21.4297	6.88818	1.02659	1.14057	1.16421	1.11045	0.934129	0.854037	0.948238	0.912135	0.821407	0.0184369
A0A1D5ZQJ2	Uncharacterized protein OS=Triticum aestivum PE=4 SV=1 - [A0A1D5ZQJ2_WHEAT]	239	25.766	6.39209	1.19774	1.08917	1.09635	1.12775	0.999981	0.894326	0.861275	0.918527	0.814478	0.0185603
A0A1D5XPQ0	Uncharacterized protein OS=Triticum aestivum PE=3 SV=1 - [A0A1D5XPQ0_WHEAT]	602	66.206	7.66455	1.04799	1.39045	1.27017	1.2362	0.903061	0.787002	0.761708	0.817257	0.661103	0.0185939
L0N608	Cell wall invertase OS=Triticum aestivum GN=CWINV2SM PE=2 SV=1 - [L0N608_WHEAT]	581	64.4816	8.27979	1.22281	1.13016	1.05872	1.13723	0.824488	0.895844	0.967648	0.895993	0.787875	0.0185965
P93608	Cold acclimation protein WCOR410c OS=Triticum aestivum GN=Wcor410c PE=2 SV=1 - [P93608_WHEAT]	259	27.9282	5.30029	1.44399	1.34904	1.09073	1.29458	0.712565	0.933786	0.821942	0.822764	0.635543	0.0187052
A0A1D6DCS0	Ribokinase OS=Triticum aestivum PE=3 SV=1 - [A0A1D6DCS0_WHEAT]	360	36.9482	5.0083	1.09939	1.17836	1.06687	1.11487	0.776183	0.941626	0.92161	0.879806	0.789154	0.0189978
W5BEY1	Uncharacterized protein OS=Triticum aestivum PE=4 SV=1 - [W5BEY1_WHEAT]	288	32.0256	6.07471	1.21685	1.19273	1.09337	1.16765	0.81327	0.982416	0.962849	0.919512	0.78749	0.019232
N1QRK8	Glucan endo-1,3-beta-glucosidase GIII OS=Aegilops tauschii GN=F775_28660 PE=3 SV=1 - [N1QRK8_AEGTA]	157	17.0855	5.22412	1.15394	1.00357	1.19021	1.11591	0.826172	0.931381	0.848848	0.8688	0.77856	0.0195312
W5AY31	Uncharacterized protein OS=Triticum aestivum PE=3 SV=1 - [W5AY31_WHEAT]	263	27.2171	8.85107	1.53269	1.65906	1.24725	1.47967	1.04603	0.951102	1.03433	1.01049	0.682915	0.0201015
A0A1D6ANT9	Uncharacterized protein OS=Triticum aestivum PE=3 SV=1 - [A0A1D6ANT9_WHEAT]	216	22.6428	7.44482	1.18916	1.37064	1.25423	1.27134	1.05327	0.793356	0.749933	0.865521	0.680793	0.020159
A0A1D5YLF6	Uncharacterized protein OS=Triticum aestivum PE=4 SV=1 - [A0A1D5YLF6_WHEAT]	480	51.3188	4.4751	1.17729	1.25353	1.10621	1.17901	0.843702	1.02698	0.907175	0.925952	0.785365	0.0209725
A0A1D5VB36	Uncharacterized protein OS=Triticum aestivum PE=3 SV=1 - [A0A1D5VB36_WHEAT]	509	53.6423	4.85596	1.177	1.35105	1.09201	1.20668	0.954741	0.904488	0.837193	0.898807	0.744857	0.0210688
F2CTU5	Peroxidase OS=Hordeum vulgare subsp. vulgare PE=2 SV=1 - [F2CTU5_HORVV]	335	35.6652	8.29443	1.26715	1.21327	1.13857	1.20633	0.800122	0.984303	1.00561	0.930012	0.770942	0.0212487
A0A1D6CMU1	Uncharacterized protein OS=Triticum aestivum PE=3 SV=1 - [A0A1D6CMU1_WHEAT]	692	75.696	8.22119	1.16759	1.17843	1.0107	1.11891	0.735223	0.939574	0.768529	0.814442	0.727891	0.0217003
A0A1D6B0S8	Uncharacterized protein OS=Triticum aestivum PE=4 SV=1 - [A0A1D6B0S8_WHEAT]	373	41.5087	8.1333	1.02965	0.98789	1.14806	1.0552	0.773549	0.905669	0.806299	0.828506	0.785165	0.0219662
F2DP54	Peroxidase OS=Hordeum vulgare subsp. vulgare PE=2 SV=1 - [F2DP54_HORVV]	342	36.3813	6.07471	1.99455	1.58272	2.81969	2.13232	0.692283	0.969447	0.55388	0.738537	0.346354	0.0220997
A0A1D5WGN5	Uncharacterized protein OS=Triticum aestivum PE=4 SV=1 - [A0A1D5WGN5_WHEAT]	240	26.767	6.44287	1.0635	1.21438	1.05918	1.11235	0.927254	0.916506	0.934755	0.926171	0.832622	0.0221747
A0A1D6SB70	Uncharacterized protein OS=Triticum aestivum PE=4 SV=1 - [A0A1D6SB70_WHEAT]	449	47.7926	6.44287	1.45657	1.19863	1.18305	1.27942	0.909608	0.988818	0.948548	0.948991	0.741736	0.0226046
M8B436	Endoglucanase 11 OS=Aegilops tauschii GN=F775_09713 PE=3 SV=1 - [M8B436_AEGTA]	4347	473.601	4.05615	1.25251	1.09873	1.11652	1.15592	0.892643	1.00995	0.881946	0.92818	0.802979	0.0231026
A0A1D6B0F9	Uncharacterized protein OS=Triticum aestivum PE=4 SV=1 - [A0A1D6B0F9_WHEAT]	204	22.3655	7.91357	1.36651	1.21183	1.09997	1.2261	0.974669	0.909535	0.941273	0.941825	0.768145	0.0232795
A0A1D6S066	Uncharacterized protein OS=Triticum aestivum PE=3 SV=1 - [A0A1D6S066_WHEAT]	493	54.4955	5.49072	1.6538	1.29553	1.24047	1.3966	0.679448	0.883172	0.965851	0.842824	0.603484	0.0233314
A0A1D6AG49	Uncharacterized protein OS=Triticum aestivum PE=4 SV=1 - [A0A1D6AG49_WHEAT]	208	23.1083	5.17334	1.07302	1.18328	1.11723	1.12451	0.987608	0.840084	0.958274	0.928655	0.825831	0.0239937
A0A1D5YV00	Uncharacterized protein OS=Triticum aestivum PE=3 SV=1 - [A0A1D5YV00_WHEAT]	353	37.955	6.59521	1.15676	1.11891	1.05724	1.11097	0.776652	0.939075	0.951554	0.889094	0.800285	0.0248584
R7WED4	Uncharacterized protein OS=Aegilops tauschii GN=F775_29041 PE=4 SV=1 - [R7WED4_AEGTA]	361	37.0329	5.85889	1.35226	1.14227	1.07566	1.19006	0.691078	0.940027	0.780961	0.804022	0.675614	0.025152
A0A1D6BSJ3	Uncharacterized protein OS=Triticum aestivum PE=4 SV=1 - [A0A1D6BSJ3_WHEAT]	261	27.4582	4.83057	1.29977	1.42905	1.17296	1.30059	0.572986	0.992008	0.847415	0.804136	0.618284	0.0257725
A0A1D5U9D0	Uncharacterized protein OS=Triticum aestivum PE=4 SV=1 - [A0A1D5U9D0_WHEAT]	1018	114.298	5.63037	1.25852	1.13372	1.16172	1.18465	0.890204	1.04346	0.808555	0.914073	0.771595	0.0261825
A0A1D6RDL4	Methionine S-methyltransferase OS=Triticum aestivum PE=3 SV=1 - [A0A1D6RDL4_WHEAT]	1088	119.779	5.64307	1.15039	1.14663	1.15881	1.15194	0.812009	1.021	0.972768	0.93526	0.811898	0.0266791
A0A1D6AZ67	Uncharacterized protein OS=Triticum aestivum PE=4 SV=1 - [A0A1D6AZ67_WHEAT]	1036	116.339	4.77979	1.09739	1.16836	1.03938	1.10171	0.866469	0.888491	0.993872	0.916277	0.831687	0.0267349
W5EJU4	Uncharacterized protein OS=Triticum aestivum PE=3 SV=1 - [W5EJU4_WHEAT]	349	39.2989	5.74463	1.13972	0.989668	1.10902	1.07947	0.810873	0.935155	0.893293	0.879774	0.815004	0.0270025
T1N2S8	Uncharacterized protein OS=Triticum urartu PE=4 SV=1 - [T1N2S8_TRIUA]	276	30.9488	6.06201	1.06489	1.27249	1.12541	1.15426	0.890469	0.966675	0.937239	0.931461	0.806974	0.0272531
M8C4U5	Uncharacterized protein OS=Aegilops tauschii GN=F775_26764 PE=4 SV=1 - [M8C4U5_AEGTA]	144	14.8757	8.49951	1.08197	1.10565	1.11962	1.10241	0.755919	0.948564	0.945599	0.883361	0.801297	0.027596
A0A1D6D7U5	Uncharacterized protein OS=Triticum aestivum PE=4 SV=1 - [A0A1D6D7U5_WHEAT]	163	17.7372	5.36377	0.930537	1.26416	1.2066	1.13377	0.810594	0.755932	0.783139	0.783222	0.690814	0.0281677
W5BGV0	Peroxidase OS=Triticum aestivum PE=3 SV=1 - [W5BGV0_WHEAT]	341	35.3271	6.53662	0.952229	1.11586	1.29553	1.12121	0.796154	0.815576	0.721816	0.777848	0.693761	0.0291609
M8A6E4	DEAD-box ATP-dependent RNA helicase 20 OS=Triticum urartu GN=TRIUR3_13251 PE=3 SV=1 - [M8A6E4_TRIUA]	491	53.802	6.97607	1.05986	1.13272	1.19604	1.12954	0.822478	0.981791	0.958567	0.920945	0.81533	0.0301806
W5APW5	Uncharacterized protein OS=Triticum aestivum PE=3 SV=1 - [W5APW5_WHEAT]	308	33.462	5.89697	1.08799	1.13871	1.11198	1.11289	0.582239	0.841338	0.913356	0.778978	0.699958	0.0303169
A0A1D5Z5Z9	Uncharacterized protein OS=Triticum aestivum PE=3 SV=1 - [A0A1D5Z5Z9_WHEAT]	1062	121.607	5.73193	1.30149	1.22749	1.08532	1.20477	0.808755	0.984866	0.97964	0.92442	0.767302	0.0309181
A0A1D6RQN3	Uncharacterized protein OS=Triticum aestivum PE=4 SV=1 - [A0A1D6RQN3_WHEAT]	1001	113.396	6.7417	1.29037	1.08794	1.12544	1.16791	0.866385	1.00545	0.899738	0.923858	0.791032	0.0312378
Q1XHC6	Cysteine proteinase inhibitor OS=Triticum aestivum GN=TaMDC1 PE=2 SV=1 - [Q1XHC6_WHEAT]	243	26.5889	6.87354	1.03089	1.0953	1.09123	1.07248	0.766147	0.903759	0.957766	0.87589	0.8167	0.0317569
A0A1D6D411	Uncharacterized protein OS=Triticum aestivum PE=4 SV=1 - [A0A1D6D411_WHEAT]	224	24.5176	4.98291	1.19572	1.0845	1.06572	1.11531	0.892929	1.00787	0.862658	0.921153	0.825913	0.0318223
I1H037	Sucrose synthase OS=Brachypodium distachyon GN=BRADI_1g46670 PE=3 SV=1 - [I1H037_BRADI]	808	92.0661	6.45557	1.22087	1.18511	1.05755	1.15451	0.734888	1.00328	0.822232	0.853467	0.739248	0.0320733
W5FU41	Uncharacterized protein OS=Triticum aestivum PE=4 SV=1 - [W5FU41_WHEAT]	630	68.5205	8.07471	1.27449	1.12102	1.10221	1.16591	0.921503	1.02706	0.92622	0.958262	0.821901	0.0323258
Q7XYE0	NADPH-dependent mannose 6-phosphate reductase (Fragment) OS=Triticum aestivum PE=2 SV=1 - [Q7XYE0_WHEAT]	274	30.0736	6.90283	1.26953	1.40773	1.37894	1.35206	1.0808	0.868628	0.542207	0.830546	0.61428	0.032425
A0A1D6CF58	Endoglucanase OS=Triticum aestivum PE=3 SV=1 - [A0A1D6CF58_WHEAT]	499	54.3329	7.76709	1.05835	1.30174	1.12303	1.16104	0.933669	0.924459	0.923698	0.927275	0.798661	0.0326344
W5BAX0	Peroxidase OS=Triticum aestivum PE=3 SV=1 - [W5BAX0_WHEAT]	341	36.8755	7.32764	1.34128	1.19422	1.3148	1.28343	0.694605	0.844537	1.10072	0.879954	0.685625	0.0335584
W5EPT4	Uncharacterized protein OS=Triticum aestivum PE=4 SV=1 - [W5EPT4_WHEAT]	347	34.638	6.02393	1.01213	0.88093	1.13636	1.00981	0.697537	0.698973	0.824938	0.740483	0.73329	0.0338835
A0A1D5YNI1	Uncharacterized protein OS=Triticum aestivum PE=4 SV=1 - [A0A1D5YNI1_WHEAT]	624	67.8346	8.20654	1.1293	1.16668	1.15831	1.15143	1.06259	0.830812	0.896618	0.930006	0.807698	0.0339091
A0A1D5T2Q5	Dirigent protein OS=Triticum aestivum PE=3 SV=1 - [A0A1D5T2Q5_WHEAT]	316	33.3526	6.99072	1.06892	1.66478	1.6158	1.44983	0.961547	0.717297	0.660679	0.779841	0.537883	0.0342322
A0A1D5SQV5	Uncharacterized protein OS=Triticum aestivum PE=4 SV=1 - [A0A1D5SQV5_WHEAT]	772	84.1972	6.06201	1.17543	1.05082	1.21692	1.14773	1.00227	0.964414	0.864047	0.943578	0.822129	0.0344107
A0A1D6AX78	Uncharacterized protein OS=Triticum aestivum PE=4 SV=1 - [A0A1D6AX78_WHEAT]	334	36.1065	4.90674	1.04918	1.22062	1.08515	1.11832	0.804493	0.956374	0.933548	0.898138	0.803117	0.0353116
A0A1D6BXF1	Uncharacterized protein OS=Triticum aestivum PE=4 SV=1 - [A0A1D6BXF1_WHEAT]	313	34.1569	6.3667	1.08909	1.08697	1.13277	1.10294	1.0144	0.800873	0.782979	0.866085	0.785249	0.0353935
A0A1D6ACH8	Glucose-6-phosphate 1-dehydrogenase OS=Triticum aestivum PE=3 SV=1 - [A0A1D6ACH8_WHEAT]	439	50.1666	6.04932	1.28215	1.0464	1.18342	1.17066	0.987582	0.875472	0.940382	0.934479	0.79825	0.0355075
A0A1B1V4Q3	Glyceraldehyde-3-phosphate dehydrogenase OS=Triticum aestivum GN=GAPC1 PE=2 SV=1 - [A0A1B1V4Q3_WHEAT]	337	36.5279	7.59131	1.08376	0.997209	1.22855	1.10318	0.922279	0.868361	0.779584	0.856741	0.776614	0.0359235
A0A1D5XL22	Uncharacterized protein OS=Triticum aestivum PE=3 SV=1 - [A0A1D5XL22_WHEAT]	600	66.2374	8.32373	1.15327	1.204	1.16629	1.17452	0.624141	0.944383	0.946421	0.838315	0.71375	0.0359301
M8C6K5	Uncharacterized protein OS=Aegilops tauschii GN=F775_27948 PE=4 SV=1 - [M8C6K5_AEGTA]	425	46.9221	5.71924	1.25384	1.09886	1.06806	1.14025	0.899788	1.00113	0.906599	0.935839	0.820729	0.0365492
A0A077RZ27	Uncharacterized protein OS=Triticum aestivum GN=TRAES_3BF071900010CFD_c1 PE=4 SV=1 - [A0A077RZ27_WHEAT]	507	55.7682	5.5415	1.05014	1.16685	1.11442	1.11047	0.842291	1.01517	0.913319	0.923593	0.831715	0.0365509
A0A1D5SPE0	Dirigent protein OS=Triticum aestivum PE=3 SV=1 - [A0A1D5SPE0_WHEAT]	114	12.5813	6.78564	0.840506	1.1886	1.37417	1.13442	0.695106	0.646746	0.424779	0.588877	0.519098	0.0369671
M7ZKF8	Putative 1-aminocyclopropane-1-carboxylate deaminase OS=Triticum urartu GN=TRIUR3_20185 PE=4 SV=1 - [M7ZKF8_TRIUA]	412	44.0079	7.25439	1.09461	1.08247	1.08883	1.08864	0.787763	0.992181	0.927993	0.902646	0.829152	0.0370622
R7W7N9	Uncharacterized protein OS=Aegilops tauschii GN=F775_30194 PE=4 SV=1 - [R7W7N9_AEGTA]	366	40.5959	5.2876	1.14025	1.1105	1.1653	1.13868	0.820433	1.0253	0.980364	0.942031	0.8273	0.0374633
A0A1D6BXX6	Uncharacterized protein OS=Triticum aestivum PE=4 SV=1 - [A0A1D6BXX6_WHEAT]	243	26.564	5.50342	1.08872	1.06214	1.18083	1.11056	0.703973	0.940924	0.918717	0.854538	0.769463	0.037669
A0A1D5Y4J1	Uroporphyrinogen decarboxylase OS=Triticum aestivum PE=3 SV=1 - [A0A1D5Y4J1_WHEAT]	393	42.9515	7.02002	1.11583	1.08142	1.07125	1.0895	0.756582	0.992404	0.88365	0.877545	0.805457	0.037985
A0A1D5U7B4	Uncharacterized protein OS=Triticum aestivum PE=4 SV=1 - [A0A1D5U7B4_WHEAT]	317	35.5212	6.354	0.942581	0.87091	0.933436	0.915642	0.789446	0.761446	0.58946	0.713451	0.779181	0.0383031
A0A1D5V695	Uncharacterized protein OS=Triticum aestivum PE=3 SV=1 - [A0A1D5V695_WHEAT]	947	102.145	6.29053	1.00062	1.03571	1.18797	1.07477	0.889928	0.923992	0.855924	0.889948	0.828038	0.0383473
T1MZT0	Uncharacterized protein OS=Triticum urartu PE=4 SV=1 - [T1MZT0_TRIUA]	956	103.1	6.68311	1.23199	1.37294	1.17295	1.25929	1.06858	0.966731	0.764608	0.933306	0.741134	0.0383998
A0A1D5TH00	Uncharacterized protein OS=Triticum aestivum PE=3 SV=1 - [A0A1D5TH00_WHEAT]	276	28.9787	8.83643	1.03549	1.02658	1.26499	1.10902	0.766693	0.731947	0.930723	0.809788	0.730183	0.0393282
A0A1D5V7B0	Pyruvate kinase OS=Triticum aestivum PE=3 SV=1 - [A0A1D5V7B0_WHEAT]	577	62.926	6.3667	1.0124	1.09468	1.10336	1.07015	0.721647	0.954725	0.866379	0.847584	0.792026	0.0394242
A3BTL4	Uncharacterized protein OS=Oryza sativa subsp. japonica GN=OsJ_27497 PE=4 SV=1 - [A3BTL4_ORYSJ]	77	9.15037	7.51807	1.08406	1.12291	1.15655	1.12117	0.75972	0.939214	0.995529	0.898154	0.801087	0.0395976
A0A1D5YBH2	Lipoxygenase OS=Triticum aestivum PE=3 SV=1 - [A0A1D5YBH2_WHEAT]	864	96.7086	6.84424	1.08951	1.25102	1.12268	1.15441	1.03248	0.841633	0.924994	0.933037	0.80824	0.0402889
A0A1D6AXH5	DNA-directed RNA polymerase subunit beta OS=Triticum aestivum PE=3 SV=1 - [A0A1D6AXH5_WHEAT]	1091	122.277	8.35303	1.10659	1.33952	1.16281	1.20297	0.874345	1.00961	0.992038	0.958663	0.796911	0.0407967
A0A1D6CCA4	Uncharacterized protein OS=Triticum aestivum PE=4 SV=1 - [A0A1D6CCA4_WHEAT]	994	110.06	5.36377	1.20303	1.42671	1.23255	1.28743	0.71778	1.04695	0.993845	0.919524	0.714234	0.0410981
M8BCX0	Beta-fructofuranosidase, insoluble isoenzyme 1 OS=Aegilops tauschii GN=F775_28705 PE=3 SV=1 - [M8BCX0_AEGTA]	578	64.1826	8.77783	1.22826	1.06657	1.07682	1.12388	0.837094	0.994358	0.923318	0.918257	0.817039	0.0412268
A0A1D6CB72	Uncharacterized protein OS=Triticum aestivum PE=4 SV=1 - [A0A1D6CB72_WHEAT]	313	35.4813	6.88818	1.22202	1.14047	1.14746	1.16998	0.727627	0.981448	0.994562	0.901212	0.770277	0.0414316
I1W260	Ubiquitin (Fragment) OS=Panicum virgatum PE=2 SV=1 - [I1W260_PANVG]	153	17.3694	9.80322	1.33279	1.07668	1.33552	1.24833	0.781544	1.03538	0.926268	0.914396	0.732496	0.0417654
M0XY04	Uncharacterized protein OS=Hordeum vulgare subsp. vulgare PE=4 SV=1 - [M0XY04_HORVV]	235	26.5018	8.08936	1.06948	1.17668	1.13972	1.12862	1.03914	0.908011	0.828145	0.925098	0.819668	0.0421156
A0A1D6AYX3	Uncharacterized protein OS=Triticum aestivum PE=4 SV=1 - [A0A1D6AYX3_WHEAT]	4232	461.488	4.04346	1.06154	1.24429	1.02031	1.10871	0.856884	0.870095	0.944962	0.890647	0.803316	0.0422442
A0A1D5YUK4	Pyrophosphate--fructose 6-phosphate 1-phosphotransferase subunit alpha OS=Triticum aestivum GN=PFP-ALPHA PE=3 SV=1 - [A0A1D5YUK4_WHEAT]	604	65.9018	7.50342	1.19245	1.11367	1.00623	1.10412	0.847036	0.985236	0.807184	0.879819	0.796852	0.0424165
M7ZY79	Uncharacterized protein OS=Triticum urartu GN=TRIUR3_26332 PE=4 SV=1 - [M7ZY79_TRIUA]	785	85.635	7.85498	1.10493	1.28047	1.08184	1.15574	0.924626	1.00245	0.952508	0.95986	0.830514	0.0425638
Q7XY25	Glutaredoxin OS=Triticum aestivum PE=2 SV=1 - [Q7XY25_WHEAT]	113	11.7021	7.85498	0.944643	1.10728	1.22935	1.09376	0.735113	0.906737	0.787149	0.809666	0.740261	0.0426866
A0A1D6C0A0	Uncharacterized protein OS=Triticum aestivum PE=4 SV=1 - [A0A1D6C0A0_WHEAT]	582	64.7138	5.22412	1.20879	1.26016	1.11236	1.19377	0.869451	1.06871	1.00224	0.980134	0.821041	0.0427127
I1GM99	Glutamate dehydrogenase OS=Brachypodium distachyon GN=BRADI_1g05680 PE=3 SV=1 - [I1GM99_BRADI]	411	44.1717	6.60986	1.29551	1.16601	1.09162	1.18438	0.798514	0.991993	0.99262	0.927709	0.783286	0.0431988
A0A1D6BZT2	Uncharacterized protein OS=Triticum aestivum PE=4 SV=1 - [A0A1D6BZT2_WHEAT]	248	28.7257	10.0669	1.12239	1.01932	1.14958	1.0971	0.771758	0.986669	0.889802	0.882743	0.804617	0.0437847
M8BHP3	Peroxidase OS=Aegilops tauschii GN=F775_14781 PE=3 SV=1 - [M8BHP3_AEGTA]	334	36.0953	7.72314	1.22969	1.03005	1.09246	1.1174	0.696806	0.900357	0.932051	0.843072	0.754494	0.0438355
A0A0A9RPC1	40S ribosomal protein S30 OS=Arundo donax PE=4 SV=1 - [A0A0A9RPC1_ARUDO]	25	2.8555	11.063	1.12183	1.03483	1.20252	1.11973	0.848224	1.00363	0.938305	0.930054	0.830609	0.0455694
A0A1D5TLE7	Uncharacterized protein OS=Triticum aestivum PE=3 SV=1 - [A0A1D5TLE7_WHEAT]	314	34.5876	5.78271	1.21169	1.2126	1.07841	1.16757	0.759352	1.01319	0.961868	0.91147	0.780657	0.0457125
A0A1D5ZD13	Uncharacterized protein OS=Triticum aestivum PE=3 SV=1 - [A0A1D5ZD13_WHEAT]	369	40.493	9.08545	1.19736	0.9472	1.22458	1.12305	0.796097	0.927675	0.807361	0.843711	0.751269	0.0461101
A0A1D6ADT1	Uncharacterized protein OS=Triticum aestivum PE=4 SV=1 - [A0A1D6ADT1_WHEAT]	414	43.9091	4.94482	1.12472	1.24516	0.964804	1.11156	0.773123	0.845243	0.926062	0.848143	0.763018	0.0464082
M8CBF9	Fructose-bisphosphate aldolase OS=Aegilops tauschii GN=F775_29158 PE=4 SV=1 - [M8CBF9_AEGTA]	1310	142.339	6.03662	1.14297	0.992263	1.08752	1.07425	0.763364	0.948889	0.903527	0.871926	0.811661	0.046594
A0A1D6AUX8	Uncharacterized protein OS=Triticum aestivum PE=4 SV=1 - [A0A1D6AUX8_WHEAT]	475	54.7101	6.90283	1.32386	1.50799	1.28519	1.37235	0.899111	1.20234	0.755788	0.952414	0.694004	0.0474498
A0A1D5Z2R3	Uncharacterized protein OS=Triticum aestivum PE=4 SV=1 - [A0A1D5Z2R3_WHEAT]	799	90.3272	6.99072	1.04546	1.09978	1.03233	1.05919	0.763947	0.949132	0.933543	0.882207	0.832906	0.0478972
A0A1D5VM41	Importin subunit alpha OS=Triticum aestivum PE=3 SV=1 - [A0A1D5VM41_WHEAT]	476	51.182	5.23682	0.950904	1.171	1.10177	1.07456	0.834776	0.906338	0.901032	0.880715	0.819608	0.0482204
A0A1D5VAK6	Uncharacterized protein OS=Triticum aestivum PE=3 SV=1 - [A0A1D5VAK6_WHEAT]	365	38.2551	5.61768	1.21663	1.02444	1.00797	1.08301	0.787012	0.913244	0.895468	0.865242	0.798921	0.048734
A0A1D5SEB1	Uncharacterized protein OS=Triticum aestivum PE=4 SV=1 - [A0A1D5SEB1_WHEAT]	501	56.4903	5.37646	1.19678	1.00745	1.40486	1.20303	0.934397	0.858225	0.799109	0.86391	0.718112	0.0489811
M8D4Z2	ADP,ATP carrier protein OS=Aegilops tauschii GN=F775_08841 PE=3 SV=1 - [M8D4Z2_AEGTA]	620	66.864	9.59814	1.05171	1.40294	1.25998	1.23821	0.980895	0.965184	0.850178	0.932086	0.752768	0.0496486
A0A077RUU2	Uncharacterized protein OS=Triticum aestivum GN=TRAES_3BF089600120CFD_c1 PE=3 SV=1 - [A0A077RUU2_WHEAT]	359	38.806	5.5542	1.35378	0.976863	1.1918	1.17415	0.848869	0.895533	0.861116	0.868506	0.73969	0.0499616
a Accession number in the uniprot database
b The number of amino acid residues
c Calculated molecular weight
d Calculated isoelectric point
