# Supplementary material for: Comparative Proteomic Analysis Provides New Insights Into Low Nitrogen-Promoted Primary Root Growth in Hexaploid Wheat
Source: Front Plant Sci. 2019 Feb 20;10:151. doi: 10.3389/fpls.2019.00151 (PMC6391680; doi:10.3389/fpls.2019.00151)
Supplement: Supplementary file 7 [file Table_7.XLSX]

## Sheet: Sheet1
Table S7 Enriched pathways of the differentially abundant proteins (DAPs) involved in the process of LN-promoted primary root growth
Pathway	Input numbera	Background numberb	Percentage (%)c	Inputd	P-value	Corrected P-value
Ether lipid metabolism	3	27	11.1111	R7WCU6|A0A1D6CPC8|A0A1D6CPC7	0.000104622	0.000902368
Glutathione metabolism	5	93	5.37634	M8CKB1|A0A1D5ZCL9|A2XFD1|G9I6G7|A0A1D5ZIK7	1.27031e-05	0.000248841
Endocytosis	6	142	4.22535	A0A1D6CPC8|R7WCU6|A0A1D6CPC7|M8B4P2|A0A1D5SG47|B0BKB0	6.2527e-06	0.000215718
Valine, leucine and isoleucine degradation	2	48	4.16667	A0A1D5U0Y3|A0A1D5YUR5	0.0102361	0.0441432
Glycerophospholipid metabolism	3	86	3.48837	R7WCU6|A0A1D6CPC8|A0A1D6CPC7	0.00257128	0.0147848
mRNA surveillance pathway	3	114	2.63158	R7W1Y6|A0A1D6DBB8|A0A1D6DDM8	0.00554088	0.0273086
Glycolysis / Gluconeogenesis	3	117	2.5641	A0A1D6RKF2|A9U8G1|A0A1D5YMM0	0.00594308	0.0273382
Phenylpropanoid biosynthesis	4	157	2.54777	W5GGG4|A0A1D5YDM0|A0A1D5XHX1|W5AVK6	0.00150811	0.00945996
Ribosome	5	363	1.37741	W5GI50|W5CFX4|A0A1D5YZN0|A0A1D5TX00|W5DSB4	0.00539902	0.0273086
Biosynthesis of secondary metabolites	11	1076	1.0223	A0A1D6CPC8|A0A1D5YDM0|A9U8G1|A0A1D5T090|R7WCU6|A0A1D5XHX1|A0A1D6CPC7|W5GGG4|A0A1D6RKF2|W5AVK6|A0A1D5YMM0	0.000456986	0.00350356
Metabolic pathways	18	1910	0.942408	M7YU16|A0A1D6RKF2|A9U8G1|A0A1D6CPC8|R7WCU6|W5AVK6|A0A1D5YUR5|A0A1D5XHX1|A0A1D5YDM0|A0A1D5Y4J9|W5GGG4|A0A0A9AM13|N1QRC7|A0A1D5S955|A0A1D5YMM0|A0A1D6CPC7|A0A1D5U0Y3|A0A1D5ZIK7	1.66025e-05	0.000248841
a The number of DAPs
b The number of the background proteins in the pathway
c The percentage of input number of DAPs to the number of the background proteins in the pathway
d The accession numbers of DAPs
