# Supplementary material for: Comparative Proteomic Analysis Provides New Insights Into Low Nitrogen-Promoted Primary Root Growth in Hexaploid Wheat
Source: Front Plant Sci. 2019 Feb 20;10:151. doi: 10.3389/fpls.2019.00151 (PMC6391680; doi:10.3389/fpls.2019.00151)
Supplement: Supplementary file 8 [file Table_8.XLSX]

## Sheet: Sheet1
Table S8 List of differentially abundant proteins (DAPs) involved in the common response to LN stress
Accession Number	Description	Reference organism	Changes	Folds changed					P value
				XY54_LN/XY54_CK	LRG_LN/LRG_CK	J411_LN/J411_CK	SRG_LN/SRG_CK		XY54_LN/XY54_CK	LRG_LN/LRG_CK	J411_LN/J411_CK	SRG_LN/SRG_CK
Nitrogen transport and metabolism
N1R4I5	NAR2.1	Triticum aestivum	Up	2.14384	1.92033	2.04039	1.46943		0.000250542	0.00889813	0.00656045	0.0304828
M8CAB8	NRT2.5	Triticum urartu	Up	1.95201	2.28617	1.83613	2.55936		0.027646	0.0039517	0.0160766	0.00025799
A0A1D6ACP8	Ammonium transporter	Triticum aestivum	Up	1.70022	1.60754	1.60527	1.72989		0.0371728	0.00218255	0.00619548	0.0201903
A0A1D6B9G2	Phenylalanine ammonia-lyase	Triticum aestivum	Up	1.38224	1.4614	1.4331	1.83445		0.0198855	9.26795e-05	0.000320361	9.0277e-05
Stress and defense
M7YYD3	Harpin-induced protein	Triticum aestivum	Up	1.76863	1.38672	1.69447	1.57172		7.30009e-05	0.0119239	0.00268615	0.0356125
W5DTP9	Abscisic stress-ripening protein 2	Triticum urartu	Up	1.59828	1.71774	1.46198	1.34928		0.00297547	0.00505617	0.0294106	0.0356929
A0A077S5S5	Putative syntaxin-24	Triticum urartu	Up	1.50973	1.33183	1.62422	1.20866		0.024835	0.0226673	0.00250583	0.00504342
A0A1D5ZK05	Trichome birefringence-like 32	Zea mays	Up	1.33349	1.26582	1.47306	1.36134		0.0115741	0.0102752	0.00191103	0.00147525
A0A1D5UUZ4	Senescence-associated protein	Zea mays	Up	1.27193	1.30313	1.31849	1.33978		0.00621322	0.000339229	0.0304246	0.000883949
A0A1D5XVM8	Leaf senescence related protein	Oryza sativa	Up	1.20124	1.24509	1.49146	1.27115		0.0419571	0.00366349	0.000292909	0.0251261
A0A1D5SK88	Dirigent protein	Triticum aestivum	Down	0.452807	0.593093	0.822632	0.688924		0.000958615	7.99498e-05	0.0115047	0.0158425
A0A1D6C3E6	Phospholipase D	Triticum aestivum	Down	0.695388	0.74794	0.703548	0.690795		0.0151386	0.0048387	0.0144862	0.00851749
A0A1D6CIU3	Dirigent protein	Triticum aestivum	Down	0.704209	0.702643	0.608003	0.542429		0.00158787	0.00966396	0.000777997	0.00513251
O82715	Pathogenesis related protein-1.2	Triticum aestivum	Down	0.755771	0.684516	0.60546	0.56446		0.00651582	0.00114973	0.0175428	0.00103318
D3JUT3	Xylanase inhibitor protein I	Triticum aestivum	Down	0.800428	0.779545	0.735679	0.62655		0.000686403	0.0017425	0.00103456	0.000647386
Signal and transduction
M0V4I6	Peroxisomal multifunctional enzyme type 2	Aegilops tauschii	Up	1.39793	1.27563	1.28534	1.24472		0.00409962	0.0269126	0.00503644	0.0157279
A0A1D6CEF7	Putative gibberellin receptor GID1L2	Aegilops tauschii	Up	1.24574	1.38484	1.36114	1.33249		0.0418307	0.00141608	0.0117729	0.0436713
A0A1D6BLC9	Polyamine oxidase	Triticum urartu	Down	0.678643	0.675458	0.823022	0.776642		3.81307e-05	0.00102451	0.0014213	0.00455792
Protein synthesis, folding and degradation
A9UIE6	Protease inhibitor-like protein	Triticum aestivum	Up	1.70424	1.53509	1.70547	1.21333		0.000617812	0.0182492	0.0108382	0.0084048
A0A1D6AL49	Subtilisin-like protease	Aegilops tauschii	Up	1.37748	1.33681	1.55432	1.37631		0.000383903	0.0113999	0.00259819	0.000111287
W5EN68	Aminotransferase	Zea mays	Down	0.748662	0.782545	0.688014	0.719896		0.00452801	0.00385575	0.000130007	0.000835969
W5FN60	Fruit bromelain	Triticum urartu	Down	0.780769	0.732398	0.663131	0.667512		0.0056198	0.00379505	0.00395222	0.00474261
M8B342	Aminotransferase	Aegilops tauschii	Down	0.818443	0.745062	0.760045	0.765972		0.010878	1.69616e-05	0.00681464	0.0026232
Carbohydrate and energy metabolism
A0A1D5TSF7	Glycosyltransferase protein	Oryza sativa	Up	1.57634	1.58953	1.3846	1.38832		0.00387992	0.00769336	0.0118224	0.00270125
Q8RWR6	Endoglucanase	Triticum aestivum	Up	1.51023	1.45584	1.51349	1.2978		0.00109109	6.02943e-05	0.000436622	0.00383431
A0A1D5VDH3	Glycosyltransferase sugar-binding region containing DXD motif	Oryza sativa	Up	1.4487	1.52577	1.46743	1.29064		0.000951328	0.00167669	0.000186736	0.024547
A0A1D5XGF4	Beta-amylase	Triticum aestivum	Down	0.625626	0.628419	0.753252	0.629348		0.00736245	0.00181609	0.025842	0.00183783
A0A1D6B5N3	Trehalose-6-phosphate synthase11	Zea mays	Down	0.63155	0.623027	0.725251	0.617486		0.0438323	0.00138208	0.00956691	0.00335502
A0A1D5YUK4	Pyrophosphate--fructose 6-phosphate 1-phosphotransferase subunit alpha	Triticum aestivum	Down	0.648641	0.778779	0.729892	0.796852		0.0390295	0.0316452	0.00999103	0.0424165
A0A1D5XH03	ATP phosphoribosyltransferase	Oryza sativa	Down	0.824784	0.737918	0.779795	0.741562		0.00443079	0.00437393	0.00961072	0.000238286
Q1XH05	Glucoside beta-D-glucosidase 1b	Triticum aestivum	Down	0.820631	0.665956	0.539331	0.553913		0.0290091	0.000224048	0.0100938	0.000763055
A0A1D5YN06	UDP-glycosyltransferase 91A1	Triticum urartu	Down	0.656506	0.538926	0.463415	0.50649		0.000114281	9.92256e-05	0.00369972	0.0015595
M7YBV4	Glucose-6-phosphate 1-dehydrogenase	Triticum urartu	Down	0.764088	0.766733	0.715866	0.803513		0.00485077	0.0236479	0.00404277	0.00142208
A0A1D5SCW4	6-phosphogluconate dehydrogenase, decarboxylating	Triticum aestivum	Down	0.807474	0.760812	0.723631	0.679033		0.0137215	8.46877e-06	9.67549e-05	0.000591142
A0A1D6AYX3	Endoglucanase 11	Aegilops tauschii	Down	0.788121	0.669383	0.814054	0.803316		0.000576519	0.00051214	0.00521278	0.0422442
Redox process
I3NM23	Lipoxygenase	Triticum aestivum	Up	1.63646	1.92226	1.76272	1.6043		0.00545613	0.000225116	0.00853495	0.0429551
A0A1D5UZR0	Cupredoxin superfamily protein	Zea mays	Up	1.46716	1.86645	1.3295	1.31377		0.00941517	0.00141669	0.00588744	0.0284536
M7ZFS7	Peroxidase	Triticum urartu	Up	1.34197	1.37876	1.95927	1.40236		0.0299145	0.0230911	0.00647963	0.00283288
M7ZBG1	Non-symbiotic hemoglobin	Triticum aestivum	Down	0.50431	0.471187	0.323083	0.430282		0.00250756	0.00313854	0.00158437	0.000945435
A0A1D5UU04	Peroxidase	Triticum aestivum	Down	0.559514	0.669831	0.704406	0.783156		0.00340935	0.00203202	0.00142343	0.0181582
W5APW5	(+)-neomenthol dehydrogenase	Aegilops tauschii	Down	0.719332	0.716455	0.774594	0.699958		0.00131264	0.000630933	0.0003582	0.0303169
R7W1Y7	Peroxidase	Triticum aestivum	Down	0.724129	0.76491	0.806603	0.678037		0.0201439	0.0320707	0.0257183	0.00543232
A0A1D5YBH2	Lipoxygenase	Triticum aestivum	Down	0.775043	0.789236	0.733059	0.80824		0.000840434	0.00307243	0.0188244	0.0402889
A0A1D6RJM6	Peroxidase	Triticum aestivum	Down	0.737566	0.785434	0.735733	0.712082		0.000654792	0.00638903	0.0260341	0.00750837
M8CFS1	Protein SRG1	Aegilops tauschii	Down	0.553162	0.470565	0.449449	0.405106		0.0171663	0.000744181	0.000328361	0.00601248
W5FGJ7	Lipoxygenase	Triticum aestivum	Down	0.670033	0.791788	0.672511	0.809238		0.0041919	0.00215853	0.0010174	0.00634563
W5BAX0	Peroxidase	Triticum aestivum	Down	0.692344	0.608126	0.803055	0.685625		0.00907919	0.000211296	0.00118446	0.0335584
Others
A0A1D5TZX7	Plant-specific domain TIGR01627 family protein	Oryza sativa	Up	1.46965	1.43934	1.40518	1.42932		0.017881	0.023345	0.0115428	0.00841831
A0A1D6RRR6	Nuclease	Oryza sativa	Up	1.24441	1.29894	1.31228	1.25869		0.000894646	0.00369123	0.000322829	0.00926689
M8AYK6	WD40-like beta propeller repeat family protein	Zea mays	Down	0.501413	0.41876	0.450223	0.404544		0.00169246	0.000626899	0.00332784	1.42708e-05
W4ZLJ5	Phosphoethanolamine N-methyltransferase 1	Aegilops tauschii	Down	0.612425	0.654761	0.699851	0.588376		0.00345756	0.00138674	0.00311376	0.000143639
M8BEA3	Aquaporin PIP1-5	Aegilops tauschii	Down	0.676407	0.577899	0.708928	0.647015		0.0021374	0.00158288	0.00293232	0.0114387
W5FPL6	WD40-like beta propeller repeat family protein	Oryza sativa	Down	0.693313	0.531208	0.665665	0.533126		6.57138e-05	0.000905641	0.00415151	0.000235514
A0A1D5WKE9	Uridine 5'-monophosphate synthase	Triticum urartu	Down	0.701108	0.730167	0.719769	0.701844		0.000691256	0.000473213	0.00179981	0.00291686
W5EQ95	O-methyltransferase	Aegilops tauschii	Down	0.812283	0.729123	0.685178	0.688168		0.000222303	0.000356587	0.0103582	0.000477573
A0A1D6APQ0	PIP aquaporin	Hordeum vulgare	Down	0.731471	0.632818	0.688353	0.62552		0.00570188	0.0035788	0.00489657	0.00152942
M7ZIA7	Retrotransposon protein	Hordeum vulgare	Down	0.780356	0.806943	0.808064	0.614052		0.0128476	0.00150705	0.0147706	0.0116821
W5FJV1	D-protein	Hordeum vulgare	Down	0.831698	0.802319	0.75861	0.776028		0.00071704	0.025604	0.00905572	0.0104208
N1QXJ3	KH domain-containing protein	Aegilops tauschii	Down	0.822038	0.809631	0.821679	1.42378		0.0160848	0.0067702	0.0111133	0.00692409
